# Supplementary material for: Insight Into the Long Noncoding RNA and mRNA Coexpression Profile in the Human Blood Transcriptome Upon Leishmania infantum Infection
Source: Front Immunol. 2022 Mar 15;13:784463. doi: 10.3389/fimmu.2022.784463 (PMC8965071; doi:10.3389/fimmu.2022.784463)
Supplement: Supplementary Table 1 — Excel spreadsheets with results for differential expression analysis for pairwise comparisons between nondiseased groups PD180 (cured VL patients, 180 days after treatment), A (asymptomatic subjects) and C (healthy controls) against PD0 (active VL patients). Only differentially expressed genes (DEGs) at FDR <0.05 with -1< log2-fold-change > +1 (twofold decrease or increase) were included for further analysis. [file Table_1.xls]

## Sheet: PD180xPD0
Gene ID	logFC	logCPM	F	PValue	FDR	Gene.name	Gene.type	Chromosome.scaffold.name	Strand	Gene.description
ENSG00000159189	-5.25406431295839	4.75882081337922	182.558716299581	1.49892015319246e-09	2.13551154225329e-05	C1QC	protein_coding	1	1	complement C1q C chain [Source:HGNC Symbol;Acc:HGNC:1245]
ENSG00000173369	-4.91592660953036	6.25305186395591	119.093714963128	2.4774422983126e-08	0.000176480602120298	C1QB	protein_coding	1	1	complement C1q B chain [Source:HGNC Symbol;Acc:HGNC:1242]
ENSG00000116133	-2.07787227915899	4.80438017168994	93.9715498281641	1.11838437373218e-07	0.000342832409918016	DHCR24	protein_coding	1	-1	24-dehydrocholesterol reductase [Source:HGNC Symbol;Acc:HGNC:2859]
ENSG00000108950	-4.46946132222731	3.23281835237513	92.5506800826601	1.23047997191281e-07	0.000342832409918016	FAM20A	protein_coding	17	-1	FAM20A golgi associated secretory pathway pseudokinase [Source:HGNC Symbol;Acc:HGNC:23015]
ENSG00000100336	-4.2817287896575	4.42039278265833	91.4412142327578	1.32695325938216e-07	0.000342832409918016	APOL4	protein_coding	22	-1	apolipoprotein L4 [Source:HGNC Symbol;Acc:HGNC:14867]
ENSG00000229613	-5.71028534496067	-0.134332519018908	88.5211835018291	1.6248842627892e-07	0.000342832409918016	LINC01501	lncRNA	9	-1	long intergenic non-protein coding RNA 1501 [Source:HGNC Symbol;Acc:HGNC:27988]
ENSG00000111837	3.78658628747158	2.01271555338084	87.7991671155218	1.70986861899493e-07	0.000342832409918016	MAK	protein_coding	6	-1	male germ cell associated kinase [Source:HGNC Symbol;Acc:HGNC:6816]
ENSG00000118515	2.15614267314475	5.40550731891212	86.1399222068278	1.92507845816251e-07	0.000342832409918016	SGK1	protein_coding	6	-1	serum/glucocorticoid regulated kinase 1 [Source:HGNC Symbol;Acc:HGNC:10810]
ENSG00000007516	2.82658367410476	4.43009067367741	81.8222535916308	2.64583930964487e-07	0.000409566236362214	BAIAP3	protein_coding	16	1	BAI1 associated protein 3 [Source:HGNC Symbol;Acc:HGNC:948]
ENSG00000111181	-1.86866670713465	3.37185873056595	80.7268886959456	2.87475423852189e-07	0.000409566236362214	SLC6A12	protein_coding	12	-1	solute carrier family 6 member 12 [Source:HGNC Symbol;Acc:HGNC:11045]
ENSG00000173372	-3.85279358663093	6.29952692875461	78.4808324016694	3.41844690776306e-07	0.000418862570780034	C1QA	protein_coding	1	1	complement C1q A chain [Source:HGNC Symbol;Acc:HGNC:1241]
ENSG00000002549	-1.5858578818923	7.30116582431368	78.0776018038304	3.528006492146e-07	0.000418862570780034	LAP3	protein_coding	4	1	leucine aminopeptidase 3 [Source:HGNC Symbol;Acc:HGNC:18449]
ENSG00000235169	-2.71936399856682	6.35850458336065	75.1798918928319	4.44429347971667e-07	0.000487060378504026	SMIM1	protein_coding	1	1	small integral membrane protein 1 (Vel blood group) [Source:HGNC Symbol;Acc:HGNC:44204]
ENSG00000225492	-3.42715722399869	3.2842285322101	73.4128403716113	5.13544088080299e-07	0.000510795044897614	GBP1P1	transcribed_unprocessed_pseudogene	1	1	guanylate binding protein 1 pseudogene 1 [Source:HGNC Symbol;Acc:HGNC:39561]
ENSG00000165801	2.84396939844052	5.93196420156408	72.4499616646762	5.56321451310418e-07	0.000510795044897614	ARHGEF40	protein_coding	14	1	Rho guanine nucleotide exchange factor 40 [Source:HGNC Symbol;Acc:HGNC:25516]
ENSG00000089692	-3.33779352164432	7.23032473559608	71.3546012082745	6.10004808736116e-07	0.000510795044897614	LAG3	protein_coding	12	1	lymphocyte activating 3 [Source:HGNC Symbol;Acc:HGNC:6476]
ENSG00000128203	-0.964948347130511	4.44271237281714	70.3120633942991	6.3250661827859e-07	0.000510795044897614	ASPHD2	protein_coding	22	1	aspartate beta-hydroxylase domain containing 2 [Source:HGNC Symbol;Acc:HGNC:30437]
ENSG00000186187	-1.00991646481719	3.96762809785112	69.9666449851308	6.5166865872692e-07	0.000510795044897614	ZNRF1	protein_coding	16	1	zinc and ring finger 1 [Source:HGNC Symbol;Acc:HGNC:18452]
ENSG00000130487	-1.44802262714606	4.80095391750278	69.4930963826965	7.15366240281776e-07	0.000510795044897614	KLHDC7B	protein_coding	22	1	kelch domain containing 7B [Source:HGNC Symbol;Acc:HGNC:25145]
ENSG00000158714	-2.63038663663062	4.77670704037749	68.9630336360736	7.49060720736595e-07	0.000510795044897614	SLAMF8	protein_coding	1	1	SLAM family member 8 [Source:HGNC Symbol;Acc:HGNC:21391]
ENSG00000153157	3.92297800821879	-0.557891000989685	68.5497107525143	7.5290909965957e-07	0.000510795044897614	SYCP2L	protein_coding	6	1	synaptonemal complex protein 2 like [Source:HGNC Symbol;Acc:HGNC:21537]
ENSG00000170439	-5.21140342109109	2.08199572368628	67.9583658907301	8.18011732708553e-07	0.000526232311863441	METTL7B	protein_coding	12	1	methyltransferase like 7B [Source:HGNC Symbol;Acc:HGNC:28276]
ENSG00000136634	-3.06916082829073	0.989658361060036	67.0400381766568	8.8742630450316e-07	0.000526232311863441	IL10	protein_coding	1	-1	interleukin 10 [Source:HGNC Symbol;Acc:HGNC:5962]
ENSG00000198959	-3.0797386622854	5.00790773206158	66.2329418639508	9.54018401758978e-07	0.000526232311863441	TGM2	protein_coding	20	-1	transglutaminase 2 [Source:HGNC Symbol;Acc:HGNC:11778]
ENSG00000162873	-3.99429049975623	2.8963259410836	65.4491564900373	1.02419108453674e-06	0.000526232311863441	KLHDC8A	protein_coding	1	-1	kelch domain containing 8A [Source:HGNC Symbol;Acc:HGNC:25573]
ENSG00000116663	-1.56630489507916	5.92323285332393	65.2982352632919	1.03836878070968e-06	0.000526232311863441	FBXO6	protein_coding	1	1	F-box protein 6 [Source:HGNC Symbol;Acc:HGNC:13585]
ENSG00000097021	-2.24677963534183	5.15858100285656	65.2050532599812	1.04723405973045e-06	0.000526232311863441	ACOT7	protein_coding	1	-1	acyl-CoA thioesterase 7 [Source:HGNC Symbol;Acc:HGNC:24157]
ENSG00000041880	-0.939637706418916	4.13208345139074	64.2908492414533	1.08412803687083e-06	0.000526232311863441	PARP3	protein_coding	3	1	poly(ADP-ribose) polymerase family member 3 [Source:HGNC Symbol;Acc:HGNC:273]
ENSG00000158578	-3.75927959724478	12.1905250282211	64.7067600349909	1.09613087071362e-06	0.000526232311863441	ALAS2	protein_coding	X	-1	5'-aminolevulinate synthase 2 [Source:HGNC Symbol;Acc:HGNC:397]
ENSG00000260549	-3.1290773793344	2.07188398931399	64.4704228174258	1.12022864851177e-06	0.000526232311863441	MT1L	transcribed_unprocessed_pseudogene	16	1	metallothionein 1L, pseudogene [Source:HGNC Symbol;Acc:HGNC:7404]
ENSG00000138316	-3.12239389689959	1.20387312811342	63.7432914770795	1.19824332687161e-06	0.000526232311863441	ADAMTS14	protein_coding	10	1	ADAM metallopeptidase with thrombospondin type 1 motif 14 [Source:HGNC Symbol;Acc:HGNC:14899]
ENSG00000134470	-1.07531487293879	4.32610900052259	62.8840509967174	1.23701421178861e-06	0.000526232311863441	IL15RA	protein_coding	10	-1	interleukin 15 receptor subunit alpha [Source:HGNC Symbol;Acc:HGNC:5978]
ENSG00000198785	-2.6166509702578	1.57166945508836	63.1862962522648	1.26220479790972e-06	0.000526232311863441	GRIN3A	protein_coding	9	-1	glutamate ionotropic receptor NMDA type subunit 3A [Source:HGNC Symbol;Acc:HGNC:16767]
ENSG00000087085	-4.05896007520971	2.56295881271431	62.8626643912274	1.30115241584707e-06	0.000526232311863441	ACHE	protein_coding	7	-1	acetylcholinesterase (Cartwright blood group) [Source:HGNC Symbol;Acc:HGNC:108]
ENSG00000229754	-1.42288831844564	4.86390679054881	62.6924518820284	1.32218539302487e-06	0.000526232311863441	CXCR2P1	transcribed_unprocessed_pseudogene	2	-1	C-X-C motif chemokine receptor 2 pseudogene 1 [Source:HGNC Symbol;Acc:HGNC:6028]
ENSG00000196083	2.57753460931818	4.55715277571006	61.9305667218729	1.42120754050695e-06	0.000526232311863441	IL1RAP	protein_coding	3	1	interleukin 1 receptor accessory protein [Source:HGNC Symbol;Acc:HGNC:5995]
ENSG00000166278	-2.72825607271078	2.75809884716493	61.8277018313384	1.43521382914036e-06	0.000526232311863441	C2	protein_coding	6	1	complement C2 [Source:HGNC Symbol;Acc:HGNC:1248]
ENSG00000183625	4.46835964997394	5.35172781363655	61.8190974950311	1.43639252635082e-06	0.000526232311863441	CCR3	protein_coding	3	1	C-C motif chemokine receptor 3 [Source:HGNC Symbol;Acc:HGNC:1604]
ENSG00000230537	-1.95169734026067	0.650662726190788	61.2916826227534	1.44051801520841e-06	0.000526232311863441	AL158071.2	lncRNA	9	-1	novel transcript
ENSG00000185950	1.87849692181412	4.26255902202432	60.5304267398736	1.62606446450051e-06	0.000547526055311774	IRS2	protein_coding	13	-1	insulin receptor substrate 2 [Source:HGNC Symbol;Acc:HGNC:6126]
ENSG00000156381	-2.89707726553114	5.13999728790099	60.4954709139117	1.63159348920051e-06	0.000547526055311774	ANKRD9	protein_coding	14	-1	ankyrin repeat domain 9 [Source:HGNC Symbol;Acc:HGNC:20096]
ENSG00000185386	-1.37846187345929	3.81490843910825	60.4328255174613	1.64155592672802e-06	0.000547526055311774	MAPK11	protein_coding	22	-1	mitogen-activated protein kinase 11 [Source:HGNC Symbol;Acc:HGNC:6873]
ENSG00000264204	3.873294320408	2.45565569678575	60.3033380773083	1.66236878282073e-06	0.000547526055311774	AGAP7P	unprocessed_pseudogene	10	1	ArfGAP with GTPase domain, ankyrin repeat and PH domain 7, pseudogene [Source:HGNC Symbol;Acc:HGNC:23465]
ENSG00000105610	-3.30895478818429	6.04754499706594	60.1284226689503	1.69096275943834e-06	0.000547526055311774	KLF1	protein_coding	19	-1	Kruppel like factor 1 [Source:HGNC Symbol;Acc:HGNC:6345]
ENSG00000124920	-2.9028696177161	3.20265790262218	59.2794426790442	1.83796285328551e-06	0.000581899039350192	MYRF	protein_coding	11	1	myelin regulatory factor [Source:HGNC Symbol;Acc:HGNC:1181]
ENSG00000250616	2.54506702690907	2.60308469833041	58.5305977809925	1.9798109074275e-06	0.000581906644303541	AC012645.1	lncRNA	16	1	novel transcript, antisense to YPEL3
ENSG00000096996	-0.950895789289797	6.71101199124343	58.0641728182761	1.98168520740247e-06	0.000581906644303541	IL12RB1	protein_coding	19	-1	interleukin 12 receptor subunit beta 1 [Source:HGNC Symbol;Acc:HGNC:5971]
ENSG00000154928	2.64336164125511	2.92070888297927	58.4418906113796	1.99742615468658e-06	0.000581906644303541	EPHB1	protein_coding	3	1	EPH receptor B1 [Source:HGNC Symbol;Acc:HGNC:3392]
ENSG00000152766	-3.34446983105942	5.01944065438611	58.4221848593288	2.00136348500551e-06	0.000581906644303541	ANKRD22	protein_coding	10	-1	ankyrin repeat domain 22 [Source:HGNC Symbol;Acc:HGNC:28321]
ENSG00000163964	1.14022261940505	4.34212378496364	57.8988223377721	2.05290466730086e-06	0.000584954655900706	PIGX	protein_coding	3	1	phosphatidylinositol glycan anchor biosynthesis class X [Source:HGNC Symbol;Acc:HGNC:26046]
ENSG00000167083	-1.25219420904949	3.80997932216299	57.1371362094829	2.21805105837867e-06	0.000606086043078421	GNGT2	protein_coding	17	-1	G protein subunit gamma transducin 2 [Source:HGNC Symbol;Acc:HGNC:4412]
ENSG00000103148	-1.89876220005608	8.85259362104341	56.8929594536775	2.33573971363012e-06	0.000606086043078421	NPRL3	protein_coding	16	-1	NPR3 like, GATOR1 complex subunit [Source:HGNC Symbol;Acc:HGNC:14124]
ENSG00000101187	-1.86199995849717	1.83778373794201	56.7285303858069	2.37534293538279e-06	0.000606086043078421	SLCO4A1	protein_coding	20	1	solute carrier organic anion transporter family member 4A1 [Source:HGNC Symbol;Acc:HGNC:10953]
ENSG00000048140	-1.2878458418679	6.45729430443502	56.7201204791958	2.37738897079496e-06	0.000606086043078421	TSPAN17	protein_coding	5	1	tetraspanin 17 [Source:HGNC Symbol;Acc:HGNC:13594]
ENSG00000131355	2.16298344593253	6.40820362912644	56.6798233397531	2.38722072935852e-06	0.000606086043078421	ADGRE3	protein_coding	19	-1	adhesion G protein-coupled receptor E3 [Source:HGNC Symbol;Acc:HGNC:23647]
ENSG00000064886	-1.3555159123717	6.1066046985155	56.2651975474289	2.49112003407261e-06	0.000606086043078421	CHI3L2	protein_coding	1	1	chitinase 3 like 2 [Source:HGNC Symbol;Acc:HGNC:1933]
ENSG00000264695	4.31958230357889	-1.03561405391732	60.113539630776	2.57808931615916e-06	0.000606086043078421	AC007922.1	lncRNA	18	1	novel transcript
ENSG00000141576	-0.897973018445695	5.5663923527929	55.3915299380018	2.60959427882628e-06	0.000606086043078421	RNF157	protein_coding	17	-1	ring finger protein 157 [Source:HGNC Symbol;Acc:HGNC:29402]
ENSG00000187010	-2.8006043517047	1.9528223552422	55.7020806789701	2.64058966550578e-06	0.000606086043078421	RHD	protein_coding	1	1	Rh blood group D antigen [Source:HGNC Symbol;Acc:HGNC:10009]
ENSG00000099194	-2.02562250420787	4.25516434351291	55.6872466280578	2.64466309122318e-06	0.000606086043078421	SCD	protein_coding	10	1	stearoyl-CoA desaturase [Source:HGNC Symbol;Acc:HGNC:10571]
ENSG00000136999	4.0446537283404	2.60304065817555	55.5652723343724	2.67843015918408e-06	0.000606086043078421	CCN3	protein_coding	8	1	cellular communication network factor 3 [Source:HGNC Symbol;Acc:HGNC:7885]
ENSG00000107281	-1.34792067307702	6.04415858041387	55.5500962635137	2.68266574362549e-06	0.000606086043078421	NPDC1	protein_coding	9	-1	neural proliferation, differentiation and control 1 [Source:HGNC Symbol;Acc:HGNC:7899]
ENSG00000178752	-5.62104861183188	3.22928292496537	55.2945615113327	2.75514385413484e-06	0.000606086043078421	ERFE	protein_coding	2	1	erythroferrone [Source:HGNC Symbol;Acc:HGNC:26727]
ENSG00000279447	3.0609200054975	0.320147755146734	55.2016305300254	2.78205373270886e-06	0.000606086043078421	AL118508.3	TEC	20	-1	TEC
ENSG00000138119	-2.47281364573473	5.57894140395143	55.114653618057	2.80751124413005e-06	0.000606086043078421	MYOF	protein_coding	10	-1	myoferlin [Source:HGNC Symbol;Acc:HGNC:3656]
ENSG00000152207	1.93586182519837	3.42436133160526	55.1139221668736	2.80772645772274e-06	0.000606086043078421	CYSLTR2	protein_coding	13	1	cysteinyl leukotriene receptor 2 [Source:HGNC Symbol;Acc:HGNC:18274]
ENSG00000186998	-1.986416349624	2.27422493365264	54.9007643333752	2.87125251411956e-06	0.0006105482771442	EMID1	protein_coding	22	1	EMI domain containing 1 [Source:HGNC Symbol;Acc:HGNC:18036]
ENSG00000112212	-4.30784238158449	2.05989882404294	54.682723005714	2.93793496962006e-06	0.000612794726958438	TSPO2	protein_coding	6	1	translocator protein 2 [Source:HGNC Symbol;Acc:HGNC:21256]
ENSG00000231528	-2.67105978855863	1.10587240224068	54.5867589408853	2.96784138135272e-06	0.000612794726958438	FAM225A	lncRNA	9	1	family with sequence similarity 225 member A [Source:HGNC Symbol;Acc:HGNC:27855]
ENSG00000140105	-1.76953999019373	9.65257145898702	54.1382212442053	3.11230743188884e-06	0.000613994314382562	WARS1	protein_coding	14	-1	tryptophanyl-tRNA synthetase 1 [Source:HGNC Symbol;Acc:HGNC:12729]
ENSG00000087589	2.0496900478501	4.80239203456931	54.0833499892936	3.13052468246912e-06	0.000613994314382562	CASS4	protein_coding	20	1	Cas scaffold protein family member 4 [Source:HGNC Symbol;Acc:HGNC:15878]
ENSG00000159335	-1.99753095183444	6.6398382872189	54.0804136616531	3.13150296420297e-06	0.000613994314382562	PTMS	protein_coding	12	1	parathymosin [Source:HGNC Symbol;Acc:HGNC:9629]
ENSG00000160963	4.09472856645686	-1.25819237409973	70.2828676392831	3.21240072432273e-06	0.000613994314382562	COL26A1	protein_coding	7	1	collagen type XXVI alpha 1 chain [Source:HGNC Symbol;Acc:HGNC:18038]
ENSG00000129244	-3.99955118082119	1.60793798880194	53.8166781183164	3.22080891590322e-06	0.000613994314382562	ATP1B2	protein_coding	17	1	ATPase Na+/K+ transporting subunit beta 2 [Source:HGNC Symbol;Acc:HGNC:805]
ENSG00000168899	-1.99073486721409	6.50569181625222	53.7649918166739	3.23864921234937e-06	0.000613994314382562	VAMP5	protein_coding	2	1	vesicle associated membrane protein 5 [Source:HGNC Symbol;Acc:HGNC:12646]
ENSG00000250696	4.97672793862695	1.61935723236783	53.6597455875522	3.27532588566538e-06	0.000613994314382562	AC111000.4	lncRNA	4	1	novel transcript, antisense to UGT2B11
ENSG00000172765	1.35519509619501	4.89189400065842	53.4934455857718	3.33424829420073e-06	0.000616922538278933	TMCC1	protein_coding	3	-1	transmembrane and coiled-coil domain family 1 [Source:HGNC Symbol;Acc:HGNC:29116]
ENSG00000184221	3.77296357126396	4.02299495938828	53.2515544883651	3.42212385140844e-06	0.000625064083474565	OLIG1	protein_coding	21	1	oligodendrocyte transcription factor 1 [Source:HGNC Symbol;Acc:HGNC:16983]
ENSG00000188389	-1.82041225739008	5.34274097172096	52.9714601315998	3.52719487129881e-06	0.000631285584892144	PDCD1	protein_coding	2	-1	programmed cell death 1 [Source:HGNC Symbol;Acc:HGNC:8760]
ENSG00000268758	3.4247772617809	3.47391257452326	52.925445316146	3.54480569883986e-06	0.000631285584892144	ADGRE4P	transcribed_unprocessed_pseudogene	19	-1	adhesion G protein-coupled receptor E4, pseudogene [Source:HGNC Symbol;Acc:HGNC:19240]
ENSG00000168004	3.19972885333058	0.286942870127655	52.7780102113894	3.60191096772948e-06	0.00063353611799064	PLAAT5	protein_coding	11	-1	phospholipase A and acyltransferase 5 [Source:HGNC Symbol;Acc:HGNC:24978]
ENSG00000091181	5.19926222952787	3.80493745317732	52.5848566915244	3.67831808087347e-06	0.000639085337782979	IL5RA	protein_coding	3	-1	interleukin 5 receptor subunit alpha [Source:HGNC Symbol;Acc:HGNC:6017]
ENSG00000165507	-2.49483133347608	0.991527760359345	52.402680522856	3.7520802129718e-06	0.000644046828845894	DEPP1	protein_coding	10	-1	DEPP1 autophagy regulator [Source:HGNC Symbol;Acc:HGNC:23355]
ENSG00000188672	-2.94896339404885	1.86543890693602	52.2128456683344	3.83074312258311e-06	0.000649721396040972	RHCE	protein_coding	1	-1	Rh blood group CcEe antigens [Source:HGNC Symbol;Acc:HGNC:10008]
ENSG00000143891	-1.37443678211163	5.36185474683431	51.7868683355866	4.01419765153572e-06	0.000670224433562709	GALM	protein_coding	2	1	galactose mutarotase [Source:HGNC Symbol;Acc:HGNC:24063]
ENSG00000128284	-1.05087674330898	7.66596883096188	51.4713152745292	4.0457149776369e-06	0.000670224433562709	APOL3	protein_coding	22	-1	apolipoprotein L3 [Source:HGNC Symbol;Acc:HGNC:14868]
ENSG00000204323	-2.15091071210988	4.33253484149742	51.5185574036515	4.13488749719312e-06	0.000677123473247245	SMIM5	protein_coding	17	1	small integral membrane protein 5 [Source:HGNC Symbol;Acc:HGNC:40030]
ENSG00000126822	1.84930887311632	7.08715075122852	51.1813464673728	4.292480313555e-06	0.000682214135903207	PLEKHG3	protein_coding	14	1	pleckstrin homology and RhoGEF domain containing G3 [Source:HGNC Symbol;Acc:HGNC:20364]
ENSG00000167123	-1.69562258464204	2.93939961639597	51.1779815716298	4.29408701083249e-06	0.000682214135903207	CERCAM	protein_coding	9	1	cerebral endothelial cell adhesion molecule [Source:HGNC Symbol;Acc:HGNC:23723]
ENSG00000204161	1.42560100799425	5.29075113355821	51.1455077696606	4.30962814847257e-06	0.000682214135903207	TMEM273	protein_coding	10	-1	transmembrane protein 273 [Source:HGNC Symbol;Acc:HGNC:27274]
ENSG00000134489	2.98374065677405	1.92299142091596	51.012773036155	4.37382187131962e-06	0.000684767474732864	HRH4	protein_coding	18	1	histamine receptor H4 [Source:HGNC Symbol;Acc:HGNC:17383]
ENSG00000151364	-3.97323256518112	0.0250870572845921	50.721129861874	4.51873383316998e-06	0.000696113584258713	KCTD14	protein_coding	11	-1	potassium channel tetramerization domain containing 14 [Source:HGNC Symbol;Acc:HGNC:23295]
ENSG00000100911	-1.27081592321029	8.45199752316949	50.573124489971	4.5943638594329e-06	0.000696113584258713	PSME2	protein_coding	14	-1	proteasome activator subunit 2 [Source:HGNC Symbol;Acc:HGNC:9569]
ENSG00000179456	1.46716080332125	6.15166627323489	50.5577385591904	4.60230846940131e-06	0.000696113584258713	ZBTB18	protein_coding	1	1	zinc finger and BTB domain containing 18 [Source:HGNC Symbol;Acc:HGNC:13030]
ENSG00000073910	1.63496325932771	5.43697454915907	50.4386433168897	4.66433654768385e-06	0.000696113584258713	FRY	protein_coding	13	1	FRY microtubule binding protein [Source:HGNC Symbol;Acc:HGNC:20367]
ENSG00000184524	-2.66611267403694	0.464220983420728	50.1965537283814	4.79338434539459e-06	0.000696113584258713	CEND1	protein_coding	11	-1	cell cycle exit and neuronal differentiation 1 [Source:HGNC Symbol;Acc:HGNC:24153]
ENSG00000169258	-1.24709277552653	1.70152306852384	49.7573992372137	4.8375546819882e-06	0.000696113584258713	GPRIN1	protein_coding	5	-1	G protein regulated inducer of neurite outgrowth 1 [Source:HGNC Symbol;Acc:HGNC:24835]
ENSG00000154330	2.63119391173486	1.05891686767304	50.0455110931906	4.87595975569365e-06	0.000696113584258713	PGM5	protein_coding	9	1	phosphoglucomutase 5 [Source:HGNC Symbol;Acc:HGNC:8908]
ENSG00000173114	1.80514838011008	3.43773691912704	50.0236949039221	4.88802024861926e-06	0.000696113584258713	LRRN3	protein_coding	7	1	leucine rich repeat neuronal 3 [Source:HGNC Symbol;Acc:HGNC:17200]
ENSG00000171101	1.94103671722542	1.78700871023865	49.9519380847061	4.9279296385138e-06	0.000696113584258713	SIGLEC17P	transcribed_unprocessed_pseudogene	19	1	sialic acid binding Ig like lectin 17, pseudogene [Source:HGNC Symbol;Acc:HGNC:15604]
ENSG00000105366	6.17039291259855	3.59853905910922	49.9394794501789	4.93489661052362e-06	0.000696113584258713	SIGLEC8	protein_coding	19	-1	sialic acid binding Ig like lectin 8 [Source:HGNC Symbol;Acc:HGNC:10877]
ENSG00000124731	2.57056419500996	6.84827113803788	49.5090368170717	5.18264327399906e-06	0.000718582345367314	TREM1	protein_coding	6	-1	triggering receptor expressed on myeloid cells 1 [Source:HGNC Symbol;Acc:HGNC:17760]
ENSG00000030110	-0.984044988998925	6.8909427850551	49.2792562769937	5.19505731542313e-06	0.000718582345367314	BAK1	protein_coding	6	-1	BCL2 antagonist/killer 1 [Source:HGNC Symbol;Acc:HGNC:949]
ENSG00000173825	2.6277237509803	3.88233629781577	49.1538587314927	5.39778344306921e-06	0.0007333291919929	TIGD3	protein_coding	11	1	tigger transposable element derived 3 [Source:HGNC Symbol;Acc:HGNC:18334]
ENSG00000017483	-1.96240865568092	6.87584799526187	49.142844374097	5.40461607069941e-06	0.0007333291919929	SLC38A5	protein_coding	X	-1	solute carrier family 38 member 5 [Source:HGNC Symbol;Acc:HGNC:18070]
ENSG00000181826	1.79336213418175	2.41296048353025	48.9482323508876	5.52698270959429e-06	0.000742857760977263	RELL1	protein_coding	4	-1	RELT like 1 [Source:HGNC Symbol;Acc:HGNC:27379]
ENSG00000280721	-2.0341793043707	1.29367141877734	48.7488963907389	5.65560541136677e-06	0.000746813805509242	LINC01943	lncRNA	2	-1	long intergenic non-protein coding RNA 1943 [Source:HGNC Symbol;Acc:HGNC:52767]
ENSG00000159228	-0.822550901608362	5.22353577441328	48.3534774952088	5.69062492063664e-06	0.000746813805509242	CBR1	protein_coding	21	1	carbonyl reductase 1 [Source:HGNC Symbol;Acc:HGNC:1548]
ENSG00000161643	-1.49239060869298	2.55479798014811	48.6064485115414	5.71367339092492e-06	0.000746813805509242	SIGLEC16	polymorphic_pseudogene	19	1	sialic acid binding Ig like lectin 16 (gene/pseudogene) [Source:HGNC Symbol;Acc:HGNC:24851]
ENSG00000160588	1.68472773358496	5.72752952760465	48.5156162762421	5.81048610475396e-06	0.000752563595767542	MPZL3	protein_coding	11	-1	myelin protein zero like 3 [Source:HGNC Symbol;Acc:HGNC:27279]
ENSG00000130433	5.2519111655845	2.00154791341109	48.34962566646	5.92363757025282e-06	0.000758044382264344	CACNG6	protein_coding	19	1	calcium voltage-gated channel auxiliary subunit gamma 6 [Source:HGNC Symbol;Acc:HGNC:13625]
ENSG00000088826	-2.36650500148721	6.21029973501703	48.2186196925864	6.01471645030628e-06	0.000758044382264344	SMOX	protein_coding	20	1	spermine oxidase [Source:HGNC Symbol;Acc:HGNC:15862]
ENSG00000187017	-2.00844834678348	4.97167198252349	48.2033790762716	6.0254154363619e-06	0.000758044382264344	ESPN	protein_coding	1	1	espin [Source:HGNC Symbol;Acc:HGNC:13281]
ENSG00000106714	3.74606106692796	2.36923642920286	48.146365593984	6.06563203327966e-06	0.000758044382264344	CNTNAP3	protein_coding	9	-1	contactin associated protein family member 3 [Source:HGNC Symbol;Acc:HGNC:13834]
ENSG00000102575	-1.16162736779671	6.5888416194397	48.0230787165079	6.15364791937217e-06	0.000761489696593582	ACP5	protein_coding	19	-1	acid phosphatase 5, tartrate resistant [Source:HGNC Symbol;Acc:HGNC:124]
ENSG00000217128	1.29601300399605	4.4278019051075	47.9588214629419	6.20009860355552e-06	0.000761489696593582	FNIP1	protein_coding	5	-1	folliculin interacting protein 1 [Source:HGNC Symbol;Acc:HGNC:29418]
ENSG00000104892	-2.89103918936784	4.95295820532494	47.6635300580398	6.41876597618132e-06	0.00078160819540731	KLC3	protein_coding	19	1	kinesin light chain 3 [Source:HGNC Symbol;Acc:HGNC:20717]
ENSG00000103355	5.85406478801023	4.60645686546964	47.542613137646	6.51083416346094e-06	0.000786100460396847	PRSS33	protein_coding	16	-1	serine protease 33 [Source:HGNC Symbol;Acc:HGNC:30405]
ENSG00000125148	-2.11859120198007	7.12883801732607	47.4360855425607	6.59319522215307e-06	0.000787287762572407	MT2A	protein_coding	16	1	metallothionein 2A [Source:HGNC Symbol;Acc:HGNC:7406]
ENSG00000256262	-1.35612209482591	2.59956512461211	47.1925375440079	6.63118772434118e-06	0.000787287762572407	USP30-AS1	lncRNA	12	-1	USP30 antisense RNA 1 [Source:HGNC Symbol;Acc:HGNC:40909]
ENSG00000103056	2.49052963608082	4.9761072001426	47.2284762359209	6.75714383143855e-06	0.000794181377057905	SMPD3	protein_coding	16	-1	sphingomyelin phosphodiesterase 3 [Source:HGNC Symbol;Acc:HGNC:14240]
ENSG00000226004	-3.34994188065397	-0.54927338647723	47.0521829341046	6.90001846942024e-06	0.000794181377057905	LINC02528	lncRNA	6	-1	long intergenic non-protein coding RNA 2528 [Source:HGNC Symbol;Acc:HGNC:53554]
ENSG00000128394	-0.717424797344543	4.22959984545997	46.6835130834729	6.93728490291808e-06	0.000794181377057905	APOBEC3F	protein_coding	22	1	apolipoprotein B mRNA editing enzyme catalytic subunit 3F [Source:HGNC Symbol;Acc:HGNC:17356]
ENSG00000108039	-0.760262187147746	5.88890921758044	46.6297041243527	6.9823458937706e-06	0.000794181377057905	XPNPEP1	protein_coding	10	-1	X-prolyl aminopeptidase 1 [Source:HGNC Symbol;Acc:HGNC:12822]
ENSG00000183087	-1.3476493172572	3.99782193625845	46.9431688858519	6.99009014850198e-06	0.000794181377057905	GAS6	protein_coding	13	-1	growth arrest specific 6 [Source:HGNC Symbol;Acc:HGNC:4168]
ENSG00000154027	1.14323423977717	2.56329871182467	46.5806520937391	7.0237140106195e-06	0.000794181377057905	AK5	protein_coding	1	1	adenylate kinase 5 [Source:HGNC Symbol;Acc:HGNC:365]
ENSG00000108798	-1.17658375342015	7.07067516002278	46.7947950053415	7.11484471401866e-06	0.000795493146663433	ABI3	protein_coding	17	1	ABI family member 3 [Source:HGNC Symbol;Acc:HGNC:29859]
ENSG00000272221	1.005956589571	2.13567233874763	46.4221201342446	7.15933390701861e-06	0.000795493146663433	AL645933.2	lncRNA	6	-1	novel transcript
ENSG00000183049	1.08038384506364	6.31213123738818	46.6919327943036	7.2028227640614e-06	0.000795493146663433	CAMK1D	protein_coding	10	1	calcium/calmodulin dependent protein kinase ID [Source:HGNC Symbol;Acc:HGNC:19341]
ENSG00000181856	-2.7489193113545	0.510311441318092	46.5254917572176	7.34782022726178e-06	0.00079735810006093	SLC2A4	protein_coding	17	1	solute carrier family 2 member 4 [Source:HGNC Symbol;Acc:HGNC:11009]
ENSG00000196839	-1.0611087931454	6.10470532852911	46.514590364834	7.35743265534029e-06	0.00079735810006093	ADA	protein_coding	20	-1	adenosine deaminase [Source:HGNC Symbol;Acc:HGNC:186]
ENSG00000116729	2.72434027303804	4.40153928517204	46.3651836132139	7.49062914340715e-06	0.00079735810006093	WLS	protein_coding	1	-1	Wnt ligand secretion mediator [Source:HGNC Symbol;Acc:HGNC:30238]
ENSG00000228242	2.2534564190894	2.58691259155937	46.3567124238209	7.49826320242918e-06	0.00079735810006093	AC093495.1	lncRNA	3	1	novel transcript, antisense to XPC
ENSG00000184613	1.00080145334825	5.37315094559252	46.3146673974149	7.49954273939528e-06	0.00079735810006093	NELL2	protein_coding	12	-1	neural EGFL like 2 [Source:HGNC Symbol;Acc:HGNC:7751]
ENSG00000227145	-3.05662938353977	1.42898158483765	46.196654313076	7.64418475557643e-06	0.000806716297871832	IL21-AS1	lncRNA	4	1	IL21 antisense RNA 1 [Source:HGNC Symbol;Acc:HGNC:40299]
ENSG00000182054	-1.17628984167302	7.48254823536638	46.0420353052246	7.78822972885175e-06	0.000815874330492286	IDH2	protein_coding	15	-1	isocitrate dehydrogenase (NADP(+)) 2 [Source:HGNC Symbol;Acc:HGNC:5383]
ENSG00000273604	-1.54389054399199	2.22540336341083	45.9448970227178	7.88030730259958e-06	0.000819494438979096	EPOP	protein_coding	17	-1	elongin BC and polycomb repressive complex 2 associated protein [Source:HGNC Symbol;Acc:HGNC:34493]
ENSG00000188820	-1.72587012948584	5.55967738352777	45.7956911735609	8.02416784419948e-06	0.000825842817222954	CALHM6	protein_coding	6	1	calcium homeostasis modulator family member 6 [Source:HGNC Symbol;Acc:HGNC:33391]
ENSG00000100558	-2.69613988814791	4.25020029919914	45.761774358026	8.05728585624978e-06	0.000825842817222954	PLEK2	protein_coding	14	-1	pleckstrin 2 [Source:HGNC Symbol;Acc:HGNC:19238]
ENSG00000177807	-4.30258636451983	0.743448869580472	45.6804268483247	8.13735457420607e-06	0.000828092075847957	KCNJ10	protein_coding	1	-1	potassium inwardly rectifying channel subfamily J member 10 [Source:HGNC Symbol;Acc:HGNC:6256]
ENSG00000165949	-5.65379876177184	8.74634554311253	45.5632718788777	8.25426717159357e-06	0.000834032229742507	IFI27	protein_coding	14	1	interferon alpha inducible protein 27 [Source:HGNC Symbol;Acc:HGNC:5397]
ENSG00000133321	-1.49670445119254	7.966677535412	45.3204448545257	8.50274325356654e-06	0.000853088613616638	PLAAT4	protein_coding	11	1	phospholipase A and acyltransferase 4 [Source:HGNC Symbol;Acc:HGNC:9869]
ENSG00000206177	-2.58306760242303	9.09063760319236	45.1589421390933	8.67272516541607e-06	0.000863036418497446	HBM	protein_coding	16	1	hemoglobin subunit mu [Source:HGNC Symbol;Acc:HGNC:4826]
ENSG00000258819	4.7633911423848	1.71445085547695	45.1118224061727	8.72304655461727e-06	0.000863036418497446	LINC02289	lncRNA	14	-1	long intergenic non-protein coding RNA 2289 [Source:HGNC Symbol;Acc:HGNC:53205]
ENSG00000249992	-2.60975612215234	3.57047304448973	45.0319686940454	8.80908818988592e-06	0.000864899393766298	TMEM158	protein_coding	3	-1	transmembrane protein 158 (gene/pseudogene) [Source:HGNC Symbol;Acc:HGNC:30293]
ENSG00000067057	-0.932855228254326	5.96050587211871	44.8860530974351	8.863291323779e-06	0.000864899393766298	PFKP	protein_coding	10	1	phosphofructokinase, platelet [Source:HGNC Symbol;Acc:HGNC:8878]
ENSG00000119900	1.978596290443	6.40987413070867	44.7121337629171	9.16354457998593e-06	0.000880417373110482	OGFRL1	protein_coding	6	1	opioid growth factor receptor like 1 [Source:HGNC Symbol;Acc:HGNC:21378]
ENSG00000135077	-1.45043658676784	5.68779032135497	44.6434708988837	9.24174403717303e-06	0.000880417373110482	HAVCR2	protein_coding	5	-1	hepatitis A virus cellular receptor 2 [Source:HGNC Symbol;Acc:HGNC:18437]
ENSG00000174358	-5.73650178352439	1.87223897079417	51.8999125821237	9.27778158635767e-06	0.000880417373110482	SLC6A19	protein_coding	5	1	solute carrier family 6 member 19 [Source:HGNC Symbol;Acc:HGNC:27960]
ENSG00000196141	-1.52952380285064	3.76209191366507	44.5698494954187	9.32643727008232e-06	0.000880417373110482	SPATS2L	protein_coding	2	1	spermatogenesis associated serine rich 2 like [Source:HGNC Symbol;Acc:HGNC:24574]
ENSG00000156675	1.28669141341895	7.57133376345786	44.5656460961844	9.33129945530166e-06	0.000880417373110482	RAB11FIP1	protein_coding	8	-1	RAB11 family interacting protein 1 [Source:HGNC Symbol;Acc:HGNC:30265]
ENSG00000169508	1.14110513751501	5.2464322996808	44.4898401890914	9.41948418700446e-06	0.000882890731659556	GPR183	protein_coding	13	-1	G protein-coupled receptor 183 [Source:HGNC Symbol;Acc:HGNC:3128]
ENSG00000174132	1.5401509237037	3.06696475377176	44.2944235405572	9.65122762242949e-06	0.000892750195606608	FAM174A	protein_coding	5	1	family with sequence similarity 174 member A [Source:HGNC Symbol;Acc:HGNC:24943]
ENSG00000124762	-1.05197919015329	5.64392076783821	44.202093078677	9.76297849731259e-06	0.000892750195606608	CDKN1A	protein_coding	6	1	cyclin dependent kinase inhibitor 1A [Source:HGNC Symbol;Acc:HGNC:1784]
ENSG00000183691	1.48996218545811	3.28307606517434	44.1567888300152	9.81835095708545e-06	0.000892750195606608	NOG	protein_coding	17	1	noggin [Source:HGNC Symbol;Acc:HGNC:7866]
ENSG00000121797	-1.26749060061828	3.25748071654007	44.0786758462147	9.85743312951626e-06	0.000892750195606608	CCRL2	protein_coding	3	1	C-C motif chemokine receptor like 2 [Source:HGNC Symbol;Acc:HGNC:1612]
ENSG00000259976	1.20375867019526	1.87980722067528	43.8166108119678	9.87747908021661e-06	0.000892750195606608	AC093010.2	lncRNA	3	-1	novel transcript
ENSG00000166289	-1.10237801832022	5.86356974225011	43.9791302089232	1.00389744343818e-05	0.000892750195606608	PLEKHF1	protein_coding	19	1	pleckstrin homology and FYVE domain containing 1 [Source:HGNC Symbol;Acc:HGNC:20764]
ENSG00000275395	1.84049210568975	3.71845019962226	43.9770399120702	1.00416036822818e-05	0.000892750195606608	FCGBP	protein_coding	19	-1	Fc fragment of IgG binding protein [Source:HGNC Symbol;Acc:HGNC:13572]
ENSG00000162654	-1.4911388441998	7.90003616514617	43.9596838448077	1.00634650973297e-05	0.000892750195606608	GBP4	protein_coding	1	-1	guanylate binding protein 4 [Source:HGNC Symbol;Acc:HGNC:20480]
ENSG00000205927	5.7928292951123	2.25607276934205	43.936331491615	1.00929650189602e-05	0.000892750195606608	OLIG2	protein_coding	21	1	oligodendrocyte transcription factor 2 [Source:HGNC Symbol;Acc:HGNC:9398]
ENSG00000170876	0.888856685498653	6.30516182631989	43.6985898171279	1.01761292533566e-05	0.000892750195606608	TMEM43	protein_coding	3	1	transmembrane protein 43 [Source:HGNC Symbol;Acc:HGNC:28472]
ENSG00000154917	-2.83713695594581	2.10417703257683	43.7877761984462	1.02829531735287e-05	0.000892750195606608	RAB6B	protein_coding	3	-1	RAB6B, member RAS oncogene family [Source:HGNC Symbol;Acc:HGNC:14902]
ENSG00000107796	-1.45158989523582	4.00471845196482	43.7769740167366	1.02969264222545e-05	0.000892750195606608	ACTA2	protein_coding	10	-1	actin alpha 2, smooth muscle [Source:HGNC Symbol;Acc:HGNC:130]
ENSG00000093009	-2.30075447734237	2.4572767818745	43.7152858972704	1.03771396574131e-05	0.000892750195606608	CDC45	protein_coding	22	1	cell division cycle 45 [Source:HGNC Symbol;Acc:HGNC:1739]
ENSG00000225131	-1.44509274786045	2.67799984056384	43.6431155746153	1.04718888110493e-05	0.000892750195606608	PSME2P2	processed_pseudogene	13	1	proteasome activator subunit 2 pseudogene 2 [Source:HGNC Symbol;Acc:HGNC:30160]
ENSG00000156886	-1.51421125776256	2.50253022482782	43.6119867754958	1.05130606154698e-05	0.000892750195606608	ITGAD	protein_coding	16	1	integrin subunit alpha D [Source:HGNC Symbol;Acc:HGNC:6146]
ENSG00000137642	1.81999074918507	8.8169512512781	43.601274819351	1.05272712053001e-05	0.000892750195606608	SORL1	protein_coding	11	1	sortilin related receptor 1 [Source:HGNC Symbol;Acc:HGNC:11185]
ENSG00000131153	-2.08409376963642	3.03032159918643	43.5462746825643	1.0600580767141e-05	0.000893647776268985	GINS2	protein_coding	16	-1	GINS complex subunit 2 [Source:HGNC Symbol;Acc:HGNC:24575]
ENSG00000133069	-2.91702702755482	6.82388706732456	43.4844624197508	1.06836658498362e-05	0.000895354043309509	TMCC2	protein_coding	1	1	transmembrane and coiled-coil domain family 2 [Source:HGNC Symbol;Acc:HGNC:24239]
ENSG00000205639	-2.24379070948415	4.02757615665923	43.3722475812687	1.08364045285151e-05	0.000899180809180222	MFSD2B	protein_coding	2	1	major facilitator superfamily domain containing 2B [Source:HGNC Symbol;Acc:HGNC:37207]
ENSG00000121380	-2.13541708742985	0.561192075164513	43.3132770551499	1.08555554979293e-05	0.000899180809180222	BCL2L14	protein_coding	12	1	BCL2 like 14 [Source:HGNC Symbol;Acc:HGNC:16657]
ENSG00000215148	5.28032776346977	-0.817086226813881	43.2140082860063	1.10560385774831e-05	0.000901448342620578	PRSS41	protein_coding	16	1	serine protease 41 [Source:HGNC Symbol;Acc:HGNC:30715]
ENSG00000137198	-2.75739487941129	7.74612395649118	43.2115438925587	1.10594990386852e-05	0.000901448342620578	GMPR	protein_coding	6	1	guanosine monophosphate reductase [Source:HGNC Symbol;Acc:HGNC:4376]
ENSG00000280027	2.03602608254009	1.23842243335891	43.2021157077027	1.10727493478347e-05	0.000901448342620578	AC007342.9	TEC	16	1	novel transcript
ENSG00000170006	1.61117751025768	7.3202067449759	43.0378215592405	1.13065784363466e-05	0.000908247680406702	TMEM154	protein_coding	4	-1	transmembrane protein 154 [Source:HGNC Symbol;Acc:HGNC:26489]
ENSG00000004939	-2.94451651196585	9.52690601689702	43.0093936875316	1.1347606825308e-05	0.000908247680406702	SLC4A1	protein_coding	17	-1	solute carrier family 4 member 1 (Diego blood group) [Source:HGNC Symbol;Acc:HGNC:11027]
ENSG00000134333	-0.863134401286701	8.17710501535333	42.7173300029764	1.13644645279893e-05	0.000908247680406702	LDHA	protein_coding	11	1	lactate dehydrogenase A [Source:HGNC Symbol;Acc:HGNC:6535]
ENSG00000187837	-1.46517547746332	6.14218459142873	42.9655151691606	1.14112679716993e-05	0.000908247680406702	H1-2	protein_coding	6	-1	H1.2 linker histone, cluster member [Source:HGNC Symbol;Acc:HGNC:4716]
ENSG00000197272	-1.92560294165407	1.28788261340157	42.7690729305921	1.17013147612299e-05	0.000917163879063781	IL27	protein_coding	16	-1	interleukin 27 [Source:HGNC Symbol;Acc:HGNC:19157]
ENSG00000133313	-0.903593780321438	7.54408412183986	42.4919876439068	1.17476915289129e-05	0.000917163879063781	CNDP2	protein_coding	18	1	carnosine dipeptidase 2 [Source:HGNC Symbol;Acc:HGNC:24437]
ENSG00000101447	-1.79006867996621	1.58283199761729	42.7331528437935	1.17552550694573e-05	0.000917163879063781	FAM83D	protein_coding	20	1	family with sequence similarity 83 member D [Source:HGNC Symbol;Acc:HGNC:16122]
ENSG00000163568	-1.58418909809428	4.6682587064	42.7162105590855	1.17807952459235e-05	0.000917163879063781	AIM2	protein_coding	1	-1	absent in melanoma 2 [Source:HGNC Symbol;Acc:HGNC:357]
ENSG00000171659	2.4917608248914	0.975637862944052	42.5810671015353	1.19868022410089e-05	0.000928130280041598	GPR34	protein_coding	X	1	G protein-coupled receptor 34 [Source:HGNC Symbol;Acc:HGNC:4490]
ENSG00000167994	-2.53115335015317	3.12133182636946	42.4839695458694	1.21373504278987e-05	0.000930872911877593	RAB3IL1	protein_coding	11	-1	RAB3A interacting protein like 1 [Source:HGNC Symbol;Acc:HGNC:9780]
ENSG00000145649	-1.41492845584767	7.09253784256125	42.4037759991813	1.22633162615534e-05	0.000930872911877593	GZMA	protein_coding	5	1	granzyme A [Source:HGNC Symbol;Acc:HGNC:4708]
ENSG00000160183	-1.44611518322893	1.86768073774112	42.2389935080593	1.22658820965665e-05	0.000930872911877593	TMPRSS3	protein_coding	21	-1	transmembrane serine protease 3 [Source:HGNC Symbol;Acc:HGNC:11877]
ENSG00000162433	-1.84733208133667	0.340863185936472	42.1124844878661	1.23059279383509e-05	0.000930872911877593	AK4	protein_coding	1	1	adenylate kinase 4 [Source:HGNC Symbol;Acc:HGNC:363]
ENSG00000238000	-1.38442514535517	2.7683799462811	42.28113261126	1.24588553304175e-05	0.000930872911877593	AC116347.1	processed_pseudogene	5	1	proteasome (prosome, macropain) activator subunit 2 (PA28 beta) (PSME2) pseudogene
ENSG00000138031	-1.14954639707511	4.91745807924432	42.2685181372729	1.24791683517058e-05	0.000930872911877593	ADCY3	protein_coding	2	-1	adenylate cyclase 3 [Source:HGNC Symbol;Acc:HGNC:234]
ENSG00000198336	-1.94930428158368	6.9191125553804	42.2355596973561	1.2532419629041e-05	0.000930872911877593	MYL4	protein_coding	17	1	myosin light chain 4 [Source:HGNC Symbol;Acc:HGNC:7585]
ENSG00000100453	-2.1625415178726	8.29637261643358	42.2278407099516	1.25449286923912e-05	0.000930872911877593	GZMB	protein_coding	14	-1	granzyme B [Source:HGNC Symbol;Acc:HGNC:4709]
ENSG00000178726	2.19342616882987	4.07563021814337	42.1421146123493	1.26848141154715e-05	0.000936375889653483	THBD	protein_coding	20	-1	thrombomodulin [Source:HGNC Symbol;Acc:HGNC:11784]
ENSG00000188158	1.97244398102182	0.925738117400847	42.0852211652571	1.27786331211951e-05	0.000938439103493127	NHS	protein_coding	X	1	NHS actin remodeling regulator [Source:HGNC Symbol;Acc:HGNC:7820]
ENSG00000010030	-2.58075656674622	5.23382283986389	42.0054789161226	1.29114652769675e-05	0.000940685765744614	ETV7	protein_coding	6	-1	ETS variant transcription factor 7 [Source:HGNC Symbol;Acc:HGNC:18160]
ENSG00000161905	5.97223385173162	4.80582929793911	41.9752418174384	1.29622444645808e-05	0.000940685765744614	ALOX15	protein_coding	17	-1	arachidonate 15-lipoxygenase [Source:HGNC Symbol;Acc:HGNC:433]
ENSG00000277443	1.3802765325927	5.49273945596203	41.9485219616518	1.3007306510261e-05	0.000940685765744614	MARCKS	protein_coding	6	1	myristoylated alanine rich protein kinase C substrate [Source:HGNC Symbol;Acc:HGNC:6759]
ENSG00000145287	-1.1585997051232	7.55151720604395	41.7790553802928	1.32973000846527e-05	0.000956801183363876	PLAC8	protein_coding	4	-1	placenta associated 8 [Source:HGNC Symbol;Acc:HGNC:19254]
ENSG00000134824	-1.46712983830502	5.2921551687051	41.678222847226	1.34733419066581e-05	0.000964596493186723	FADS2	protein_coding	11	1	fatty acid desaturase 2 [Source:HGNC Symbol;Acc:HGNC:3575]
ENSG00000116337	1.43445246989947	7.74135509737413	41.5708724983244	1.36636904009442e-05	0.000973332985711259	AMPD2	protein_coding	1	1	adenosine monophosphate deaminase 2 [Source:HGNC Symbol;Acc:HGNC:469]
ENSG00000070182	-2.98522650035103	5.48730463967201	41.4358095274359	1.39075491674829e-05	0.00098577538800562	SPTB	protein_coding	14	-1	spectrin beta, erythrocytic [Source:HGNC Symbol;Acc:HGNC:11274]
ENSG00000147459	1.47891750226175	6.57638080770186	41.363532488958	1.40400831534342e-05	0.000990242894489982	DOCK5	protein_coding	8	1	dedicator of cytokinesis 5 [Source:HGNC Symbol;Acc:HGNC:23476]
ENSG00000108106	-1.3765336911032	5.32067652958468	41.3220901149426	1.41167251836183e-05	0.00099074376202468	UBE2S	protein_coding	19	-1	ubiquitin conjugating enzyme E2 S [Source:HGNC Symbol;Acc:HGNC:17895]
ENSG00000140451	-1.46650777747878	2.47193291370867	41.2136330794239	1.43195700018207e-05	0.000999943655734335	PIF1	protein_coding	15	-1	PIF1 5'-to-3' DNA helicase [Source:HGNC Symbol;Acc:HGNC:26220]
ENSG00000105426	1.7027172569673	1.99537583408368	41.1773428416973	1.43881834369017e-05	0.000999943655734335	PTPRS	protein_coding	19	-1	protein tyrosine phosphatase receptor type S [Source:HGNC Symbol;Acc:HGNC:9681]
ENSG00000282608	3.06772270122343	2.33583484678947	41.0124964529515	1.47046130401336e-05	0.00101045643676438	ADORA3	protein_coding	1	-1	adenosine A3 receptor [Source:HGNC Symbol;Acc:HGNC:268]
ENSG00000147889	-1.52258384565554	2.44180903638937	40.966532507761	1.47942524162217e-05	0.00101045643676438	CDKN2A	protein_coding	9	-1	cyclin dependent kinase inhibitor 2A [Source:HGNC Symbol;Acc:HGNC:1787]
ENSG00000197965	1.71743692263865	6.17495200400258	40.8783811608139	1.49679152611712e-05	0.00101045643676438	MPZL1	protein_coding	1	1	myelin protein zero like 1 [Source:HGNC Symbol;Acc:HGNC:7226]
ENSG00000123416	-1.05512863274459	8.80411942554382	40.7078735515993	1.50012460915359e-05	0.00101045643676438	TUBA1B	protein_coding	12	-1	tubulin alpha 1b [Source:HGNC Symbol;Acc:HGNC:18809]
ENSG00000134152	1.45714814071928	4.01040630708932	40.860861121393	1.5002706940332e-05	0.00101045643676438	KATNBL1	protein_coding	15	-1	katanin regulatory subunit B1 like 1 [Source:HGNC Symbol;Acc:HGNC:26199]
ENSG00000140511	-1.00771257455883	6.67272532056422	40.8604240733386	1.50035760181295e-05	0.00101045643676438	HAPLN3	protein_coding	15	-1	hyaluronan and proteoglycan link protein 3 [Source:HGNC Symbol;Acc:HGNC:21446]
ENSG00000139410	-1.40840894231001	2.14120204010721	40.6994314475409	1.5049886727046e-05	0.00101045643676438	SDSL	protein_coding	12	1	serine dehydratase like [Source:HGNC Symbol;Acc:HGNC:30404]
ENSG00000106683	-0.845636211844158	6.50765233462353	40.6202444890307	1.51507846836445e-05	0.00101045643676438	LIMK1	protein_coding	7	1	LIM domain kinase 1 [Source:HGNC Symbol;Acc:HGNC:6613]
ENSG00000232022	1.50184989241159	0.986543304670999	40.501725358047	1.52067454848312e-05	0.00101045643676438	FAAHP1	transcribed_unprocessed_pseudogene	1	1	fatty acid amide hydrolase pseudogene 1 [Source:HGNC Symbol;Acc:HGNC:50679]
ENSG00000140332	1.11670219428199	7.3701362784506	40.7324146225719	1.5260613947777e-05	0.00101045643676438	TLE3	protein_coding	15	-1	TLE family member 3, transcriptional corepressor [Source:HGNC Symbol;Acc:HGNC:11839]
ENSG00000243836	1.51513733470725	1.33298033328003	40.5264519024957	1.5319617487268e-05	0.00101045643676438	WDR86-AS1	lncRNA	7	1	WDR86 antisense RNA 1 [Source:HGNC Symbol;Acc:HGNC:41186]
ENSG00000156127	-1.29397607351087	5.43530230986206	40.6331048446795	1.5463485696776e-05	0.00101524553328096	BATF	protein_coding	14	1	basic leucine zipper ATF-like transcription factor [Source:HGNC Symbol;Acc:HGNC:958]
ENSG00000240583	-2.1299759146678	2.35376688882718	40.5252031882426	1.56874033639396e-05	0.00102137752258247	AQP1	protein_coding	7	1	aquaporin 1 (Colton blood group) [Source:HGNC Symbol;Acc:HGNC:633]
ENSG00000134684	-0.901277684682758	6.73687438272483	40.3830401340052	1.57002651397178e-05	0.00102137752258247	YARS1	protein_coding	1	-1	tyrosyl-tRNA synthetase 1 [Source:HGNC Symbol;Acc:HGNC:12840]
ENSG00000267519	1.55445855814658	5.07361709586465	40.4281844485482	1.58918981389581e-05	0.00102638711213839	AC020916.1	lncRNA	19	-1	novel transcript
ENSG00000101412	-1.96757714461982	4.23724726691836	40.3915276797619	1.59699527448867e-05	0.00102638711213839	E2F1	protein_coding	20	-1	E2F transcription factor 1 [Source:HGNC Symbol;Acc:HGNC:3113]
ENSG00000106211	-1.88767166158065	7.17131064454263	40.3805570554485	1.59933978307519e-05	0.00102638711213839	HSPB1	protein_coding	7	1	heat shock protein family B (small) member 1 [Source:HGNC Symbol;Acc:HGNC:5246]
ENSG00000059145	0.964781274231181	5.37803592242017	40.2427335464754	1.62913064868741e-05	0.00104081723550895	UNKL	protein_coding	16	-1	unk like zinc finger [Source:HGNC Symbol;Acc:HGNC:14184]
ENSG00000196465	-1.58044947134062	3.59827788065708	40.1590133799837	1.64753574262393e-05	0.00104277392010395	MYL6B	protein_coding	12	1	myosin light chain 6B [Source:HGNC Symbol;Acc:HGNC:29823]
ENSG00000124813	1.50957225873051	3.91154671250925	40.0892975674191	1.66304319010728e-05	0.00104277392010395	RUNX2	protein_coding	6	1	RUNX family transcription factor 2 [Source:HGNC Symbol;Acc:HGNC:10472]
ENSG00000130164	-1.1532141032898	4.29498116513037	40.051928247662	1.67142403432452e-05	0.00104277392010395	LDLR	protein_coding	19	1	low density lipoprotein receptor [Source:HGNC Symbol;Acc:HGNC:6547]
ENSG00000136732	-1.77313291177205	10.5940417428276	40.0510943144068	1.67161160976797e-05	0.00104277392010395	GYPC	protein_coding	2	1	glycophorin C (Gerbich blood group) [Source:HGNC Symbol;Acc:HGNC:4704]
ENSG00000166947	-2.67933474802967	7.46918110250991	40.0374112094725	1.67469276235765e-05	0.00104277392010395	EPB42	protein_coding	15	-1	erythrocyte membrane protein band 4.2 [Source:HGNC Symbol;Acc:HGNC:3381]
ENSG00000077684	0.747523704682588	5.15612920637954	39.7811910201839	1.67610884890717e-05	0.00104277392010395	JADE1	protein_coding	4	1	jade family PHD finger 1 [Source:HGNC Symbol;Acc:HGNC:30027]
ENSG00000139579	-0.999984365803106	4.57306811381283	39.8745612646152	1.70278418131912e-05	0.0010457887984428	NABP2	protein_coding	12	1	nucleic acid binding protein 2 [Source:HGNC Symbol;Acc:HGNC:28412]
ENSG00000179348	2.05865918280953	3.66592355965411	39.8971770711265	1.70664674065485e-05	0.0010457887984428	GATA2	protein_coding	3	-1	GATA binding protein 2 [Source:HGNC Symbol;Acc:HGNC:4171]
ENSG00000267452	4.97335612773783	-0.240407795412106	50.3101468075069	1.71491892519596e-05	0.0010457887984428	LINC02073	lncRNA	17	1	long intergenic non-protein coding RNA 2073 [Source:HGNC Symbol;Acc:HGNC:52919]
ENSG00000086506	-2.27552309648034	6.39938122156819	39.8435197954179	1.71905665759427e-05	0.0010457887984428	HBQ1	protein_coding	16	1	hemoglobin subunit theta 1 [Source:HGNC Symbol;Acc:HGNC:4833]
ENSG00000197852	2.51554891284384	6.61495832542812	39.7797644767536	1.73393605455427e-05	0.0010457887984428	INKA2	protein_coding	1	-1	inka box actin regulator 2 [Source:HGNC Symbol;Acc:HGNC:28045]
ENSG00000158856	-2.07906732060461	9.83445227295412	39.7618010383257	1.73815489488002e-05	0.0010457887984428	DMTN	protein_coding	8	1	dematin actin binding protein [Source:HGNC Symbol;Acc:HGNC:3382]
ENSG00000169136	-1.12962949228984	4.87088479791682	39.7583156347887	1.7389748218014e-05	0.0010457887984428	ATF5	protein_coding	19	1	activating transcription factor 5 [Source:HGNC Symbol;Acc:HGNC:790]
ENSG00000076864	-4.65330801004703	6.43917939328245	39.7553273941385	1.7396781443879e-05	0.0010457887984428	RAP1GAP	protein_coding	1	-1	RAP1 GTPase activating protein [Source:HGNC Symbol;Acc:HGNC:9858]
ENSG00000136842	-2.72254286390436	6.41766091738011	39.6894263144269	1.75527161513356e-05	0.00104720485338017	TMOD1	protein_coding	9	1	tropomodulin 1 [Source:HGNC Symbol;Acc:HGNC:11871]
ENSG00000196743	-0.977341043588466	6.61410148948756	39.6555661551532	1.76334553402895e-05	0.00104720485338017	GM2A	protein_coding	5	1	GM2 ganglioside activator [Source:HGNC Symbol;Acc:HGNC:4367]
ENSG00000159674	-1.48161278329092	7.05878494317227	39.650403598761	1.76458025722007e-05	0.00104720485338017	SPON2	protein_coding	4	-1	spondin 2 [Source:HGNC Symbol;Acc:HGNC:11253]
ENSG00000188282	-1.76576734361357	2.56385633720329	39.6218169087688	1.77143517698197e-05	0.00104720485338017	RUFY4	protein_coding	2	1	RUN and FYVE domain containing 4 [Source:HGNC Symbol;Acc:HGNC:24804]
ENSG00000079999	-0.730221996102225	5.96366066507066	39.2979900903897	1.79048595956362e-05	0.00105409311842574	KEAP1	protein_coding	19	-1	kelch like ECH associated protein 1 [Source:HGNC Symbol;Acc:HGNC:23177]
ENSG00000105374	-1.63790104548694	9.89113535626926	39.4910160185012	1.80319034600058e-05	0.00105720382137738	NKG7	protein_coding	19	-1	natural killer cell granule protein 7 [Source:HGNC Symbol;Acc:HGNC:7830]
ENSG00000174885	1.44557401083563	4.40317449080606	39.1691059313038	1.88414501760906e-05	0.00110013992073263	NLRP6	protein_coding	11	1	NLR family pyrin domain containing 6 [Source:HGNC Symbol;Acc:HGNC:22944]
ENSG00000143365	1.29788707134542	2.78960863272822	38.9111260402771	1.94380056532453e-05	0.00112586040044829	RORC	protein_coding	1	-1	RAR related orphan receptor C [Source:HGNC Symbol;Acc:HGNC:10260]
ENSG00000164683	3.3365112301816	-0.304852881277153	38.9111302314557	1.95202057788528e-05	0.00112586040044829	HEY1	protein_coding	8	-1	hes related family bHLH transcription factor with YRPW motif 1 [Source:HGNC Symbol;Acc:HGNC:4880]
ENSG00000111110	2.14580463221262	0.689868135692988	38.8757905493784	1.96153414793128e-05	0.00112586040044829	PPM1H	protein_coding	12	-1	protein phosphatase, Mg2+/Mn2+ dependent 1H [Source:HGNC Symbol;Acc:HGNC:18583]
ENSG00000186193	-1.3203190929006	3.32575055249078	38.8581404415075	1.96630541292238e-05	0.00112586040044829	SAPCD2	protein_coding	9	-1	suppressor APC domain containing 2 [Source:HGNC Symbol;Acc:HGNC:28055]
ENSG00000149485	-1.09204094322308	3.61969572983722	38.7508704795884	1.97537056473132e-05	0.00112586040044829	FADS1	protein_coding	11	-1	fatty acid desaturase 1 [Source:HGNC Symbol;Acc:HGNC:3574]
ENSG00000137267	-1.72722629709922	3.98413341387774	38.8142991100211	1.97821419516655e-05	0.00112586040044829	TUBB2A	protein_coding	6	-1	tubulin beta 2A class IIa [Source:HGNC Symbol;Acc:HGNC:12412]
ENSG00000185905	0.891379045096002	7.9070004081447	38.5910101256371	1.98351204121935e-05	0.00112586040044829	C16orf54	protein_coding	16	-1	chromosome 16 open reading frame 54 [Source:HGNC Symbol;Acc:HGNC:26649]
ENSG00000072134	1.87236393582094	3.42614762172175	38.6282052025293	2.02968764828192e-05	0.00114187817553778	EPN2	protein_coding	17	1	epsin 2 [Source:HGNC Symbol;Acc:HGNC:18639]
ENSG00000163617	1.18276336349778	2.89774216232561	38.4837019373581	2.03085346391962e-05	0.00114187817553778	CCDC191	protein_coding	3	-1	coiled-coil domain containing 191 [Source:HGNC Symbol;Acc:HGNC:29272]
ENSG00000185499	-1.9439456402705	1.73836143552465	38.6065490090441	2.03577635001471e-05	0.00114187817553778	MUC1	protein_coding	1	-1	mucin 1, cell surface associated [Source:HGNC Symbol;Acc:HGNC:7508]
ENSG00000108679	-1.66772413274913	7.10484697779476	38.5485405570789	2.0521884833617e-05	0.00114656977735114	LGALS3BP	protein_coding	17	-1	galectin 3 binding protein [Source:HGNC Symbol;Acc:HGNC:6564]
ENSG00000110315	1.13682851672409	5.21677413027912	38.4492264126219	2.08063866699242e-05	0.00114836977634855	RNF141	protein_coding	11	-1	ring finger protein 141 [Source:HGNC Symbol;Acc:HGNC:21159]
ENSG00000162129	-1.03931022600561	3.45800606425306	38.278384539259	2.08606320667146e-05	0.00114836977634855	CLPB	protein_coding	11	-1	caseinolytic mitochondrial matrix peptidase chaperone subunit B [Source:HGNC Symbol;Acc:HGNC:30664]
ENSG00000108387	-3.22994430224603	4.4082292572158	38.4280724299339	2.08675652720983e-05	0.00114836977634855	SEPTIN4	protein_coding	17	-1	septin 4 [Source:HGNC Symbol;Acc:HGNC:9165]
ENSG00000233306	-1.24395196755017	2.52000561030761	38.2777655179174	2.0899961966504e-05	0.00114836977634855	TRGV2	TR_V_gene	7	-1	T cell receptor gamma variable 2 [Source:HGNC Symbol;Acc:HGNC:12287]
ENSG00000164687	-2.0165990196158	3.35526179132694	38.3881608962819	2.09835513699312e-05	0.00114836977634855	FABP5	protein_coding	8	1	fatty acid binding protein 5 [Source:HGNC Symbol;Acc:HGNC:3560]
ENSG00000070961	1.49094109359485	5.69250442706181	38.3425258704862	2.11170723188097e-05	0.00114836977634855	ATP2B1	protein_coding	12	-1	ATPase plasma membrane Ca2+ transporting 1 [Source:HGNC Symbol;Acc:HGNC:814]
ENSG00000157514	1.36889941724762	9.13294207480311	38.342096773639	2.11183323789794e-05	0.00114836977634855	TSC22D3	protein_coding	X	-1	TSC22 domain family member 3 [Source:HGNC Symbol;Acc:HGNC:3051]
ENSG00000135318	1.04551031134808	3.25244818253165	38.0909378474259	2.13108941196645e-05	0.00115284586086947	NT5E	protein_coding	6	1	5'-nucleotidase ecto [Source:HGNC Symbol;Acc:HGNC:8021]
ENSG00000156313	1.42700787380982	3.04116367775217	38.2469786620777	2.13997787360571e-05	0.00115284586086947	RPGR	protein_coding	X	-1	retinitis pigmentosa GTPase regulator [Source:HGNC Symbol;Acc:HGNC:10295]
ENSG00000257621	1.03740850001617	5.71051454633312	38.2323633100739	2.14434023394686e-05	0.00115284586086947	PSMA3-AS1	lncRNA	14	-1	PSMA3 antisense RNA 1 [Source:HGNC Symbol;Acc:HGNC:26445]
ENSG00000278828	-1.18554870968298	4.2845142519936	38.1799789676956	2.16005933366983e-05	0.00115315560089164	H3C10	protein_coding	6	1	H3 clustered histone 10 [Source:HGNC Symbol;Acc:HGNC:4775]
ENSG00000163297	1.0711038686116	5.86221584849836	38.1765116416349	2.16110441102034e-05	0.00115315560089164	ANTXR2	protein_coding	4	-1	ANTXR cell adhesion molecule 2 [Source:HGNC Symbol;Acc:HGNC:21732]
ENSG00000139572	-2.81020060603608	3.7385982388461	38.1382321178658	2.17268054523692e-05	0.00115463974290449	GPR84	protein_coding	12	-1	G protein-coupled receptor 84 [Source:HGNC Symbol;Acc:HGNC:4535]
ENSG00000188130	-2.06121457285237	0.681398329756329	38.0748851704139	2.19199302874381e-05	0.00115463974290449	MAPK12	protein_coding	22	-1	mitogen-activated protein kinase 12 [Source:HGNC Symbol;Acc:HGNC:6874]
ENSG00000118308	1.05322972020321	6.71558630703383	38.0511241365879	2.19928745009089e-05	0.00115463974290449	IRAG2	protein_coding	12	1	inositol 1,4,5-triphosphate receptor associated 2 [Source:HGNC Symbol;Acc:HGNC:6690]
ENSG00000277972	-0.991720936731344	5.04524085789033	38.0121386790988	2.21131568599451e-05	0.00115463974290449	CISD3	protein_coding	17	1	CDGSH iron sulfur domain 3 [Source:HGNC Symbol;Acc:HGNC:27578]
ENSG00000222041	-1.2211102306264	4.14827018876076	37.9976971776678	2.21579037164799e-05	0.00115463974290449	CYTOR	lncRNA	2	1	cytoskeleton regulator RNA [Source:HGNC Symbol;Acc:HGNC:28717]
ENSG00000145850	-2.07959555358431	1.1066898275532	37.9961417677195	2.21627292965559e-05	0.00115463974290449	TIMD4	protein_coding	5	-1	T cell immunoglobulin and mucin domain containing 4 [Source:HGNC Symbol;Acc:HGNC:25132]
ENSG00000165480	-2.57656825451076	1.2387606950935	37.9821573897852	2.22061689868626e-05	0.00115463974290449	SKA3	protein_coding	13	-1	spindle and kinetochore associated complex subunit 3 [Source:HGNC Symbol;Acc:HGNC:20262]
ENSG00000120254	-1.13541898906329	3.16075067321361	37.5933412379818	2.30129710363359e-05	0.00118530113705135	MTHFD1L	protein_coding	6	1	methylenetetrahydrofolate dehydrogenase (NADP+ dependent) 1 like [Source:HGNC Symbol;Acc:HGNC:21055]
ENSG00000140199	1.10494621974714	6.8350688380758	37.722856853763	2.30294935675689e-05	0.00118530113705135	SLC12A6	protein_coding	15	-1	solute carrier family 12 member 6 [Source:HGNC Symbol;Acc:HGNC:10914]
ENSG00000178947	1.88413529832061	0.0415813996846625	37.4760264751896	2.31271507911692e-05	0.00118530113705135	SMIM10L2A	protein_coding	X	1	small integral membrane protein 10 like 2A [Source:HGNC Symbol;Acc:HGNC:34499]
ENSG00000139370	1.0993393290784	5.93663592556776	37.6923464865151	2.31286387379993e-05	0.00118530113705135	SLC15A4	protein_coding	12	-1	solute carrier family 15 member 4 [Source:HGNC Symbol;Acc:HGNC:23090]
ENSG00000145687	0.937378714280763	4.17329988852335	37.5267072464991	2.32295963653003e-05	0.00118620809826679	SSBP2	protein_coding	5	-1	single stranded DNA binding protein 2 [Source:HGNC Symbol;Acc:HGNC:15831]
ENSG00000166851	-1.87157729720012	4.16169094167476	37.6009969340099	2.34284073697795e-05	0.00118935847516191	PLK1	protein_coding	16	1	polo like kinase 1 [Source:HGNC Symbol;Acc:HGNC:9077]
ENSG00000010404	0.80401151305837	7.18532440696032	37.3740970776634	2.34582530722606e-05	0.00118935847516191	IDS	protein_coding	X	-1	iduronate 2-sulfatase [Source:HGNC Symbol;Acc:HGNC:5389]
ENSG00000164983	1.08644274132744	3.8006581612046	37.5648163522577	2.35483591484751e-05	0.00118969316591604	TMEM65	protein_coding	8	-1	transmembrane protein 65 [Source:HGNC Symbol;Acc:HGNC:25203]
ENSG00000251381	4.46185940089093	-0.954285135056171	42.9987055416099	2.3660084965209e-05	0.00119010331797309	LINC00958	lncRNA	11	-1	long intergenic non-protein coding RNA 958 [Source:HGNC Symbol;Acc:HGNC:48671]
ENSG00000278600	1.21513531786431	3.85493135194178	37.5123517330877	2.37235447676253e-05	0.00119010331797309	AC015871.3	lncRNA	15	-1	novel transcript, sense intronic to ST20
ENSG00000057704	1.85754633563828	5.03607322051968	37.4665939403175	2.38775497550329e-05	0.00119362614512264	TMCC3	protein_coding	12	-1	transmembrane and coiled-coil domain family 3 [Source:HGNC Symbol;Acc:HGNC:29199]
ENSG00000005187	1.30706761889581	2.77541718534387	37.4171155163623	2.40453615897242e-05	0.00119433263723567	ACSM3	protein_coding	16	1	acyl-CoA synthetase medium chain family member 3 [Source:HGNC Symbol;Acc:HGNC:10522]
ENSG00000103257	-1.69778696762175	5.67292057391046	37.4130108074684	2.40593435029577e-05	0.00119433263723567	SLC7A5	protein_coding	16	-1	solute carrier family 7 member 5 [Source:HGNC Symbol;Acc:HGNC:11063]
ENSG00000172243	1.45967036004283	7.02963103270898	37.3464530040973	2.42873592068357e-05	0.00119674304697095	CLEC7A	protein_coding	12	-1	C-type lectin domain containing 7A [Source:HGNC Symbol;Acc:HGNC:14558]
ENSG00000204613	-2.48494969837967	3.41943843223387	37.3434439208472	2.4297725896451e-05	0.00119674304697095	TRIM10	protein_coding	6	-1	tripartite motif containing 10 [Source:HGNC Symbol;Acc:HGNC:10072]
ENSG00000079215	-2.08749572830225	0.320791397656838	37.2954935036105	2.44273437142703e-05	0.00119674304697095	SLC1A3	protein_coding	5	1	solute carrier family 1 member 3 [Source:HGNC Symbol;Acc:HGNC:10941]
ENSG00000183813	1.35324589982338	4.01198300658142	37.2952509983988	2.44644464525792e-05	0.00119674304697095	CCR4	protein_coding	3	1	C-C motif chemokine receptor 4 [Source:HGNC Symbol;Acc:HGNC:1605]
ENSG00000180758	1.25101167461437	2.60097344088078	37.1928727402152	2.45278984849805e-05	0.00119674304697095	GPR157	protein_coding	1	-1	G protein-coupled receptor 157 [Source:HGNC Symbol;Acc:HGNC:23687]
ENSG00000130821	-2.24093938772651	6.93152429856211	37.1854713308825	2.48491166066489e-05	0.00120384474947332	SLC6A8	protein_coding	X	1	solute carrier family 6 member 8 [Source:HGNC Symbol;Acc:HGNC:11055]
ENSG00000237989	-1.65683636752511	1.47245621266299	37.1813224635434	2.48637890259544e-05	0.00120384474947332	LINC01679	lncRNA	21	-1	long intergenic non-protein coding RNA 1679 [Source:HGNC Symbol;Acc:HGNC:52469]
ENSG00000172159	-1.23037235728365	2.56968266110591	37.0316518983909	2.49269461005566e-05	0.00120384474947332	FRMD3	protein_coding	9	-1	FERM domain containing 3 [Source:HGNC Symbol;Acc:HGNC:24125]
ENSG00000146670	-2.23213843902333	3.5486449905954	37.0343256529263	2.53900745174689e-05	0.00121517103227706	CDCA5	protein_coding	11	-1	cell division cycle associated 5 [Source:HGNC Symbol;Acc:HGNC:14626]
ENSG00000253669	-1.55727306164634	0.57946555308604	36.8071510418413	2.54150416590136e-05	0.00121517103227706	GASAL1	lncRNA	8	1	growth arrest associated lncRNA 1 [Source:HGNC Symbol;Acc:HGNC:53461]
ENSG00000112715	1.1753493392642	3.38370626623904	37.0268026098939	2.54173487484077e-05	0.00121517103227706	VEGFA	protein_coding	6	1	vascular endothelial growth factor A [Source:HGNC Symbol;Acc:HGNC:12680]
ENSG00000179820	1.20595041520553	7.67899523535273	36.9562170577481	2.56748854702417e-05	0.00122337823844326	MYADM	protein_coding	19	1	myeloid associated differentiation marker [Source:HGNC Symbol;Acc:HGNC:7544]
ENSG00000124145	-1.16389908398369	1.57647538667167	36.7054130154457	2.57908060806393e-05	0.00122480538076956	SDC4	protein_coding	20	-1	syndecan 4 [Source:HGNC Symbol;Acc:HGNC:10661]
ENSG00000048392	1.53916572922844	4.50587911229241	36.8962563722073	2.58959962031915e-05	0.00122571514254774	RRM2B	protein_coding	8	-1	ribonucleotide reductase regulatory TP53 inducible subunit M2B [Source:HGNC Symbol;Acc:HGNC:17296]
ENSG00000182742	-1.47560492102784	2.65533362982498	36.8504702322524	2.60662997834243e-05	0.00122969063912068	HOXB4	protein_coding	17	-1	homeobox B4 [Source:HGNC Symbol;Acc:HGNC:5115]
ENSG00000172215	-1.72934916505635	5.09777885505915	36.8090926053297	2.6221305216707e-05	0.00123207665003339	CXCR6	protein_coding	3	1	C-X-C motif chemokine receptor 6 [Source:HGNC Symbol;Acc:HGNC:16647]
ENSG00000134575	-0.96931076636513	5.13655423489238	36.7749169959203	2.63501240846021e-05	0.00123207665003339	ACP2	protein_coding	11	-1	acid phosphatase 2, lysosomal [Source:HGNC Symbol;Acc:HGNC:123]
ENSG00000164237	-3.10897893449529	1.68375831987799	36.7457521101366	2.64606269406172e-05	0.00123207665003339	CMBL	protein_coding	5	-1	carboxymethylenebutenolidase homolog [Source:HGNC Symbol;Acc:HGNC:25090]
ENSG00000135424	-2.22782697938573	2.25738097107615	36.7235169357805	2.65452289396304e-05	0.00123207665003339	ITGA7	protein_coding	12	-1	integrin subunit alpha 7 [Source:HGNC Symbol;Acc:HGNC:6143]
ENSG00000185339	-1.56899601955432	3.9469375907452	36.7224553765107	2.65492757464905e-05	0.00123207665003339	TCN2	protein_coding	22	1	transcobalamin 2 [Source:HGNC Symbol;Acc:HGNC:11653]
ENSG00000253616	2.42919556704859	2.75364480602519	36.6950441976021	2.66540149067192e-05	0.00123292126745464	AC107959.3	lncRNA	8	-1	novel transcript
ENSG00000102230	-2.28288198985792	1.44395712585668	36.6385343343307	2.68714319627591e-05	0.0012361018447457	PCYT1B	protein_coding	X	-1	phosphate cytidylyltransferase 1, choline, beta [Source:HGNC Symbol;Acc:HGNC:8755]
ENSG00000026751	-1.56649802057319	7.4615864510967	36.6321042774267	2.68962990012751e-05	0.0012361018447457	SLAMF7	protein_coding	1	1	SLAM family member 7 [Source:HGNC Symbol;Acc:HGNC:21394]
ENSG00000183963	-1.0121685555424	2.36748656904831	36.3486982540224	2.71592312430194e-05	0.00124417224282733	SMTN	protein_coding	22	1	smoothelin [Source:HGNC Symbol;Acc:HGNC:11126]
ENSG00000160216	-0.84152742575921	7.05777988408367	36.3892410842306	2.73386339441014e-05	0.00124837665962055	AGPAT3	protein_coding	21	1	1-acylglycerol-3-phosphate O-acyltransferase 3 [Source:HGNC Symbol;Acc:HGNC:326]
ENSG00000162542	-0.634055498925906	4.91300089512063	36.2609673830024	2.75083400031067e-05	0.00124903400697884	TMCO4	protein_coding	1	-1	transmembrane and coiled-coil domains 4 [Source:HGNC Symbol;Acc:HGNC:27393]
ENSG00000128294	-0.715069382419367	7.07167807603844	36.2559725502348	2.75283693543452e-05	0.00124903400697884	TPST2	protein_coding	22	-1	tyrosylprotein sulfotransferase 2 [Source:HGNC Symbol;Acc:HGNC:12021]
ENSG00000198911	-0.589117470778607	6.99412040873691	36.2023398341034	2.77444878512146e-05	0.00125046012433653	SREBF2	protein_coding	22	1	sterol regulatory element binding transcription factor 2 [Source:HGNC Symbol;Acc:HGNC:11290]
ENSG00000274376	2.70711137117208	1.89242733620562	36.4029572278537	2.77998552721582e-05	0.00125046012433653	ADAMTS7P1	transcribed_unprocessed_pseudogene	15	1	ADAMTS7 pseudogene 1 [Source:HGNC Symbol;Acc:HGNC:49407]
ENSG00000143416	-3.13220801317163	9.08853712222306	36.3971720855254	2.78231107892666e-05	0.00125046012433653	SELENBP1	protein_coding	1	-1	selenium binding protein 1 [Source:HGNC Symbol;Acc:HGNC:10719]
ENSG00000073792	-2.32468990169427	5.41978099382386	36.2580067990002	2.83892799810445e-05	0.00126937045117669	IGF2BP2	protein_coding	3	-1	insulin like growth factor 2 mRNA binding protein 2 [Source:HGNC Symbol;Acc:HGNC:28867]
ENSG00000157107	1.8735117292454	3.28722360884111	36.2500451093736	2.84220659735638e-05	0.00126937045117669	FCHO2	protein_coding	5	1	FCH and mu domain containing endocytic adaptor 2 [Source:HGNC Symbol;Acc:HGNC:25180]
ENSG00000225889	2.13927894886801	5.34499951134246	36.2112990359833	2.8582238852337e-05	0.00127253486540389	AC012368.1	lncRNA	2	1	novel transcript, antisense to PELI1
ENSG00000125810	1.61188187899301	6.84107838918527	36.1754240592637	2.87314613427429e-05	0.00127337447590399	CD93	protein_coding	20	-1	CD93 molecule [Source:HGNC Symbol;Acc:HGNC:15855]
ENSG00000275183	-0.892655430045708	2.64944559778939	35.9335980036877	2.88569540556978e-05	0.00127337447590399	LENG9	protein_coding	19	-1	leukocyte receptor cluster member 9 [Source:HGNC Symbol;Acc:HGNC:16306]
ENSG00000103381	1.35541582657829	7.91637814330951	36.1322633385941	2.89121679475769e-05	0.00127337447590399	CPPED1	protein_coding	16	-1	calcineurin like phosphoesterase domain containing 1 [Source:HGNC Symbol;Acc:HGNC:25632]
ENSG00000123636	1.45040584525514	4.54527898947804	36.119898543238	2.89641758761e-05	0.00127337447590399	BAZ2B	protein_coding	2	-1	bromodomain adjacent to zinc finger domain 2B [Source:HGNC Symbol;Acc:HGNC:963]
ENSG00000185630	-1.82529095963552	3.18118166711981	36.1000252184855	2.90479893780302e-05	0.00127337447590399	PBX1	protein_coding	1	1	PBX homeobox 1 [Source:HGNC Symbol;Acc:HGNC:8632]
ENSG00000164611	-1.89328939122869	4.21387352118125	36.0436031980359	2.92874544144837e-05	0.00127993362896671	PTTG1	protein_coding	5	1	PTTG1 regulator of sister chromatid separation, securin [Source:HGNC Symbol;Acc:HGNC:9690]
ENSG00000159388	0.795349235003642	7.77931742123899	35.8089462053942	2.93901503560128e-05	0.00128049379853858	BTG2	protein_coding	1	1	BTG anti-proliferation factor 2 [Source:HGNC Symbol;Acc:HGNC:1131]
ENSG00000146072	2.08501097547822	0.430496159551144	35.941472034977	2.9726666644344e-05	0.00129120676732307	TNFRSF21	protein_coding	6	-1	TNF receptor superfamily member 21 [Source:HGNC Symbol;Acc:HGNC:13469]
ENSG00000143774	-1.73621811588807	9.92456921277001	35.895271750539	2.99278140766623e-05	0.00129458925376575	GUK1	protein_coding	1	1	guanylate kinase 1 [Source:HGNC Symbol;Acc:HGNC:4693]
ENSG00000136950	-0.671687136359143	5.76489500441043	35.6725985394374	2.99862745660628e-05	0.00129458925376575	ARPC5L	protein_coding	9	1	actin related protein 2/3 complex subunit 5 like [Source:HGNC Symbol;Acc:HGNC:23366]
ENSG00000139946	1.13671062473252	4.3193813662014	35.7641720377553	3.05071035726161e-05	0.00131309578428719	PELI2	protein_coding	14	1	pellino E3 ubiquitin protein ligase family member 2 [Source:HGNC Symbol;Acc:HGNC:8828]
ENSG00000168209	-0.893083088790961	5.98245698884736	35.6829279137009	3.08725123242906e-05	0.0013240987361091	DDIT4	protein_coding	10	1	DNA damage inducible transcript 4 [Source:HGNC Symbol;Acc:HGNC:24944]
ENSG00000239713	-0.690781115911541	6.97233910424695	35.4552696935306	3.09651678702346e-05	0.0013240987361091	APOBEC3G	protein_coding	22	1	apolipoprotein B mRNA editing enzyme catalytic subunit 3G [Source:HGNC Symbol;Acc:HGNC:17357]
ENSG00000140450	1.51586386072678	2.92081567453812	35.6438854352029	3.10498864457508e-05	0.0013240987361091	ARRDC4	protein_coding	15	1	arrestin domain containing 4 [Source:HGNC Symbol;Acc:HGNC:28087]
ENSG00000022567	1.45139532044426	6.49307214106957	35.6108416401787	3.12009164757536e-05	0.0013240987361091	SLC45A4	protein_coding	8	-1	solute carrier family 45 member 4 [Source:HGNC Symbol;Acc:HGNC:29196]
ENSG00000197993	-2.08712076693726	3.70001474054809	35.5905858075976	3.12939120133164e-05	0.0013240987361091	KEL	protein_coding	7	-1	Kell metallo-endopeptidase (Kell blood group) [Source:HGNC Symbol;Acc:HGNC:6308]
ENSG00000141655	1.30087412726443	0.296890365915038	35.354508389468	3.14313374668423e-05	0.0013240987361091	TNFRSF11A	protein_coding	18	1	TNF receptor superfamily member 11a [Source:HGNC Symbol;Acc:HGNC:11908]
ENSG00000143545	-1.69392132084254	2.33877294683619	35.5274389423821	3.15858577532448e-05	0.0013240987361091	RAB13	protein_coding	1	-1	RAB13, member RAS oncogene family [Source:HGNC Symbol;Acc:HGNC:9762]
ENSG00000131462	-1.17242812716217	4.15421615409557	35.5249959426751	3.15972146881932e-05	0.0013240987361091	TUBG1	protein_coding	17	1	tubulin gamma 1 [Source:HGNC Symbol;Acc:HGNC:12417]
ENSG00000178789	1.55790100576201	5.76632385996623	35.5245724872253	3.15991837072431e-05	0.0013240987361091	CD300LB	protein_coding	17	-1	CD300 molecule like family member b [Source:HGNC Symbol;Acc:HGNC:30811]
ENSG00000186918	0.873842123047676	4.86114730846233	35.3401385679737	3.18902683945068e-05	0.00133020728703799	ZNF395	protein_coding	8	-1	zinc finger protein 395 [Source:HGNC Symbol;Acc:HGNC:18737]
ENSG00000197385	1.42078994019722	1.43909596879978	35.2794977328596	3.19316973515122e-05	0.00133020728703799	ZNF860	protein_coding	3	1	zinc finger protein 860 [Source:HGNC Symbol;Acc:HGNC:34513]
ENSG00000167705	-1.5302828755667	6.42535150596777	35.4328790094755	3.20288630035494e-05	0.00133036504726405	RILP	protein_coding	17	-1	Rab interacting lysosomal protein [Source:HGNC Symbol;Acc:HGNC:30266]
ENSG00000137193	-1.02656139712431	8.62705537678664	35.2783019621471	3.25997842534097e-05	0.00134967690914989	PIM1	protein_coding	6	1	Pim-1 proto-oncogene, serine/threonine kinase [Source:HGNC Symbol;Acc:HGNC:8986]
ENSG00000172348	-1.8964847798371	1.14022541683439	35.2913214241627	3.2705359490148e-05	0.00134967690914989	RCAN2	protein_coding	6	-1	regulator of calcineurin 2 [Source:HGNC Symbol;Acc:HGNC:3041]
ENSG00000169715	-2.36462256249162	3.42955166728263	35.2763195145858	3.27780031280875e-05	0.00134967690914989	MT1E	protein_coding	16	1	metallothionein 1E [Source:HGNC Symbol;Acc:HGNC:7397]
ENSG00000113721	-1.70447594162678	3.71850491418602	35.1845022171727	3.32266402943388e-05	0.00135827886328585	PDGFRB	protein_coding	5	-1	platelet derived growth factor receptor beta [Source:HGNC Symbol;Acc:HGNC:8804]
ENSG00000110944	0.947176716288325	2.06904041600465	34.9725114347883	3.32727438638022e-05	0.00135827886328585	IL23A	protein_coding	12	1	interleukin 23 subunit alpha [Source:HGNC Symbol;Acc:HGNC:15488]
ENSG00000102794	-4.50311359069999	1.28589473004331	35.1751107716618	3.32729222493692e-05	0.00135827886328585	ACOD1	protein_coding	13	1	aconitate decarboxylase 1 [Source:HGNC Symbol;Acc:HGNC:33904]
ENSG00000119718	-0.700791277872322	4.83814175162019	34.9037955302592	3.36168767767761e-05	0.00136839898125351	EIF2B2	protein_coding	14	1	eukaryotic translation initiation factor 2B subunit beta [Source:HGNC Symbol;Acc:HGNC:3258]
ENSG00000149534	2.99526424693542	1.19482753652003	35.064065080612	3.38257782780533e-05	0.0013729796670297	MS4A2	protein_coding	11	1	membrane spanning 4-domains A2 [Source:HGNC Symbol;Acc:HGNC:7316]
ENSG00000178607	0.899821006555382	5.69399900466358	35.0395492403201	3.39492411771911e-05	0.00137407624730523	1	protein_coding	17	-1	endoplasmic reticulum to nucleus signaling 1 [Source:HGNC Symbol;Acc:HGNC:3449]
ENSG00000116741	1.85703196961339	8.1805987917928	34.9845696764454	3.4227994250122e-05	0.00137673292218869	RGS2	protein_coding	1	1	regulator of G protein signaling 2 [Source:HGNC Symbol;Acc:HGNC:9998]
ENSG00000079308	-2.14085496717403	7.23877937334557	34.9593134491075	3.43569208301208e-05	0.00137673292218869	TNS1	protein_coding	2	-1	tensin 1 [Source:HGNC Symbol;Acc:HGNC:11973]
ENSG00000156587	-1.04168262381369	8.65012663103865	34.9559682823816	3.43740385557658e-05	0.00137673292218869	UBE2L6	protein_coding	11	-1	ubiquitin conjugating enzyme E2 L6 [Source:HGNC Symbol;Acc:HGNC:12490]
ENSG00000138814	1.07835750385456	4.91266472047617	34.95062282896	3.44014122481347e-05	0.00137673292218869	PPP3CA	protein_coding	4	-1	protein phosphatase 3 catalytic subunit alpha [Source:HGNC Symbol;Acc:HGNC:9314]
ENSG00000007968	-1.65863957456763	5.76514688207367	34.9267933137776	3.45237443976695e-05	0.00137775850541624	E2F2	protein_coding	1	-1	E2F transcription factor 2 [Source:HGNC Symbol;Acc:HGNC:3114]
ENSG00000089685	-2.54647875178548	3.8267068897304	34.8192225980384	3.50821854274296e-05	0.00139613378710779	BIRC5	protein_coding	17	1	baculoviral IAP repeat containing 5 [Source:HGNC Symbol;Acc:HGNC:593]
ENSG00000147852	2.8372410444246	0.401673248098937	34.7938865578708	3.52152092414043e-05	0.00139752391660804	VLDLR	protein_coding	9	1	very low density lipoprotein receptor [Source:HGNC Symbol;Acc:HGNC:12698]
ENSG00000234493	2.87338965093852	-0.811369037080873	34.6433658698877	3.60174638982768e-05	0.00142403537420312	RHOXF1P1	transcribed_unprocessed_pseudogene	X	-1	Rhox homeobox family member 1 pseudogene 1 [Source:HGNC Symbol;Acc:HGNC:51580]
ENSG00000206077	2.56238850321643	0.335943664606342	34.6312096932205	3.60831592677283e-05	0.00142403537420312	ZDHHC11B	protein_coding	5	-1	zinc finger DHHC-type containing 11B [Source:HGNC Symbol;Acc:HGNC:32962]
ENSG00000104833	-1.44118042778734	2.60809748038385	34.5973013149934	3.6267133150308e-05	0.00142462739185138	TUBB4A	protein_coding	19	-1	tubulin beta 4A class IVa [Source:HGNC Symbol;Acc:HGNC:20774]
ENSG00000129255	-0.79521956264729	5.97451794002879	34.4742991078791	3.62981500134801e-05	0.00142462739185138	MPDU1	protein_coding	17	1	mannose-P-dolichol utilization defect 1 [Source:HGNC Symbol;Acc:HGNC:7207]
ENSG00000162512	-2.07903822636388	3.86752918643195	34.5555700477471	3.649502148179e-05	0.00142841915123918	SDC3	protein_coding	1	-1	syndecan 3 [Source:HGNC Symbol;Acc:HGNC:10660]
ENSG00000092200	2.40419460414582	2.40816631296055	34.5294047783536	3.66387391830591e-05	0.00143011538942752	RPGRIP1	protein_coding	14	1	RPGR interacting protein 1 [Source:HGNC Symbol;Acc:HGNC:13436]
ENSG00000142408	4.403986254531	0.879411702871309	34.4825352204827	3.68977960482416e-05	0.00143629207732049	CACNG8	protein_coding	19	1	calcium voltage-gated channel auxiliary subunit gamma 8 [Source:HGNC Symbol;Acc:HGNC:13628]
ENSG00000166793	-2.46972139598234	3.24732848597803	34.4435774432887	3.71147138144187e-05	0.0014385971415529	YPEL4	protein_coding	11	-1	yippee like 4 [Source:HGNC Symbol;Acc:HGNC:18328]
ENSG00000013306	-1.80860724876815	11.9130307970945	34.4356622874918	3.71589631565569e-05	0.0014385971415529	SLC25A39	protein_coding	17	-1	solute carrier family 25 member 39 [Source:HGNC Symbol;Acc:HGNC:24279]
ENSG00000102445	1.46003030620491	5.74049045394508	34.4001185022227	3.73584124628698e-05	0.00144239919338349	RUBCNL	protein_coding	13	-1	rubicon like autophagy enhancer [Source:HGNC Symbol;Acc:HGNC:20420]
ENSG00000157445	2.56780044546598	1.86885534558033	34.3463885482151	3.76622336615261e-05	0.00145019957561017	CACNA2D3	protein_coding	3	1	calcium voltage-gated channel auxiliary subunit alpha2delta 3 [Source:HGNC Symbol;Acc:HGNC:15460]
ENSG00000117228	-1.7061822992384	8.69894470550403	34.2985230369518	3.79352693573515e-05	0.0014521652444295	GBP1	protein_coding	1	-1	guanylate binding protein 1 [Source:HGNC Symbol;Acc:HGNC:4182]
ENSG00000138764	1.45246175077692	5.59162210553056	34.2839397463409	3.80189039700478e-05	0.0014521652444295	CCNG2	protein_coding	4	1	cyclin G2 [Source:HGNC Symbol;Acc:HGNC:1593]
ENSG00000171368	1.83921941331461	0.937981422895696	34.283911493769	3.80190662014601e-05	0.0014521652444295	TPPP	protein_coding	5	-1	tubulin polymerization promoting protein [Source:HGNC Symbol;Acc:HGNC:24164]
ENSG00000121691	0.905570064029334	7.865527989299	34.076129953562	3.85555732273324e-05	0.0014687199245182	CAT	protein_coding	11	1	catalase [Source:HGNC Symbol;Acc:HGNC:1516]
ENSG00000100418	-0.656146591745869	6.22336503731357	33.9523929182571	3.88238071408745e-05	0.0014742515798461	DESI1	protein_coding	22	-1	desumoylating isopeptidase 1 [Source:HGNC Symbol;Acc:HGNC:24577]
ENSG00000156052	1.10466208331347	5.37237922680435	34.1229794701952	3.8956113991771e-05	0.0014742515798461	GNAQ	protein_coding	9	-1	G protein subunit alpha q [Source:HGNC Symbol;Acc:HGNC:4390]
ENSG00000164045	-2.1668474724224	1.88795773884267	34.1136532404252	3.90112195972471e-05	0.0014742515798461	CDC25A	protein_coding	3	-1	cell division cycle 25A [Source:HGNC Symbol;Acc:HGNC:1725]
ENSG00000008083	0.74958511808432	5.67174281827976	33.9396699859633	3.92380047173211e-05	0.0014787333302152	JARID2	protein_coding	6	1	jumonji and AT-rich interaction domain containing 2 [Source:HGNC Symbol;Acc:HGNC:6196]
ENSG00000120318	1.78829773911346	6.34475946692537	34.0459628176046	3.94138552065185e-05	0.0014787333302152	ARAP3	protein_coding	5	-1	ArfGAP with RhoGAP domain, ankyrin repeat and PH domain 3 [Source:HGNC Symbol;Acc:HGNC:24097]
ENSG00000042062	-2.22845209445813	2.10001421921064	34.0413955882454	3.9441192214626e-05	0.0014787333302152	RIPOR3	protein_coding	20	-1	RIPOR family member 3 [Source:HGNC Symbol;Acc:HGNC:16168]
ENSG00000113532	1.23428689407161	5.7490824271054	33.9939204851373	3.97266375040254e-05	0.00148528525635293	ST8SIA4	protein_coding	5	-1	ST8 alpha-N-acetyl-neuraminide alpha-2,8-sialyltransferase 4 [Source:HGNC Symbol;Acc:HGNC:10871]
ENSG00000132646	-1.06583287498878	6.0296052183122	33.9734689810817	3.98503283689283e-05	0.00148528525635293	PCNA	protein_coding	20	-1	proliferating cell nuclear antigen [Source:HGNC Symbol;Acc:HGNC:8729]
ENSG00000137804	-1.67752897380456	4.02713581166355	33.9605474214648	3.99287045120497e-05	0.00148528525635293	NUSAP1	protein_coding	15	1	nucleolar and spindle associated protein 1 [Source:HGNC Symbol;Acc:HGNC:18538]
ENSG00000148175	-1.35853423804198	7.37041443394941	33.9357862503081	4.00793860243528e-05	0.00148603841812376	STOM	protein_coding	9	-1	stomatin [Source:HGNC Symbol;Acc:HGNC:3383]
ENSG00000166002	-0.942140753358285	4.664773853853	33.9229815011013	4.01575623624377e-05	0.00148603841812376	SMCO4	protein_coding	11	-1	single-pass membrane protein with coiled-coil domains 4 [Source:HGNC Symbol;Acc:HGNC:24810]
ENSG00000126067	-0.841441598556543	6.7872800287886	33.8094277782138	4.04917131078424e-05	0.00149005819642482	PSMB2	protein_coding	1	-1	proteasome 20S subunit beta 2 [Source:HGNC Symbol;Acc:HGNC:9539]
ENSG00000168646	0.9474108413121	2.65855129389118	33.6687859446962	4.05496463243714e-05	0.00149005819642482	AXIN2	protein_coding	17	-1	axin 2 [Source:HGNC Symbol;Acc:HGNC:904]
ENSG00000132963	-1.20278959477629	5.55504231667021	33.854285248982	4.05799522855921e-05	0.00149005819642482	POMP	protein_coding	13	1	proteasome maturation protein [Source:HGNC Symbol;Acc:HGNC:20330]
ENSG00000085840	-1.7655631486863	2.61120824398516	33.7812714591723	4.10344546877738e-05	0.00149901057205903	ORC1	protein_coding	1	-1	origin recognition complex subunit 1 [Source:HGNC Symbol;Acc:HGNC:8487]
ENSG00000137261	3.41196998199315	1.10869219270455	33.7656711094814	4.11323162970683e-05	0.00149901057205903	KIAA0319	protein_coding	6	-1	KIAA0319 [Source:HGNC Symbol;Acc:HGNC:21580]
ENSG00000165175	0.899481177454071	6.21996583723494	33.7645423851625	4.11394071506337e-05	0.00149901057205903	MID1IP1	protein_coding	X	1	MID1 interacting protein 1 [Source:HGNC Symbol;Acc:HGNC:20715]
ENSG00000065911	-1.09036369548489	5.36858251478103	33.7120456845553	4.14707468344743e-05	0.0015072289034458	MTHFD2	protein_coding	2	1	methylenetetrahydrofolate dehydrogenase (NADP+ dependent) 2, methenyltetrahydrofolate cyclohydrolase [Source:HGNC Symbol;Acc:HGNC:7434]
ENSG00000245025	-0.973447338222818	2.67418899034737	33.4389999665701	4.20122559201337e-05	0.00152302445316576	AC107959.1	lncRNA	8	-1	novel transcript, antisense to RHOBTB2
ENSG00000111199	-2.05900366417461	0.733504337142809	33.6043137266185	4.21602897535996e-05	0.0015245117972577	TRPV4	protein_coding	12	-1	transient receptor potential cation channel subfamily V member 4 [Source:HGNC Symbol;Acc:HGNC:18083]
ENSG00000100266	0.830044651278988	6.96709683880895	33.4527088469759	4.2419270712659e-05	0.00152999329074241	PACSIN2	protein_coding	22	-1	protein kinase C and casein kinase substrate in neurons 2 [Source:HGNC Symbol;Acc:HGNC:8571]
ENSG00000088325	-2.51770295430153	4.19525452509231	33.5418490719843	4.25660834146847e-05	0.00153141159194195	TPX2	protein_coding	20	1	TPX2 microtubule nucleation factor [Source:HGNC Symbol;Acc:HGNC:1249]
ENSG00000197705	1.47724448541225	2.95376478494293	33.4732691275273	4.30167442099729e-05	0.0015437268381851	KLHL14	protein_coding	18	-1	kelch like family member 14 [Source:HGNC Symbol;Acc:HGNC:29266]
ENSG00000181788	-1.76813597225657	7.65131675787954	33.4134744270425	4.3414119854952e-05	0.00155146028069626	SIAH2	protein_coding	3	-1	siah E3 ubiquitin protein ligase 2 [Source:HGNC Symbol;Acc:HGNC:10858]
ENSG00000133805	0.882143322031532	5.35487195734726	33.4081008819767	4.34500352353344e-05	0.00155146028069626	AMPD3	protein_coding	11	1	adenosine monophosphate deaminase 3 [Source:HGNC Symbol;Acc:HGNC:470]
ENSG00000211455	1.03876877051749	4.75626827408174	33.2888837999746	4.42556351417286e-05	0.00157627508466052	STK38L	protein_coding	12	1	serine/threonine kinase 38 like [Source:HGNC Symbol;Acc:HGNC:17848]
ENSG00000164506	1.16275716386675	4.85328182023314	33.2612974433257	4.44444668013738e-05	0.00157905316338946	STXBP5	protein_coding	6	1	syntaxin binding protein 5 [Source:HGNC Symbol;Acc:HGNC:19665]
ENSG00000136514	-1.140737251244	4.53545216070943	33.2183828053766	4.47400521977919e-05	0.00158140806836895	RTP4	protein_coding	3	1	receptor transporter protein 4 [Source:HGNC Symbol;Acc:HGNC:23992]
ENSG00000146122	3.29425493398484	1.41379021376243	33.2145499831836	4.47665606323365e-05	0.00158140806836895	DAAM2	protein_coding	6	1	dishevelled associated activator of morphogenesis 2 [Source:HGNC Symbol;Acc:HGNC:18143]
ENSG00000162367	-1.72098833170424	5.23839129112525	33.1711368233603	4.50680673795093e-05	0.00158140806836895	TAL1	protein_coding	1	-1	TAL bHLH transcription factor 1, erythroid differentiation factor [Source:HGNC Symbol;Acc:HGNC:11556]
ENSG00000093134	1.84200458266107	4.86054451502903	33.1550883541644	4.51801107928515e-05	0.00158140806836895	3	protein_coding	6	-1	vanin 3 [Source:HGNC Symbol;Acc:HGNC:16431]
ENSG00000167900	-2.16077982316763	4.5281879465454	33.1430434150792	4.52644120576999e-05	0.00158140806836895	TK1	protein_coding	17	-1	thymidine kinase 1 [Source:HGNC Symbol;Acc:HGNC:11830]
ENSG00000129657	0.885239095458068	7.93183240657583	33.03066607272	4.52855791383188e-05	0.00158140806836895	SEC14L1	protein_coding	17	1	SEC14 like lipid binding 1 [Source:HGNC Symbol;Acc:HGNC:10698]
ENSG00000254986	-0.833224923071598	5.27972242488717	33.0957859281713	4.52877442194519e-05	0.00158140806836895	DPP3	protein_coding	11	1	dipeptidyl peptidase 3 [Source:HGNC Symbol;Acc:HGNC:3008]
ENSG00000186047	1.54482946940275	0.128785294420375	32.9393956522366	4.54046215796323e-05	0.00158161282064797	DLEU7	protein_coding	13	-1	deleted in lymphocytic leukemia 7 [Source:HGNC Symbol;Acc:HGNC:17567]
ENSG00000250361	-3.59756855045977	4.05109854914203	33.0106057564542	4.6203260216009e-05	0.00160550694706703	GYPB	protein_coding	4	-1	glycophorin B (MNS blood group) [Source:HGNC Symbol;Acc:HGNC:4703]
ENSG00000143851	-0.686604838898001	7.09913918245841	32.7842833876465	4.65205933906686e-05	0.00160779285345534	PTPN7	protein_coding	1	-1	protein tyrosine phosphatase non-receptor type 7 [Source:HGNC Symbol;Acc:HGNC:9659]
ENSG00000255112	0.781862520941341	6.31387063572238	32.8463120744298	4.66064598294824e-05	0.00160779285345534	CHMP1B	protein_coding	18	1	charged multivesicular body protein 1B [Source:HGNC Symbol;Acc:HGNC:24287]
ENSG00000184863	0.726070371880905	6.92622219732605	32.772368944838	4.66075979839303e-05	0.00160779285345534	RBM33	protein_coding	7	1	RNA binding motif protein 33 [Source:HGNC Symbol;Acc:HGNC:27223]
ENSG00000127564	-1.82959032622839	3.21276829689722	32.9384112058689	4.67243907630791e-05	0.00160792849082509	PKMYT1	protein_coding	16	-1	protein kinase, membrane associated tyrosine/threonine 1 [Source:HGNC Symbol;Acc:HGNC:29650]
ENSG00000182512	-2.1388028818931	7.00038348670818	32.9112309639097	4.69223240859598e-05	0.00160817434761339	GLRX5	protein_coding	14	1	glutaredoxin 5 [Source:HGNC Symbol;Acc:HGNC:20134]
ENSG00000257167	-0.974421478493705	2.04359570170918	32.7247362108158	4.69572912618216e-05	0.00160817434761339	TMPO-AS1	lncRNA	12	-1	TMPO antisense RNA 1 [Source:HGNC Symbol;Acc:HGNC:44158]
ENSG00000117602	0.882232358415262	6.07176209626035	32.888166860967	4.70910330800167e-05	0.00160888716616546	RCAN3	protein_coding	1	1	RCAN family member 3 [Source:HGNC Symbol;Acc:HGNC:3042]
ENSG00000170271	-1.97013741282843	5.82052520220846	32.7509591562775	4.81090975262059e-05	0.00163973758960731	FAXDC2	protein_coding	5	-1	fatty acid hydroxylase domain containing 2 [Source:HGNC Symbol;Acc:HGNC:1334]
ENSG00000142686	-0.696147868485644	3.92860569974305	32.5261857944717	4.84475138313614e-05	0.00164246904951486	C1orf216	protein_coding	1	-1	chromosome 1 open reading frame 216 [Source:HGNC Symbol;Acc:HGNC:26800]
ENSG00000104343	0.93341610219495	4.40937503401082	32.700969886774	4.8486234410456e-05	0.00164246904951486	UBE2W	protein_coding	8	-1	ubiquitin conjugating enzyme E2 W [Source:HGNC Symbol;Acc:HGNC:25616]
ENSG00000076555	0.942202674832106	3.66272342404854	32.5875698688593	4.85350929912092e-05	0.00164246904951486	ACACB	protein_coding	12	1	acetyl-CoA carboxylase beta [Source:HGNC Symbol;Acc:HGNC:85]
ENSG00000142611	-2.53403064912657	-0.0380865465027942	32.6461876401181	4.89034098761623e-05	0.00165101156517935	PRDM16	protein_coding	1	1	PR/SET domain 16 [Source:HGNC Symbol;Acc:HGNC:14000]
ENSG00000110002	-0.863912176638138	3.69664323387074	32.3809518409371	4.96206839473459e-05	0.00167008940856875	VWA5A	protein_coding	11	1	von Willebrand factor A domain containing 5A [Source:HGNC Symbol;Acc:HGNC:6658]
ENSG00000140374	-0.619980762865454	5.59191667251036	32.3631274706608	4.97117422626978e-05	0.00167008940856875	ETFA	protein_coding	15	-1	electron transfer flavoprotein subunit alpha [Source:HGNC Symbol;Acc:HGNC:3481]
ENSG00000139970	1.24769129979486	3.81137625771045	32.5276516413012	4.98201725725921e-05	0.00167008940856875	RTN1	protein_coding	14	-1	reticulon 1 [Source:HGNC Symbol;Acc:HGNC:10467]
ENSG00000196517	-2.84709477078939	3.18805559624203	32.4758495361929	5.02269569530323e-05	0.00167236643232017	SLC6A9	protein_coding	1	-1	solute carrier family 6 member 9 [Source:HGNC Symbol;Acc:HGNC:11056]
ENSG00000155363	-0.937826224082723	6.72396880655454	32.4670560451617	5.02963847864571e-05	0.00167236643232017	MOV10	protein_coding	1	1	Mov10 RISC complex RNA helicase [Source:HGNC Symbol;Acc:HGNC:7200]
ENSG00000163251	-2.14946660295876	1.04303058993715	32.4604532161784	5.03485885090812e-05	0.00167236643232017	FZD5	protein_coding	2	-1	frizzled class receptor 5 [Source:HGNC Symbol;Acc:HGNC:4043]
ENSG00000163602	0.906615542856487	5.37260693292947	32.4593100262864	5.03576331484069e-05	0.00167236643232017	RYBP	protein_coding	3	-1	RING1 and YY1 binding protein [Source:HGNC Symbol;Acc:HGNC:10480]
ENSG00000183134	3.04215893401423	4.68441505399073	32.4229801241518	5.06460341818233e-05	0.00167803267206613	PTGDR2	protein_coding	11	-1	prostaglandin D2 receptor 2 [Source:HGNC Symbol;Acc:HGNC:4502]
ENSG00000145911	1.55761111300854	2.74694440510184	32.3903964535785	5.09062998262573e-05	0.00168057354944195	N4BP3	protein_coding	5	1	NEDD4 binding protein 3 [Source:HGNC Symbol;Acc:HGNC:29852]
ENSG00000087903	1.79038343908524	4.11794524183583	32.3838664786189	5.09586420550939e-05	0.00168057354944195	RFX2	protein_coding	19	-1	regulatory factor X2 [Source:HGNC Symbol;Acc:HGNC:9983]
ENSG00000075218	-2.17229534775732	2.62031265717221	32.3457714037022	5.12652268440307e-05	0.00168218154674621	GTSE1	protein_coding	22	1	G2 and S-phase expressed 1 [Source:HGNC Symbol;Acc:HGNC:13698]
ENSG00000145819	1.08363206958143	6.57880724819792	32.3365039366906	5.13401282153894e-05	0.00168218154674621	ARHGAP26	protein_coding	5	1	Rho GTPase activating protein 26 [Source:HGNC Symbol;Acc:HGNC:17073]
ENSG00000168758	0.9724508765697	4.46661288397227	32.3338478653783	5.13616180834281e-05	0.00168218154674621	SEMA4C	protein_coding	2	-1	semaphorin 4C [Source:HGNC Symbol;Acc:HGNC:10731]
ENSG00000197329	1.70467321846469	6.050906913537	32.2845480066521	5.17623645760471e-05	0.0016884663195543	PELI1	protein_coding	2	-1	pellino E3 ubiquitin protein ligase 1 [Source:HGNC Symbol;Acc:HGNC:8827]
ENSG00000089127	-1.00875291639053	7.62940314636639	32.2810986172633	5.17905370706275e-05	0.0016884663195543	OAS1	protein_coding	12	1	2'-5'-oligoadenylate synthetase 1 [Source:HGNC Symbol;Acc:HGNC:8086]
ENSG00000198133	-0.604065308013273	5.85482591556235	32.0562539182851	5.21943567263806e-05	0.00169774657598343	TMEM229B	protein_coding	14	-1	transmembrane protein 229B [Source:HGNC Symbol;Acc:HGNC:20130]
ENSG00000162591	1.9354569627926	5.0517566475575	32.2060836881905	5.24075608310755e-05	0.00170079844911237	MEGF6	protein_coding	1	-1	multiple EGF like domains 6 [Source:HGNC Symbol;Acc:HGNC:3232]
ENSG00000136315	-2.28230621209459	0.515809436490564	32.1852166020995	5.25806877187561e-05	0.00170148787308304	AL355922.1	lncRNA	14	1	novel transcript
ENSG00000185338	-1.65334084387979	4.54444073814727	32.17227135901	5.2688417756639e-05	0.00170148787308304	SOCS1	protein_coding	16	-1	suppressor of cytokine signaling 1 [Source:HGNC Symbol;Acc:HGNC:19383]
ENSG00000180871	2.34781919970671	9.15399727936083	32.1604412638273	5.27870878011302e-05	0.00170148787308304	CXCR2	protein_coding	2	1	C-X-C motif chemokine receptor 2 [Source:HGNC Symbol;Acc:HGNC:6027]
ENSG00000246263	1.58785212702427	3.39556039641263	32.0834984369795	5.34340049753383e-05	0.00171241831940381	UBR5-AS1	lncRNA	8	1	UBR5 antisense RNA 1 [Source:HGNC Symbol;Acc:HGNC:51661]
ENSG00000167550	-0.82772753282753	1.80062352152061	31.905860022884	5.34624490634565e-05	0.00171241831940381	RHEBL1	protein_coding	12	-1	RHEB like 1 [Source:HGNC Symbol;Acc:HGNC:21166]
ENSG00000129195	-2.6105693305008	1.16009083026919	32.0718992200098	5.35323108321121e-05	0.00171241831940381	PIMREG	protein_coding	17	1	PICALM interacting mitotic regulator [Source:HGNC Symbol;Acc:HGNC:25483]
ENSG00000122121	-1.05088851304044	2.10202798013109	31.8805613332519	5.36791952654972e-05	0.00171241831940381	XPNPEP2	protein_coding	X	1	X-prolyl aminopeptidase 2 [Source:HGNC Symbol;Acc:HGNC:12823]
ENSG00000239961	2.25125991793566	2.4062175544087	32.0243769554324	5.39372323488149e-05	0.00171241831940381	LILRA4	protein_coding	19	-1	leukocyte immunoglobulin like receptor A4 [Source:HGNC Symbol;Acc:HGNC:15503]
ENSG00000152518	1.23876000316209	8.09159484576129	32.0230916278858	5.39482326299429e-05	0.00171241831940381	ZFP36L2	protein_coding	2	-1	ZFP36 ring finger protein like 2 [Source:HGNC Symbol;Acc:HGNC:1108]
ENSG00000134460	1.17839128636449	3.01329067900379	32.0208340614793	5.39675598660989e-05	0.00171241831940381	IL2RA	protein_coding	10	-1	interleukin 2 receptor subunit alpha [Source:HGNC Symbol;Acc:HGNC:6008]
ENSG00000179639	3.29444909992299	3.82956935919213	31.9617813793318	5.44759320146167e-05	0.00172392172384805	FCER1A	protein_coding	1	1	Fc fragment of IgE receptor Ia [Source:HGNC Symbol;Acc:HGNC:3609]
ENSG00000177125	1.19557487616334	5.16447833787994	31.9427847697414	5.46406296076188e-05	0.00172392172384805	ZBTB34	protein_coding	9	1	zinc finger and BTB domain containing 34 [Source:HGNC Symbol;Acc:HGNC:31446]
ENSG00000060138	-2.10004079877917	10.0688136486687	31.9367462380404	5.46931016480184e-05	0.00172392172384805	YBX3	protein_coding	12	-1	Y-box binding protein 3 [Source:HGNC Symbol;Acc:HGNC:2428]
ENSG00000132819	-1.71560203793403	9.33508943229196	31.9084697044328	5.49395777157253e-05	0.00172786791107271	RBM38	protein_coding	20	1	RNA binding motif protein 38 [Source:HGNC Symbol;Acc:HGNC:15818]
ENSG00000185650	1.18654015356619	8.05894639702614	31.783095624488	5.60477931280147e-05	0.00175880470774163	ZFP36L1	protein_coding	14	-1	ZFP36 ring finger protein like 1 [Source:HGNC Symbol;Acc:HGNC:1107]
ENSG00000140443	1.30692434160365	5.52689675408247	31.7694266741004	5.6170151050919e-05	0.00175880470774163	IGF1R	protein_coding	15	1	insulin like growth factor 1 receptor [Source:HGNC Symbol;Acc:HGNC:5465]
ENSG00000224307	2.16068795137458	1.46748583664122	31.7278287202618	5.65443950685364e-05	0.00176664034329263	AL161785.1	lncRNA	9	1	novel transcript
ENSG00000235162	-1.05712597009743	4.93816952764988	31.6736574371695	5.70360294132451e-05	0.00177575712077697	C12orf75	protein_coding	12	1	chromosome 12 open reading frame 75 [Source:HGNC Symbol;Acc:HGNC:35164]
ENSG00000281162	2.25472666513099	3.08738668231343	31.667718404383	5.70902254315058e-05	0.00177575712077697	LINC01127	lncRNA	2	1	long intergenic non-protein coding RNA 1127 [Source:HGNC Symbol;Acc:HGNC:49292]
ENSG00000133106	-1.10746066853514	6.95652245926048	31.6546031336489	5.72101157041222e-05	0.00177575712077697	EPSTI1	protein_coding	13	-1	epithelial stromal interaction 1 [Source:HGNC Symbol;Acc:HGNC:16465]
ENSG00000253981	1.86256592897871	2.33048427778557	31.6355678857395	5.73846334264358e-05	0.0017773018965792	ALG1L13P	transcribed_unprocessed_pseudogene	8	-1	ALG1 like 13, pseudogene [Source:HGNC Symbol;Acc:HGNC:44382]
ENSG00000100307	1.07679762467353	7.00537027436433	31.596628054489	5.77435344304556e-05	0.00178453825386269	CBX7	protein_coding	22	-1	chromobox 7 [Source:HGNC Symbol;Acc:HGNC:1557]
ENSG00000105875	0.724484795386055	4.83643664773812	31.3495054090545	5.84685524592766e-05	0.00180303347811107	WDR91	protein_coding	7	-1	WD repeat domain 91 [Source:HGNC Symbol;Acc:HGNC:24997]
ENSG00000153179	1.09635823416097	7.16604740990928	31.4876047463926	5.87620810116661e-05	0.00180539572690282	RASSF3	protein_coding	12	1	Ras association domain family member 3 [Source:HGNC Symbol;Acc:HGNC:14271]
ENSG00000168275	-0.764899416663755	3.29960369719867	31.3114587593178	5.88299646547316e-05	0.00180539572690282	COA6	protein_coding	1	1	cytochrome c oxidase assembly factor 6 [Source:HGNC Symbol;Acc:HGNC:18025]
ENSG00000115641	-1.74312002230774	2.38002715026363	31.4703326590859	5.89253185238864e-05	0.00180539572690282	FHL2	protein_coding	2	-1	four and a half LIM domains 2 [Source:HGNC Symbol;Acc:HGNC:3703]
ENSG00000178999	-1.95461696096632	3.44341739179824	31.4535136476106	5.90847713756937e-05	0.0018063964330247	AURKB	protein_coding	17	-1	aurora kinase B [Source:HGNC Symbol;Acc:HGNC:11390]
ENSG00000255571	-0.961101797800532	2.97507951593414	31.2521698725385	5.94549920401628e-05	0.00181276456975148	MIR9-3HG	lncRNA	15	1	MIR9-3 host gene [Source:HGNC Symbol;Acc:HGNC:27388]
ENSG00000087237	-1.89436787722413	1.65860566335301	31.4019874799782	5.95763383995129e-05	0.00181276456975148	CETP	protein_coding	16	1	cholesteryl ester transfer protein [Source:HGNC Symbol;Acc:HGNC:1869]
ENSG00000180644	-1.50685902233573	9.14305166644654	31.3916607039991	5.96754176398903e-05	0.00181276456975148	PRF1	protein_coding	10	-1	perforin 1 [Source:HGNC Symbol;Acc:HGNC:9360]
ENSG00000176595	1.17847342997522	3.88517239276128	31.378493920318	5.98020178130971e-05	0.00181276456975148	KBTBD11	protein_coding	8	1	kelch repeat and BTB domain containing 11 [Source:HGNC Symbol;Acc:HGNC:29104]
ENSG00000165304	-2.20778720160018	2.1682010817431	31.2946967748017	6.06149549013846e-05	0.0018311809185701	MELK	protein_coding	9	1	maternal embryonic leucine zipper kinase [Source:HGNC Symbol;Acc:HGNC:16870]
ENSG00000196562	1.6685552755161	6.5152354303662	31.289414132611	6.06666241008694e-05	0.0018311809185701	SULF2	protein_coding	20	-1	sulfatase 2 [Source:HGNC Symbol;Acc:HGNC:20392]
ENSG00000066084	0.723457103755238	5.77255791139601	31.0337944546872	6.2132393397422e-05	0.00187047274809864	DIP2B	protein_coding	12	1	disco interacting protein 2 homolog B [Source:HGNC Symbol;Acc:HGNC:29284]
ENSG00000173334	1.28775220668018	4.6398474677976	31.120570832193	6.23448432396129e-05	0.00187047274809864	TRIB1	protein_coding	8	1	tribbles pseudokinase 1 [Source:HGNC Symbol;Acc:HGNC:16891]
ENSG00000239305	0.927996699177902	4.21511243883497	31.1188497548743	6.23622204918127e-05	0.00187047274809864	RNF103	protein_coding	2	-1	ring finger protein 103 [Source:HGNC Symbol;Acc:HGNC:12859]
ENSG00000149187	0.600711518444952	7.09520514538707	30.9200086564768	6.2700126671668e-05	0.00187293938394545	CELF1	protein_coding	11	-1	CUGBP Elav-like family member 1 [Source:HGNC Symbol;Acc:HGNC:2549]
ENSG00000163545	0.973149707470817	6.82050141587434	31.0742653754344	6.28143083913211e-05	0.00187293938394545	NUAK2	protein_coding	1	-1	NUAK family kinase 2 [Source:HGNC Symbol;Acc:HGNC:29558]
ENSG00000167671	-1.49752186521752	9.82813383705899	31.071856079838	6.28388450569189e-05	0.00187293938394545	UBXN6	protein_coding	19	-1	UBX domain protein 6 [Source:HGNC Symbol;Acc:HGNC:14928]
ENSG00000162073	-1.03308718321316	4.05022686003377	31.0542813521311	6.30181601677904e-05	0.00187436268874846	PAQR4	protein_coding	16	1	progestin and adipoQ receptor family member 4 [Source:HGNC Symbol;Acc:HGNC:26386]
ENSG00000112984	-2.28702751569029	2.09443480972534	31.0262808571425	6.33050567957499e-05	0.00187897321701885	KIF20A	protein_coding	5	1	kinesin family member 20A [Source:HGNC Symbol;Acc:HGNC:9787]
ENSG00000265354	-0.716858761092959	4.62987974285248	30.8298751482835	6.36318605877682e-05	0.00188338324332019	TIMM23	protein_coding	10	1	translocase of inner mitochondrial membrane 23 [Source:HGNC Symbol;Acc:HGNC:17312]
ENSG00000108861	-0.801227295095442	5.79012880856055	30.9706457037465	6.37180264813877e-05	0.00188338324332019	DUSP3	protein_coding	17	-1	dual specificity phosphatase 3 [Source:HGNC Symbol;Acc:HGNC:3069]
ENSG00000175643	-1.50935655125278	3.25921989113753	30.9512372437897	6.40813405362181e-05	0.0018902005354441	RMI2	protein_coding	16	1	RecQ mediated genome instability 2 [Source:HGNC Symbol;Acc:HGNC:28349]
ENSG00000127191	-0.71375593297662	5.30561494064505	30.7743214477531	6.44105235800719e-05	0.0018955542525832	TRAF2	protein_coding	9	1	TNF receptor associated factor 2 [Source:HGNC Symbol;Acc:HGNC:12032]
ENSG00000105173	-1.28307108774447	2.22390302936541	30.9084375169769	6.45289403034219e-05	0.0018955542525832	CCNE1	protein_coding	19	1	cyclin E1 [Source:HGNC Symbol;Acc:HGNC:1589]
ENSG00000101811	-0.78473862568765	4.04402015033297	30.7085926648742	6.49106025099139e-05	0.00190248781087272	CSTF2	protein_coding	X	1	cleavage stimulation factor subunit 2 [Source:HGNC Symbol;Acc:HGNC:2484]
ENSG00000105171	-0.596828279746105	5.37382572253038	30.6972161313755	6.50320463181734e-05	0.00190248781087272	POP4	protein_coding	19	1	POP4 homolog, ribonuclease P/MRP subunit [Source:HGNC Symbol;Acc:HGNC:30081]
ENSG00000174469	1.12432809260581	1.81891787785064	30.6350001247271	6.57007972889461e-05	0.00191487244604379	CNTNAP2	protein_coding	7	1	contactin associated protein 2 [Source:HGNC Symbol;Acc:HGNC:13830]
ENSG00000169877	-3.55954531755808	8.24210413976584	30.7857508954674	6.58318947454606e-05	0.00191487244604379	AHSP	protein_coding	16	1	alpha hemoglobin stabilizing protein [Source:HGNC Symbol;Acc:HGNC:18075]
ENSG00000186204	3.11151588802675	2.03259799606214	30.7718766914003	6.59811214617444e-05	0.00191487244604379	CYP4F12	protein_coding	19	1	cytochrome P450 family 4 subfamily F member 12 [Source:HGNC Symbol;Acc:HGNC:18857]
ENSG00000164849	-1.65165754784969	6.08629446701202	30.7664267604306	6.60398448044696e-05	0.00191487244604379	GPR146	protein_coding	7	1	G protein-coupled receptor 146 [Source:HGNC Symbol;Acc:HGNC:21718]
ENSG00000150593	0.830685746136969	6.64976360554058	30.7583101517421	6.61274123291603e-05	0.00191487244604379	PDCD4	protein_coding	10	1	programmed cell death 4 [Source:HGNC Symbol;Acc:HGNC:8763]
ENSG00000258227	-1.43649981296719	3.20715622840399	30.7179182268729	6.65651628329878e-05	0.00192363869144336	CLEC5A	protein_coding	7	-1	C-type lectin domain containing 5A [Source:HGNC Symbol;Acc:HGNC:2054]
ENSG00000168216	1.05478107710852	5.54149668601447	30.6940013748469	6.68259215531128e-05	0.00192726498859757	LMBRD1	protein_coding	6	-1	LMBR1 domain containing 1 [Source:HGNC Symbol;Acc:HGNC:23038]
ENSG00000134755	2.15301383747888	3.47208454209445	30.6466028017719	6.73461458901091e-05	0.00193597218756185	DSC2	protein_coding	18	-1	desmocollin 2 [Source:HGNC Symbol;Acc:HGNC:3036]
ENSG00000135870	0.795356369052912	5.39134426070633	30.6043933271498	6.74660192059771e-05	0.00193597218756185	RC3H1	protein_coding	1	-1	ring finger and CCCH-type domains 1 [Source:HGNC Symbol;Acc:HGNC:29434]
ENSG00000184792	-2.63505184940177	6.95274820283728	30.6294545907186	6.75354935929137e-05	0.00193597218756185	OSBP2	protein_coding	22	1	oxysterol binding protein 2 [Source:HGNC Symbol;Acc:HGNC:8504]
ENSG00000164938	1.02201409031361	6.3090486021227	30.6132246609219	6.7715261434863e-05	0.0019372275696034	TP53INP1	protein_coding	8	-1	tumor protein p53 inducible nuclear protein 1 [Source:HGNC Symbol;Acc:HGNC:18022]
ENSG00000163754	-0.819979843429486	6.18622523983501	30.5616421121774	6.8290241328757e-05	0.00194976165974108	GYG1	protein_coding	3	1	glycogenin 1 [Source:HGNC Symbol;Acc:HGNC:4699]
ENSG00000125827	0.846898613342136	6.26475928088021	30.5321822273811	6.86211227029355e-05	0.00195529027029744	TMX4	protein_coding	20	-1	thioredoxin related transmembrane protein 4 [Source:HGNC Symbol;Acc:HGNC:25237]
ENSG00000273038	1.22943228859155	1.39024251531044	30.328629974012	6.91255653218213e-05	0.00196119207964776	AL365203.2	lncRNA	10	-1	novel transcript
ENSG00000255587	2.03810724138783	4.28993490849905	30.4789290090427	6.9223893637515e-05	0.00196119207964776	RAB44	protein_coding	6	1	RAB44, member RAS oncogene family [Source:HGNC Symbol;Acc:HGNC:21068]
ENSG00000100714	-1.18087067966635	5.61202343998877	30.4562749920418	6.94821433410737e-05	0.00196119207964776	MTHFD1	protein_coding	14	1	methylenetetrahydrofolate dehydrogenase, cyclohydrolase and formyltetrahydrofolate synthetase 1 [Source:HGNC Symbol;Acc:HGNC:7432]
ENSG00000100784	1.38721703040778	4.31768923507376	30.4559962910391	6.94853272951286e-05	0.00196119207964776	RPS6KA5	protein_coding	14	-1	ribosomal protein S6 kinase A5 [Source:HGNC Symbol;Acc:HGNC:10434]
ENSG00000071242	1.05437612895162	3.20883341845087	30.4267979283092	6.95295517134056e-05	0.00196119207964776	RPS6KA2	protein_coding	6	-1	ribosomal protein S6 kinase A2 [Source:HGNC Symbol;Acc:HGNC:10431]
ENSG00000133742	-4.32968351741069	7.52185316545589	30.4412363987751	6.96541863060129e-05	0.00196119207964776	CA1	protein_coding	8	-1	carbonic anhydrase 1 [Source:HGNC Symbol;Acc:HGNC:1368]
ENSG00000077152	-1.4660321098274	2.27063753834331	30.3560325874605	7.0638152409118e-05	0.00198144270210576	UBE2T	protein_coding	1	-1	ubiquitin conjugating enzyme E2 T [Source:HGNC Symbol;Acc:HGNC:25009]
ENSG00000125726	-1.46379487175331	1.5055704588228	30.3548802559241	7.06515682368027e-05	0.00198144270210576	CD70	protein_coding	19	-1	CD70 molecule [Source:HGNC Symbol;Acc:HGNC:11937]
ENSG00000115507	3.31128558081357	0.98706917344966	30.3195407800303	7.10644172871305e-05	0.00198586775172419	OTX1	protein_coding	2	1	orthodenticle homeobox 1 [Source:HGNC Symbol;Acc:HGNC:8521]
ENSG00000008294	1.01691952224721	5.70459137072425	30.3145935729564	7.11224317625902e-05	0.00198586775172419	SPAG9	protein_coding	17	-1	sperm associated antigen 9 [Source:HGNC Symbol;Acc:HGNC:14524]
ENSG00000211804	-1.36784949005807	3.61166307167248	30.3002367697097	7.12910960480137e-05	0.00198586775172419	TRDV1	TR_V_gene	14	1	T cell receptor delta variable 1 [Source:HGNC Symbol;Acc:HGNC:12262]
ENSG00000183044	0.962057987266312	4.46535057451404	30.2937965250839	7.13669045330795e-05	0.00198586775172419	ABAT	protein_coding	16	1	4-aminobutyrate aminotransferase [Source:HGNC Symbol;Acc:HGNC:23]
ENSG00000160932	-1.28219527477684	9.25562886194449	30.2008922521654	7.24707834476568e-05	0.00201047017241408	LY6E	protein_coding	8	1	lymphocyte antigen 6 family member E [Source:HGNC Symbol;Acc:HGNC:6727]
ENSG00000198805	-1.17280631873496	7.20309736015472	30.1956806416262	7.25332819976722e-05	0.00201047017241408	PNP	protein_coding	14	1	purine nucleoside phosphorylase [Source:HGNC Symbol;Acc:HGNC:7892]
ENSG00000085999	-2.36566423439178	1.91340600550926	30.1581839085994	7.2984766692011e-05	0.00201294549901651	RAD54L	protein_coding	1	1	RAD54 like [Source:HGNC Symbol;Acc:HGNC:9826]
ENSG00000106366	-1.7325347641597	0.618948753589912	30.1271006461572	7.30593080661184e-05	0.00201294549901651	SERPINE1	protein_coding	7	1	serpin family E member 1 [Source:HGNC Symbol;Acc:HGNC:8583]
ENSG00000182557	2.17251815417663	4.08394108688531	30.1447213382503	7.31476462808526e-05	0.00201294549901651	SPNS3	protein_coding	17	1	sphingolipid transporter 3 (putative) [Source:HGNC Symbol;Acc:HGNC:28433]
ENSG00000072952	1.76136767456419	5.02092817192507	30.1414124843685	7.31877425767216e-05	0.00201294549901651	IRAG1	protein_coding	11	-1	inositol 1,4,5-triphosphate receptor associated 1 [Source:HGNC Symbol;Acc:HGNC:7237]
ENSG00000251562	1.0625283094066	7.40237973591876	30.1137283845937	7.35241995826199e-05	0.00201740125745657	MALAT1	lncRNA	11	1	metastasis associated lung adenocarcinoma transcript 1 [Source:HGNC Symbol;Acc:HGNC:29665]
ENSG00000165071	1.24427637806711	6.36606343820271	30.1048110757851	7.36329510688156e-05	0.00201740125745657	TMEM71	protein_coding	8	-1	transmembrane protein 71 [Source:HGNC Symbol;Acc:HGNC:26572]
ENSG00000169087	0.733539110837562	4.75377059028375	29.9306346939541	7.39129210358295e-05	0.00202118500191452	HSPBAP1	protein_coding	3	-1	HSPB1 associated protein 1 [Source:HGNC Symbol;Acc:HGNC:16389]
ENSG00000182389	2.7778029327145	0.230297279899073	30.0456889525293	7.43586376213705e-05	0.00202394892481572	CACNB4	protein_coding	2	-1	calcium voltage-gated channel auxiliary subunit beta 4 [Source:HGNC Symbol;Acc:HGNC:1404]
ENSG00000214595	1.50701455661667	1.64148430788398	30.0393496653628	7.44369315937754e-05	0.00202394892481572	EML6	protein_coding	2	1	EMAP like 6 [Source:HGNC Symbol;Acc:HGNC:35412]
ENSG00000261371	0.87439879859975	8.78450220239403	29.9261669015194	7.45805576574801e-05	0.00202394892481572	PECAM1	protein_coding	17	-1	platelet and endothelial cell adhesion molecule 1 [Source:HGNC Symbol;Acc:HGNC:8823]
ENSG00000075702	-1.36610446714293	2.67628542304123	30.0276044374978	7.45822408597075e-05	0.00202394892481572	WDR62	protein_coding	19	1	WD repeat domain 62 [Source:HGNC Symbol;Acc:HGNC:24502]
ENSG00000106537	1.19450050675041	3.56144658006389	29.9321025450439	7.5775858315342e-05	0.00205243090003551	TSPAN13	protein_coding	7	1	tetraspanin 13 [Source:HGNC Symbol;Acc:HGNC:21643]
ENSG00000234506	1.51918686645719	2.09846423791183	29.9199408093732	7.59294188704942e-05	0.00205268772418962	LINC01506	lncRNA	9	-1	long intergenic non-protein coding RNA 1506 [Source:HGNC Symbol;Acc:HGNC:51187]
ENSG00000148834	-0.865600324694265	6.60594785907054	29.8625799372582	7.66584912117006e-05	0.00206475454168712	GSTO1	protein_coding	10	1	glutathione S-transferase omega 1 [Source:HGNC Symbol;Acc:HGNC:13312]
ENSG00000100450	-1.36495602855798	7.69893525635274	29.8620217921651	7.66656245211263e-05	0.00206475454168712	GZMH	protein_coding	14	-1	granzyme H [Source:HGNC Symbol;Acc:HGNC:4710]
ENSG00000189350	-1.36028152051656	3.88822380593499	29.836098081926	7.69977755429115e-05	0.00206851219520999	TOGARAM2	protein_coding	2	1	TOG array regulator of axonemal microtubules 2 [Source:HGNC Symbol;Acc:HGNC:33715]
ENSG00000109099	4.34117535483557	0.86578661289431	29.8204829550225	7.71986387209789e-05	0.00206851219520999	PMP22	protein_coding	17	-1	peripheral myelin protein 22 [Source:HGNC Symbol;Acc:HGNC:9118]
ENSG00000265972	1.03297692316001	11.2364957977095	29.7168179263122	7.72407164913115e-05	0.00206851219520999	TXNIP	protein_coding	1	-1	thioredoxin interacting protein [Source:HGNC Symbol;Acc:HGNC:16952]
ENSG00000186648	-1.88676344113404	3.51817247188103	29.7630506374258	7.79425725593817e-05	0.00207911603784408	CARMIL3	protein_coding	14	1	capping protein regulator and myosin 1 linker 3 [Source:HGNC Symbol;Acc:HGNC:20272]
ENSG00000065427	-0.763844652147697	7.59669709255283	29.6334777704292	7.80264552350031e-05	0.00207911603784408	KARS1	protein_coding	16	-1	lysyl-tRNA synthetase 1 [Source:HGNC Symbol;Acc:HGNC:6215]
ENSG00000119383	-0.846231225708174	7.30713214796841	29.7309547542484	7.80764683540809e-05	0.00207911603784408	PTPA	protein_coding	9	1	protein phosphatase 2 phosphatase activator [Source:HGNC Symbol;Acc:HGNC:9308]
ENSG00000203709	1.51666989673543	4.65403773684624	29.7417614996991	7.82204110538659e-05	0.00207911603784408	MIR29B2CHG	lncRNA	1	-1	MIR29B2 and MIR29C host gene [Source:HGNC Symbol;Acc:HGNC:32018]
ENSG00000177542	-0.608936903160587	5.20949604566265	29.5530804140757	7.86813539202352e-05	0.00208464239433518	SLC25A22	protein_coding	11	-1	solute carrier family 25 member 22 [Source:HGNC Symbol;Acc:HGNC:19954]
ENSG00000188229	-0.926021121591926	7.30769092879298	29.7036237404402	7.87209663895788e-05	0.00208464239433518	TUBB4B	protein_coding	9	1	tubulin beta 4B class IVb [Source:HGNC Symbol;Acc:HGNC:20771]
ENSG00000166228	-1.01501096401262	3.66813970233138	29.6849736611546	7.89670773250919e-05	0.00208728005686565	PCBD1	protein_coding	10	-1	pterin-4 alpha-carbinolamine dehydratase 1 [Source:HGNC Symbol;Acc:HGNC:8646]
ENSG00000168214	0.568474510157741	5.99820010765361	29.4843232871692	7.96004201732073e-05	0.00210012441890312	RBPJ	protein_coding	4	1	recombination signal binding protein for immunoglobulin kappa J region [Source:HGNC Symbol;Acc:HGNC:5724]
ENSG00000182481	-1.08139259759611	5.33531599718307	29.6211641348692	7.98157880296282e-05	0.00210191410731629	KPNA2	protein_coding	17	1	karyopherin subunit alpha 2 [Source:HGNC Symbol;Acc:HGNC:6395]
ENSG00000111206	-2.48253346568634	3.94039533111465	29.5982200881633	8.01235000551387e-05	0.00210612454849734	FOXM1	protein_coding	12	-1	forkhead box M1 [Source:HGNC Symbol;Acc:HGNC:3818]
ENSG00000196470	1.22073690926468	3.30133592788499	29.5701586651607	8.05016851030515e-05	0.0021078280243183	SIAH1	protein_coding	16	-1	siah E3 ubiquitin protein ligase 1 [Source:HGNC Symbol;Acc:HGNC:10857]
ENSG00000153207	0.759942229599315	5.50868223010896	29.4941252973741	8.05492867651089e-05	0.0021078280243183	AHCTF1	protein_coding	1	-1	AT-hook containing transcription factor 1 [Source:HGNC Symbol;Acc:HGNC:24618]
ENSG00000076382	-1.70590880177541	3.32100493603417	29.5605128497907	8.06321522603689e-05	0.0021078280243183	SPAG5	protein_coding	17	-1	sperm associated antigen 5 [Source:HGNC Symbol;Acc:HGNC:13452]
ENSG00000180817	-0.851495372360481	5.68587338087019	29.5401141942852	8.09088553347628e-05	0.00210826013779969	PPA1	protein_coding	10	-1	inorganic pyrophosphatase 1 [Source:HGNC Symbol;Acc:HGNC:9226]
ENSG00000100162	-1.99266015320041	3.11890446515823	29.5374819009727	8.09446406525186e-05	0.00210826013779969	CENPM	protein_coding	22	-1	centromere protein M [Source:HGNC Symbol;Acc:HGNC:18352]
ENSG00000157933	0.688742766586572	6.25377258276766	29.4082531559949	8.12115349689119e-05	0.00211135171296001	SKI	protein_coding	1	1	SKI proto-oncogene [Source:HGNC Symbol;Acc:HGNC:10896]
ENSG00000145386	-1.87213642153931	3.23175836025877	29.4845553260182	8.1668009350318e-05	0.00211935178363202	CCNA2	protein_coding	4	-1	cyclin A2 [Source:HGNC Symbol;Acc:HGNC:1578]
ENSG00000075234	-0.985105104231601	6.35177034668041	29.4611983725992	8.1989581951943e-05	0.00212350481865284	TTC38	protein_coding	22	1	tetratricopeptide repeat domain 38 [Source:HGNC Symbol;Acc:HGNC:26082]
ENSG00000115415	-1.05975761895283	9.21079291457736	29.4413364304285	8.22641731341999e-05	0.00212350481865284	STAT1	protein_coding	2	-1	signal transducer and activator of transcription 1 [Source:HGNC Symbol;Acc:HGNC:11362]
ENSG00000106829	0.764330052010742	5.84142804095069	29.4085770371	8.23597188249261e-05	0.00212350481865284	TLE4	protein_coding	9	1	TLE family member 4, transcriptional corepressor [Source:HGNC Symbol;Acc:HGNC:11840]
ENSG00000236901	1.29654019956939	4.05696313667547	29.4208495187063	8.25485044493455e-05	0.00212350481865284	MIR600HG	lncRNA	9	-1	MIR600 host gene [Source:HGNC Symbol;Acc:HGNC:23642]
ENSG00000204852	1.50422195721668	3.23032764849762	29.4190674280401	8.25732904845702e-05	0.00212350481865284	TCTN1	protein_coding	12	1	tectonic family member 1 [Source:HGNC Symbol;Acc:HGNC:26113]
ENSG00000134698	1.13312581747111	6.36238853054857	29.3887719569268	8.29959540720241e-05	0.00212946615420221	AGO4	protein_coding	1	1	argonaute RISC component 4 [Source:HGNC Symbol;Acc:HGNC:18424]
ENSG00000180061	-1.18418768426341	3.80477562638417	29.3562737194835	8.34520960312675e-05	0.00212946615420221	TMEM150B	protein_coding	19	-1	transmembrane protein 150B [Source:HGNC Symbol;Acc:HGNC:34415]
ENSG00000126458	-0.988683932135301	5.14893263033948	29.3556226303924	8.34612638354657e-05	0.00212946615420221	RRAS	protein_coding	19	-1	RAS related [Source:HGNC Symbol;Acc:HGNC:10447]
ENSG00000132405	0.769230896456252	6.80591722067361	29.2720541887792	8.35048468250621e-05	0.00212946615420221	TBC1D14	protein_coding	4	1	TBC1 domain family member 14 [Source:HGNC Symbol;Acc:HGNC:29246]
ENSG00000174130	1.37314018193975	5.57692329992466	29.3491519821658	8.35524377201539e-05	0.00212946615420221	TLR6	protein_coding	4	-1	toll like receptor 6 [Source:HGNC Symbol;Acc:HGNC:16711]
ENSG00000131943	-0.614439375561377	5.44455385272365	29.1697278760621	8.39647555756925e-05	0.00213615334408373	C19orf12	protein_coding	19	-1	chromosome 19 open reading frame 12 [Source:HGNC Symbol;Acc:HGNC:25443]
ENSG00000256948	-3.24501628072351	0.591731379604082	29.3041316472241	8.41899466119256e-05	0.00213806447304831	AC026369.3	lncRNA	12	-1	novel transcript
ENSG00000112312	-1.13189314748317	2.81975879608848	29.2825150228853	8.44980191269214e-05	0.00214206989057162	GMNN	protein_coding	6	1	geminin DNA replication inhibitor [Source:HGNC Symbol;Acc:HGNC:17493]
ENSG00000100034	1.22603837106059	7.59745643038448	29.2391415964014	8.51200498446468e-05	0.0021540059505092	PPM1F	protein_coding	22	-1	protein phosphatase, Mg2+/Mn2+ dependent 1F [Source:HGNC Symbol;Acc:HGNC:19388]
ENSG00000153487	0.556830652748202	4.38838006968254	29.0519773356934	8.56679743303514e-05	0.00216402771327042	ING1	protein_coding	13	1	inhibitor of growth family member 1 [Source:HGNC Symbol;Acc:HGNC:6062]
ENSG00000148660	0.951273113398041	6.57368850784969	29.1688059820552	8.61398926530511e-05	0.00217209743473986	CAMK2G	protein_coding	10	-1	calcium/calmodulin dependent protein kinase II gamma [Source:HGNC Symbol;Acc:HGNC:1463]
ENSG00000143878	1.27675374012298	6.35777822253609	29.1572473795133	8.63088189505149e-05	0.00217251191446641	RHOB	protein_coding	2	1	ras homolog family member B [Source:HGNC Symbol;Acc:HGNC:668]
ENSG00000198885	-1.00578290098854	3.81370451743635	29.1453550142863	8.64830177628953e-05	0.00217305741458196	ITPRIPL1	protein_coding	2	1	ITPRIP like 1 [Source:HGNC Symbol;Acc:HGNC:29371]
ENSG00000118473	-3.08358422184613	1.37200196718901	29.1241664888906	8.67943813981031e-05	0.00217704146439925	SGIP1	protein_coding	1	1	SH3GL interacting endocytic adaptor 1 [Source:HGNC Symbol;Acc:HGNC:25412]
ENSG00000106367	-0.825431149908477	4.28857039280129	28.9951356109506	8.73981388321723e-05	0.00218351626107052	AP1S1	protein_coding	7	1	adaptor related protein complex 1 subunit sigma 1 [Source:HGNC Symbol;Acc:HGNC:559]
ENSG00000183734	-1.02778775092614	4.60660895184377	29.0819638484719	8.74183645527681e-05	0.00218351626107052	ASCL2	protein_coding	11	-1	achaete-scute family bHLH transcription factor 2 [Source:HGNC Symbol;Acc:HGNC:739]
ENSG00000111802	0.830928658778934	5.47180495062029	29.0756401473272	8.75123032969233e-05	0.00218351626107052	TDP2	protein_coding	6	-1	tyrosyl-DNA phosphodiesterase 2 [Source:HGNC Symbol;Acc:HGNC:17768]
ENSG00000256269	-1.62742126576328	5.39081140665366	28.9585973483654	8.92719438537811e-05	0.00222352689525318	HMBS	protein_coding	11	1	hydroxymethylbilane synthase [Source:HGNC Symbol;Acc:HGNC:4982]
ENSG00000119471	0.853616837614172	4.84915762176546	28.9444215628752	8.94877931292806e-05	0.00222501324382698	HSDL2	protein_coding	9	1	hydroxysteroid dehydrogenase like 2 [Source:HGNC Symbol;Acc:HGNC:18572]
ENSG00000246363	2.92127672850182	-0.419947652896819	28.8893617449094	9.0331835336632e-05	0.00224208651226654	LINC02458	lncRNA	12	-1	long intergenic non-protein coding RNA 2458 [Source:HGNC Symbol;Acc:HGNC:53394]
ENSG00000081913	1.09243264596066	3.17311227029652	28.848857340668	9.09585504574947e-05	0.00225309450172956	PHLPP1	protein_coding	18	1	PH domain and leucine rich repeat protein phosphatase 1 [Source:HGNC Symbol;Acc:HGNC:20610]
ENSG00000164105	-0.803609073123962	2.98461079813078	28.6940816414673	9.10916286233051e-05	0.00225309450172956	SAP30	protein_coding	4	1	Sin3A associated protein 30 [Source:HGNC Symbol;Acc:HGNC:10532]
ENSG00000167261	1.52829346561072	7.71429573232852	28.8020054289448	9.16896767428256e-05	0.00226395636837961	DPEP2	protein_coding	16	-1	dipeptidase 2 [Source:HGNC Symbol;Acc:HGNC:23028]
ENSG00000121413	1.02894575164139	4.7750957732029	28.791641640132	9.185230851008e-05	0.00226404816495348	ZSCAN18	protein_coding	19	-1	zinc finger and SCAN domain containing 18 [Source:HGNC Symbol;Acc:HGNC:21037]
ENSG00000172116	-0.910170799750363	7.01567463911401	28.7238058993455	9.29249725651903e-05	0.00228653209695383	CD8B	protein_coding	2	-1	CD8b molecule [Source:HGNC Symbol;Acc:HGNC:1707]
ENSG00000134574	-0.66158323259184	5.28201107271337	28.5113003288508	9.4011927707948e-05	0.00230774741895743	DDB2	protein_coding	11	1	damage specific DNA binding protein 2 [Source:HGNC Symbol;Acc:HGNC:2718]
ENSG00000073861	-1.07863232420845	6.99426194772108	28.6498255347115	9.41111286877426e-05	0.00230774741895743	TBX21	protein_coding	17	1	T-box transcription factor 21 [Source:HGNC Symbol;Acc:HGNC:11599]
ENSG00000079459	-0.689419741878457	7.12985672771672	28.4452955631553	9.50926081198513e-05	0.00232395967594481	FDFT1	protein_coding	8	1	farnesyl-diphosphate farnesyltransferase 1 [Source:HGNC Symbol;Acc:HGNC:3629]
ENSG00000125037	-1.10602072973411	6.88381800300774	28.589049551995	9.50985113410421e-05	0.00232395967594481	EMC3	protein_coding	3	-1	ER membrane protein complex subunit 3 [Source:HGNC Symbol;Acc:HGNC:23999]
ENSG00000175894	3.82177645015614	-0.436306098967114	28.5762576410242	9.53078348730687e-05	0.00232508685519967	TSPEAR	protein_coding	21	-1	thrombospondin type laminin G domain and EAR repeats [Source:HGNC Symbol;Acc:HGNC:1268]
ENSG00000081189	0.985569577529692	5.42757672243528	28.542868411081	9.58566893337665e-05	0.00233147219569006	MEF2C	protein_coding	5	-1	myocyte enhancer factor 2C [Source:HGNC Symbol;Acc:HGNC:6996]
ENSG00000008256	0.881973932135713	3.03589921358133	28.3879301469743	9.60433533087934e-05	0.00233147219569006	CYTH3	protein_coding	7	-1	cytohesin 3 [Source:HGNC Symbol;Acc:HGNC:9504]
ENSG00000175063	-1.76287462160302	3.72431600771719	28.5305242202003	9.60605165206755e-05	0.00233147219569006	UBE2C	protein_coding	20	1	ubiquitin conjugating enzyme E2 C [Source:HGNC Symbol;Acc:HGNC:15937]
ENSG00000188486	-1.22129536751634	5.75553268638231	28.5091900021949	9.64139541005669e-05	0.00233607075522241	H2AX	protein_coding	11	-1	H2A.X variant histone [Source:HGNC Symbol;Acc:HGNC:4739]
ENSG00000171793	-0.749023090475838	4.43230739386532	28.3600693167904	9.68257172792921e-05	0.00233941350141816	CTPS1	protein_coding	1	1	CTP synthase 1 [Source:HGNC Symbol;Acc:HGNC:2519]
ENSG00000119686	-1.08768413816241	3.73081924155845	28.4811751751145	9.68803232846714e-05	0.00233941350141816	FLVCR2	protein_coding	14	1	FLVCR heme transporter 2 [Source:HGNC Symbol;Acc:HGNC:20105]
ENSG00000185880	-0.81642352637814	6.7373447534066	28.4443058731906	9.74980234239346e-05	0.00235034575248866	TRIM69	protein_coding	15	1	tripartite motif containing 69 [Source:HGNC Symbol;Acc:HGNC:17857]
ENSG00000049089	1.67037760103034	4.18657901738277	28.4212280673377	9.78869505464451e-05	0.00235573544668109	COL9A2	protein_coding	1	-1	collagen type IX alpha 2 chain [Source:HGNC Symbol;Acc:HGNC:2218]
ENSG00000125462	-1.38375514573963	1.2528128984768	28.3304838134679	9.83717290145246e-05	0.00236279180747185	C1orf61	protein_coding	1	-1	chromosome 1 open reading frame 61 [Source:HGNC Symbol;Acc:HGNC:30780]
ENSG00000147119	1.02682938039534	3.83873501590946	28.3843665694165	9.85118504694517e-05	0.00236279180747185	CHST7	protein_coding	X	1	carbohydrate sulfotransferase 7 [Source:HGNC Symbol;Acc:HGNC:13817]
ENSG00000035664	1.47126615631586	5.73005670354475	28.3603028516641	9.89222499582301e-05	0.00236864755488219	DAPK2	protein_coding	15	-1	death associated protein kinase 2 [Source:HGNC Symbol;Acc:HGNC:2675]
ENSG00000115594	1.93125034159799	3.14558840577164	28.2929645307971	0.000100081092883971	0.00239138239728957	IL1R1	protein_coding	2	1	interleukin 1 receptor type 1 [Source:HGNC Symbol;Acc:HGNC:5993]
ENSG00000213066	1.0553353372764	3.1892202517437	28.272078169918	0.000100443673810908	0.00239138239728957	CEP43	protein_coding	6	1	centrosomal protein 43 [Source:HGNC Symbol;Acc:HGNC:17012]
ENSG00000114923	2.07711782369665	-0.100910619868223	28.2663932134171	0.00010054262230759	0.00239138239728957	SLC4A3	protein_coding	2	1	solute carrier family 4 member 3 [Source:HGNC Symbol;Acc:HGNC:11029]
ENSG00000140284	-2.06321807906293	2.30613291715311	28.2663637270939	0.000100543135816414	0.00239138239728957	SLC27A2	protein_coding	15	1	solute carrier family 27 member 2 [Source:HGNC Symbol;Acc:HGNC:10996]
ENSG00000134057	-1.88029379320288	3.94493282524547	28.2226671614986	0.00010130741736569	0.00240554462534831	CCNB1	protein_coding	5	1	cyclin B1 [Source:HGNC Symbol;Acc:HGNC:1579]
ENSG00000027869	-0.959418270758535	6.20776593743646	28.2026130132222	0.000101660395554143	0.0024075799780941	SH2D2A	protein_coding	1	-1	SH2 domain containing 2A [Source:HGNC Symbol;Acc:HGNC:10821]
ENSG00000109323	0.686816065231747	5.75113570086844	28.1063914488821	0.000101743109726434	0.0024075799780941	MANBA	protein_coding	4	-1	mannosidase beta [Source:HGNC Symbol;Acc:HGNC:6831]
ENSG00000260979	-1.69077156644052	2.07961512272228	28.1890396536415	0.00010190010014675	0.0024075799780941	AC022167.3	lncRNA	16	1	novel transcript
ENSG00000090013	-1.57552349740978	8.43759184027647	28.1550405155679	0.000102503358960221	0.00241782343560641	BLVRB	protein_coding	19	-1	biliverdin reductase B [Source:HGNC Symbol;Acc:HGNC:1063]
ENSG00000254718	-1.70339877084713	0.0402476540292842	28.0187433367219	0.000103312355626505	0.00242903095959066	AL157756.1	lncRNA	14	-1	novel transcript, antisense to PPM1A
ENSG00000163823	0.769078762576269	6.51956942850749	28.0689870195125	0.000103715335998367	0.00242903095959066	CCR1	protein_coding	3	-1	C-C motif chemokine receptor 1 [Source:HGNC Symbol;Acc:HGNC:1602]
ENSG00000249790	-2.14832197829543	8.41627014123848	28.0859861879906	0.00010374120257797	0.00242903095959066	AC092490.1	lncRNA	12	1	novel transcript
ENSG00000055130	-0.726804821956568	6.13587580312807	28.0081937504159	0.000103817467423012	0.00242903095959066	CUL1	protein_coding	7	1	cullin 1 [Source:HGNC Symbol;Acc:HGNC:2551]
ENSG00000167513	-2.08845711267601	3.72175409234765	28.0780470604741	0.000103884606808171	0.00242903095959066	CDT1	protein_coding	16	1	chromatin licensing and DNA replication factor 1 [Source:HGNC Symbol;Acc:HGNC:24576]
ENSG00000174718	1.06774633312596	7.69924047601536	28.0715867615353	0.000104001465947238	0.00242903095959066	RESF1	protein_coding	12	1	retroelement silencing factor 1 [Source:HGNC Symbol;Acc:HGNC:25559]
ENSG00000198901	-1.50206026039072	3.46681209125183	28.024541775148	0.000104856992042367	0.00244500419906317	PRC1	protein_coding	15	-1	protein regulator of cytokinesis 1 [Source:HGNC Symbol;Acc:HGNC:9341]
ENSG00000109458	1.45432612516417	3.0881011546066	28.0086062289626	0.000105148603168115	0.0024477976296342	GAB1	protein_coding	4	1	GRB2 associated binding protein 1 [Source:HGNC Symbol;Acc:HGNC:4066]
ENSG00000160326	-1.00907418887868	6.26148062760714	27.99181871928	0.000105456806185214	0.00245096756561295	SLC2A6	protein_coding	9	-1	solute carrier family 2 member 6 [Source:HGNC Symbol;Acc:HGNC:11011]
ENSG00000197646	-2.29813399877209	2.13423153686103	27.9621124965966	0.000106004714354434	0.00245722989104422	PDCD1LG2	protein_coding	9	1	programmed cell death 1 ligand 2 [Source:HGNC Symbol;Acc:HGNC:18731]
ENSG00000277632	-1.41861598919294	3.01726375774726	27.945776046612	0.000106307411572605	0.00245722989104422	CCL3	protein_coding	17	-1	C-C motif chemokine ligand 3 [Source:HGNC Symbol;Acc:HGNC:10627]
ENSG00000137478	0.700625436207888	5.72686759113299	27.86013482962	0.00010636515973816	0.00245722989104422	FCHSD2	protein_coding	11	-1	FCH and double SH3 domains 2 [Source:HGNC Symbol;Acc:HGNC:29114]
ENSG00000111537	-2.36854853518597	2.27217563198139	27.9367703625048	0.000106474699108634	0.00245722989104422	IFNG	protein_coding	12	-1	interferon gamma [Source:HGNC Symbol;Acc:HGNC:5438]
ENSG00000257878	2.0771509230336	2.8096778688401	27.9306468186302	0.000106588620247444	0.00245722989104422	AC007298.2	lncRNA	12	1	novel transcript, antisense to LTA4H
ENSG00000124172	-1.27184311666299	7.86408031587358	27.9203426364534	0.000106780631215164	0.00245767956853383	ATP5F1E	protein_coding	20	-1	ATP synthase F1 subunit epsilon [Source:HGNC Symbol;Acc:HGNC:838]
ENSG00000100897	-0.683068275720351	7.33209341696079	27.7191210409954	0.000107966533645672	0.00247981379685336	DCAF11	protein_coding	14	1	DDB1 and CUL4 associated factor 11 [Source:HGNC Symbol;Acc:HGNC:20258]
ENSG00000113303	2.16408437925351	4.16674540149451	27.8478993150199	0.000108141757499606	0.00247981379685336	BTNL8	protein_coding	5	1	butyrophilin like 8 [Source:HGNC Symbol;Acc:HGNC:26131]
ENSG00000101444	-0.569781964704241	5.60214045201711	27.697821797986	0.000108373084104552	0.00247981379685336	AHCY	protein_coding	20	-1	adenosylhomocysteinase [Source:HGNC Symbol;Acc:HGNC:343]
ENSG00000281005	1.08578325248975	3.11031050780679	27.8322413645721	0.000108438548146252	0.00247981379685336	LINC00921	lncRNA	16	1	long intergenic non-protein coding RNA 921 [Source:HGNC Symbol;Acc:HGNC:26830]
ENSG00000204131	1.15197392817943	6.65625977713696	27.792487053504	0.000109196261480433	0.00249089240343292	NHSL2	protein_coding	X	1	NHS like 2 [Source:HGNC Symbol;Acc:HGNC:33737]
ENSG00000119203	-0.593343726526252	5.11711313560974	27.6407344058922	0.000109471379390844	0.00249089240343292	CPSF3	protein_coding	2	1	cleavage and polyadenylation specific factor 3 [Source:HGNC Symbol;Acc:HGNC:2326]
ENSG00000026559	1.00053661427284	1.97965328297788	27.628072920557	0.000109716687881603	0.00249089240343292	KCNG1	protein_coding	20	-1	potassium voltage-gated channel modifier subfamily G member 1 [Source:HGNC Symbol;Acc:HGNC:6248]
ENSG00000172731	-1.03426927906978	2.91710283018214	27.722268942278	0.000109725977870101	0.00249089240343292	LRRC20	protein_coding	10	-1	leucine rich repeat containing 20 [Source:HGNC Symbol;Acc:HGNC:23421]
ENSG00000246705	-1.22834227744709	5.3982277081789	27.7611823186743	0.000109797180413833	0.00249089240343292	H2AJ	protein_coding	12	1	H2A.J histone [Source:HGNC Symbol;Acc:HGNC:14456]
ENSG00000186185	-2.37568994533497	2.3782998059545	27.7413562212696	0.000110179709613734	0.00249559669772156	KIF18B	protein_coding	17	-1	kinesin family member 18B [Source:HGNC Symbol;Acc:HGNC:27102]
ENSG00000196230	-0.876061092159494	8.82572219370859	27.620120921433	0.000110953866264983	0.00250787151946386	TUBB	protein_coding	6	1	tubulin beta class I [Source:HGNC Symbol;Acc:HGNC:20778]
ENSG00000134830	1.58911573525584	6.15845874156377	27.695326582401	0.00011107369472743	0.00250787151946386	C5AR2	protein_coding	19	1	complement component 5a receptor 2 [Source:HGNC Symbol;Acc:HGNC:4527]
ENSG00000162722	-2.59772472436306	6.55769118296681	27.6706669195886	0.000111556037072329	0.00251123241368293	TRIM58	protein_coding	1	1	tripartite motif containing 58 [Source:HGNC Symbol;Acc:HGNC:24150]
ENSG00000279693	2.80644364395024	0.343446801680115	27.669696019296	0.00011157507670817	0.00251123241368293	AC099521.3	TEC	16	-1	novel transcript
ENSG00000204010	-2.9499916874959	5.96210184475673	27.6398618648386	0.000112161944859817	0.0025193373077805	IFIT1B	protein_coding	10	1	interferon induced protein with tetratricopeptide repeats 1B [Source:HGNC Symbol;Acc:HGNC:23442]
ENSG00000105281	-1.56456779934612	6.95626554562723	27.633434110126	0.000112288846103785	0.0025193373077805	SLC1A5	protein_coding	19	-1	solute carrier family 1 member 5 [Source:HGNC Symbol;Acc:HGNC:10943]
ENSG00000143321	-1.13119135798868	8.59326965239627	27.6186772688716	0.000112580806398335	0.00252191627163062	HDGF	protein_coding	1	-1	heparin binding growth factor [Source:HGNC Symbol;Acc:HGNC:4856]
ENSG00000135407	1.53389748295701	3.32509116549354	27.5978633164176	0.000112994078964117	0.00252477834308936	AVIL	protein_coding	12	-1	advillin [Source:HGNC Symbol;Acc:HGNC:14188]
ENSG00000260078	1.77559032670961	2.88472357473837	27.5921943744637	0.000113106938750214	0.00252477834308936	AC007342.3	transcribed_unprocessed_pseudogene	16	-1	u3 small nucleolar ribonucleoprotein protein MPP10-like [Source:NCBI gene (formerly Entrezgene);Acc:643802]
ENSG00000158769	1.27963846454871	5.77327984616482	27.5855081574854	0.000113240216272486	0.00252477834308936	F11R	protein_coding	1	-1	F11 receptor [Source:HGNC Symbol;Acc:HGNC:14685]
ENSG00000170315	-1.97423750280157	12.1550508788731	27.5130100769925	0.000114696899409839	0.00255194348218458	UBB	protein_coding	17	1	ubiquitin B [Source:HGNC Symbol;Acc:HGNC:12463]
ENSG00000120509	-0.840279732236905	4.10693202882531	27.4434304219364	0.000114816857730071	0.00255194348218458	PDZD11	protein_coding	X	-1	PDZ domain containing 11 [Source:HGNC Symbol;Acc:HGNC:28034]
ENSG00000162366	-1.53295255379798	6.88699655209065	27.4897071076484	0.00011516965211342	0.0025557975602179	PDZK1IP1	protein_coding	1	-1	PDZK1 interacting protein 1 [Source:HGNC Symbol;Acc:HGNC:16887]
ENSG00000104970	-1.38843256510682	1.74071888135172	27.4586494212679	0.000115803187500913	0.00256586005027296	KIR3DX1	transcribed_unprocessed_pseudogene	19	1	killer cell immunoglobulin like receptor, three Ig domains X1 (pseudogene) [Source:HGNC Symbol;Acc:HGNC:25043]
ENSG00000050730	-2.11474065640337	0.110448517252487	27.4222439379774	0.000116550880188695	0.00257649673891889	TNIP3	protein_coding	4	-1	TNFAIP3 interacting protein 3 [Source:HGNC Symbol;Acc:HGNC:19315]
ENSG00000127399	-0.765146607263434	4.3587498024125	27.313666043096	0.000116990906120276	0.00257649673891889	LRRC61	protein_coding	7	1	leucine rich repeat containing 61 [Source:HGNC Symbol;Acc:HGNC:21704]
ENSG00000169245	-2.39901865653273	2.59333124848652	27.3827203872482	0.000117368855987076	0.00257649673891889	CXCL10	protein_coding	4	-1	C-X-C motif chemokine ligand 10 [Source:HGNC Symbol;Acc:HGNC:10637]
ENSG00000068079	-1.15723187334572	7.16282435759906	27.3770853755271	0.000117486010455516	0.00257649673891889	IFI35	protein_coding	17	1	interferon induced protein 35 [Source:HGNC Symbol;Acc:HGNC:5399]
ENSG00000168769	1.41090735551797	5.63711346506031	27.3764645643733	0.00011749892556252	0.00257649673891889	TET2	protein_coding	4	1	tet methylcytosine dioxygenase 2 [Source:HGNC Symbol;Acc:HGNC:25941]
ENSG00000241399	1.21200485555046	5.47541554517579	27.3741481152598	0.000117547130347833	0.00257649673891889	CD302	protein_coding	2	-1	CD302 molecule [Source:HGNC Symbol;Acc:HGNC:30843]
ENSG00000182923	0.861988439927466	5.07941110322304	27.3740506129463	0.000117549159843987	0.00257649673891889	CEP63	protein_coding	3	1	centrosomal protein 63 [Source:HGNC Symbol;Acc:HGNC:25815]
ENSG00000113407	-0.732670789173999	5.72385949763005	27.2524922092745	0.000119230889857831	0.0026093432992389	TARS1	protein_coding	5	1	threonyl-tRNA synthetase 1 [Source:HGNC Symbol;Acc:HGNC:11572]
ENSG00000166451	-1.36666599893548	1.92374100443422	27.2686747315443	0.000119766106511656	0.00261703637955762	CENPN	protein_coding	16	1	centromere protein N [Source:HGNC Symbol;Acc:HGNC:30873]
ENSG00000172594	-1.29925888807155	3.4860456420591	27.2508648514094	0.000120145494043378	0.00262117355965776	SMPDL3A	protein_coding	6	1	sphingomyelin phosphodiesterase acid like 3A [Source:HGNC Symbol;Acc:HGNC:17389]
ENSG00000127663	0.816111559181302	6.85811926879213	27.23188721378	0.000120551267450043	0.00262117355965776	KDM4B	protein_coding	19	1	lysine demethylase 4B [Source:HGNC Symbol;Acc:HGNC:29136]
ENSG00000197992	2.48454955974804	0.132781007745077	27.2220885723496	0.000120761390788803	0.00262117355965776	CLEC9A	protein_coding	12	1	C-type lectin domain containing 9A [Source:HGNC Symbol;Acc:HGNC:26705]
ENSG00000218809	3.47736441976567	0.584140954721557	27.2177090899069	0.000120855440113558	0.00262117355965776	AL391903.1	unprocessed_pseudogene	6	-1	triggering receptor expressed on myeloid cells 1 (TREM1) pseudogene
ENSG00000068489	-1.17966476356906	3.05546521664211	27.2167827391923	0.000120875344191419	0.00262117355965776	PRR11	protein_coding	17	1	proline rich 11 [Source:HGNC Symbol;Acc:HGNC:25619]
ENSG00000069188	1.25861919681245	1.98267204934455	27.1867622521968	0.000121522410456264	0.0026312002762468	SDK2	protein_coding	17	-1	sidekick cell adhesion molecule 2 [Source:HGNC Symbol;Acc:HGNC:19308]
ENSG00000084110	1.71435261655886	5.38989085460178	27.1615054355805	0.000122069863020759	0.00263904300221055	HAL	protein_coding	12	-1	histidine ammonia-lyase [Source:HGNC Symbol;Acc:HGNC:4806]
ENSG00000174371	-1.9111044307409	1.42006183452233	27.1410300622841	0.000122515742069265	0.00264175306436987	EXO1	protein_coding	1	1	exonuclease 1 [Source:HGNC Symbol;Acc:HGNC:3511]
ENSG00000151474	-2.15231488504554	2.58169587270004	27.1387243540431	0.000122566068333578	0.00264175306436987	FRMD4A	protein_coding	10	-1	FERM domain containing 4A [Source:HGNC Symbol;Acc:HGNC:25491]
ENSG00000132341	-0.614988222750713	7.35371323990205	26.9806043514632	0.000123138510960438	0.00265008212334345	RAN	protein_coding	12	1	RAN, member RAS oncogene family [Source:HGNC Symbol;Acc:HGNC:9846]
ENSG00000093217	-1.0879188791668	0.540067808971455	26.9651298378321	0.000123481466281557	0.00265127030955855	XYLB	protein_coding	3	1	xylulokinase [Source:HGNC Symbol;Acc:HGNC:12839]
ENSG00000159346	-1.58438004051767	10.1335329242412	27.0876753959956	0.000123686371021412	0.00265127030955855	ADIPOR1	protein_coding	1	-1	adiponectin receptor 1 [Source:HGNC Symbol;Acc:HGNC:24040]
ENSG00000029534	-1.97736248830454	6.14622988852061	27.0847012126215	0.000123752000832206	0.00265127030955855	ANK1	protein_coding	8	-1	ankyrin 1 [Source:HGNC Symbol;Acc:HGNC:492]
ENSG00000149554	-1.80197814836579	2.48465621162354	27.0752498536866	0.000123960823196722	0.0026517565286542	CHEK1	protein_coding	11	1	checkpoint kinase 1 [Source:HGNC Symbol;Acc:HGNC:1925]
ENSG00000225611	2.21150047255446	1.38164358676229	27.0130297811268	0.000125345621103589	0.00267290921936925	LINC02158	lncRNA	3	1	long intergenic non-protein coding RNA 2158 [Source:HGNC Symbol;Acc:HGNC:53019]
ENSG00000131471	2.30142928883572	3.25303171197988	27.0120110725477	0.000125368440383823	0.00267290921936925	AOC3	protein_coding	17	1	amine oxidase copper containing 3 [Source:HGNC Symbol;Acc:HGNC:550]
ENSG00000123975	-1.13565222371856	2.90541476138047	27.0055857799409	0.000125512477557242	0.00267290921936925	CKS2	protein_coding	9	1	CDC28 protein kinase regulatory subunit 2 [Source:HGNC Symbol;Acc:HGNC:2000]
ENSG00000159259	-1.23485481884312	2.53961672876726	26.9886340117687	0.000125893396333559	0.0026755257975588	CHAF1B	protein_coding	21	1	chromatin assembly factor 1 subunit B [Source:HGNC Symbol;Acc:HGNC:1911]
ENSG00000102580	0.691826712387562	5.39838207698869	26.8983388912116	0.000126010936348842	0.0026755257975588	DNAJC3	protein_coding	13	1	DnaJ heat shock protein family (Hsp40) member C3 [Source:HGNC Symbol;Acc:HGNC:9439]
ENSG00000196581	2.71366444893692	0.0488540047400823	26.9718946466909	0.000126270837478815	0.00267705449637005	AJAP1	protein_coding	1	1	adherens junctions associated protein 1 [Source:HGNC Symbol;Acc:HGNC:30801]
ENSG00000100483	1.02751497656068	3.63164885513701	26.9446336882788	0.000126888288389557	0.00268614776327789	VCPKMT	protein_coding	14	-1	valosin containing protein lysine methyltransferase [Source:HGNC Symbol;Acc:HGNC:20352]
ENSG00000120129	1.42775274590323	7.22631432139532	26.9283255393228	0.000127259309139706	0.00268854400250621	DUSP1	protein_coding	5	-1	dual specificity phosphatase 1 [Source:HGNC Symbol;Acc:HGNC:3064]
ENSG00000122966	-1.83769732450105	2.04863674961063	26.9015750200412	0.000127870584875789	0.00268854400250621	CIT	protein_coding	12	-1	citron rho-interacting serine/threonine kinase [Source:HGNC Symbol;Acc:HGNC:1985]
ENSG00000167553	-0.835434043510783	5.83551743820839	26.8997908861257	0.000127911473150292	0.00268854400250621	TUBA1C	protein_coding	12	1	tubulin alpha 1c [Source:HGNC Symbol;Acc:HGNC:20768]
ENSG00000143476	-2.05530692606064	2.69191363129458	26.8922853399608	0.00012808364663178	0.00268854400250621	DTL	protein_coding	1	1	denticleless E3 ubiquitin protein ligase homolog [Source:HGNC Symbol;Acc:HGNC:30288]
ENSG00000261468	1.17299660795815	1.06456909646252	26.7606824069432	0.000128116347496894	0.00268854400250621	AC096921.2	lncRNA	3	1	novel transcript
ENSG00000108953	-0.627193639972209	7.34881966730244	26.7599312277394	0.000128133738871462	0.00268854400250621	YWHAE	protein_coding	17	-1	tyrosine 3-monooxygenase/tryptophan 5-monooxygenase activation protein epsilon [Source:HGNC Symbol;Acc:HGNC:12851]
ENSG00000139567	-1.40737493109064	0.891474837517571	26.7821366051091	0.000128840771568607	0.00269579949721941	ACVRL1	protein_coding	12	1	activin A receptor like type 1 [Source:HGNC Symbol;Acc:HGNC:175]
ENSG00000176890	-2.08643901165098	4.58271414868907	26.8530901470556	0.000128987073242764	0.00269579949721941	TYMS	protein_coding	18	1	thymidylate synthetase [Source:HGNC Symbol;Acc:HGNC:12441]
ENSG00000108306	0.659596007890415	4.8601056675487	26.7081660727033	0.000129338721338523	0.00269579949721941	FBXL20	protein_coding	17	-1	F-box and leucine rich repeat protein 20 [Source:HGNC Symbol;Acc:HGNC:24679]
ENSG00000101255	-0.674279564331133	4.40100434940212	26.7072430905144	0.000129360323341638	0.00269579949721941	TRIB3	protein_coding	20	1	tribbles pseudokinase 3 [Source:HGNC Symbol;Acc:HGNC:16228]
ENSG00000076003	-1.03353921900273	5.49699443078271	26.8341764361292	0.000129425623366188	0.00269579949721941	MCM6	protein_coding	2	-1	minichromosome maintenance complex component 6 [Source:HGNC Symbol;Acc:HGNC:6949]
ENSG00000147155	-0.840177316303164	5.16895482382871	26.8112349317217	0.000129959851215224	0.00270297518286613	EBP	protein_coding	X	1	EBP cholestenol delta-isomerase [Source:HGNC Symbol;Acc:HGNC:3133]
ENSG00000170345	1.43106153038276	5.88112141686275	26.7802648491328	0.000130685033472912	0.00271409573161599	FOS	protein_coding	14	1	Fos proto-oncogene, AP-1 transcription factor subunit [Source:HGNC Symbol;Acc:HGNC:3796]
ENSG00000167618	-1.6571656557969	2.89179731745286	26.7626864760189	0.000131098695269262	0.00271872359752718	LAIR2	protein_coding	19	1	leukocyte associated immunoglobulin like receptor 2 [Source:HGNC Symbol;Acc:HGNC:6478]
ENSG00000198740	0.736754786473348	5.90484556214334	26.7309017129411	0.000131366678189689	0.0027203213141984	ZNF652	protein_coding	17	-1	zinc finger protein 652 [Source:HGNC Symbol;Acc:HGNC:29147]
ENSG00000111665	-2.05657687072526	2.59865611568745	26.7423485813942	0.000131579161253886	0.00272076677849654	CDCA3	protein_coding	12	-1	cell division cycle associated 3 [Source:HGNC Symbol;Acc:HGNC:14624]
ENSG00000131389	1.30886642163891	7.92606811694853	26.728037898739	0.000131918443970937	0.00272382908877383	SLC6A6	protein_coding	3	1	solute carrier family 6 member 6 [Source:HGNC Symbol;Acc:HGNC:11052]
ENSG00000168675	0.656041250831337	4.01448467478528	26.5910139627488	0.000132113791989011	0.00272391489792682	LDLRAD4	protein_coding	18	1	low density lipoprotein receptor class A domain containing 4 [Source:HGNC Symbol;Acc:HGNC:1224]
ENSG00000213085	2.39508897913474	1.29884885228538	26.7044547871106	0.000132479741573042	0.00272751282975597	CFAP45	protein_coding	1	-1	cilia and flagella associated protein 45 [Source:HGNC Symbol;Acc:HGNC:17229]
ENSG00000188011	-1.52912432150863	2.02379884515873	26.6888868264253	0.000132851765501322	0.00272914764668427	RTP5	protein_coding	2	1	receptor transporter protein 5 (putative) [Source:HGNC Symbol;Acc:HGNC:26585]
ENSG00000183856	-2.38765937888337	0.752047499584721	26.685107196792	0.000132942266217371	0.00272914764668427	IQGAP3	protein_coding	1	-1	IQ motif containing GTPase activating protein 3 [Source:HGNC Symbol;Acc:HGNC:20669]
ENSG00000164691	0.969145427952145	8.23705037753725	26.637037831634	0.000134099414746783	0.00274894152790994	TAGAP	protein_coding	6	-1	T cell activation RhoGTPase activating protein [Source:HGNC Symbol;Acc:HGNC:15669]
ENSG00000148516	0.769280303151504	3.70732890188543	26.4929088134043	0.000134489997871055	0.0027524935242279	ZEB1	protein_coding	10	1	zinc finger E-box binding homeobox 1 [Source:HGNC Symbol;Acc:HGNC:11642]
ENSG00000188897	2.08769736247782	5.50037891339271	26.6139580021943	0.000134659085167884	0.0027524935242279	AC099489.1	protein_coding	16	-1	novel lipoprotein amino terminal region containing protein
ENSG00000227191	-0.84524373936152	6.13985210769355	26.596828784541	0.000135076180971914	0.00275674240338373	TRGC2	TR_C_gene	7	-1	T cell receptor gamma constant 2 [Source:HGNC Symbol;Acc:HGNC:12276]
ENSG00000142453	-1.12495234041094	6.76033712598162	26.5895467817902	0.000135253943985767	0.00275674240338373	CARM1	protein_coding	19	1	coactivator associated arginine methyltransferase 1 [Source:HGNC Symbol;Acc:HGNC:23393]
ENSG00000051180	-1.85139730629237	2.62723567819279	26.5809505742461	0.000135464132151984	0.00275708212967045	RAD51	protein_coding	15	1	RAD51 recombinase [Source:HGNC Symbol;Acc:HGNC:9817]
ENSG00000119820	0.492535810718683	5.63841787069311	26.3927170708478	0.000136967180405606	0.0027836967464175	YIPF4	protein_coding	2	1	Yip1 domain family member 4 [Source:HGNC Symbol;Acc:HGNC:28145]
ENSG00000234290	1.73951087486723	1.12057515243381	26.5040399668069	0.000137361374702232	0.00278496892553324	AC116366.1	lncRNA	5	-1	novel transcript
ENSG00000073921	0.807065974130886	7.67000467514672	26.470051385299	0.000137420731006518	0.00278496892553324	PICALM	protein_coding	11	-1	phosphatidylinositol binding clathrin assembly protein [Source:HGNC Symbol;Acc:HGNC:15514]
ENSG00000159445	0.679202582956004	4.56929690973408	26.3472520020869	0.000138108410940149	0.00279492288826968	THEM4	protein_coding	1	-1	thioesterase superfamily member 4 [Source:HGNC Symbol;Acc:HGNC:17947]
ENSG00000126787	-2.23591458535825	2.50044373428294	26.4662673234095	0.000138304249051037	0.00279492288826968	DLGAP5	protein_coding	14	-1	DLG associated protein 5 [Source:HGNC Symbol;Acc:HGNC:16864]
ENSG00000118263	1.11939364184367	5.29279667918242	26.4373086444262	0.000139032114607847	0.00280565231843909	KLF7	protein_coding	2	-1	Kruppel like factor 7 [Source:HGNC Symbol;Acc:HGNC:6350]
ENSG00000259962	1.77865663876798	0.236287419471792	26.418605350479	0.000139504538523944	0.00281120390431489	AC007342.2	unprocessed_pseudogene	16	-1	golgin A6 family-like 2 (GOLGA6L2) pseudogene
ENSG00000080986	-1.38301936934597	2.83727544269351	26.4071525138046	0.000139794728531182	0.00281307273641773	NDC80	protein_coding	18	1	NDC80 kinetochore complex component [Source:HGNC Symbol;Acc:HGNC:16909]
ENSG00000186812	0.65430392485419	4.90834086273235	26.2660862773257	0.000140172838423469	0.00281670300284791	ZNF397	protein_coding	18	1	zinc finger protein 397 [Source:HGNC Symbol;Acc:HGNC:18818]
ENSG00000170515	-0.954843581660513	6.84583697657975	26.3539026264531	0.000141153045776682	0.00283240484954984	PA2G4	protein_coding	12	1	proliferation-associated 2G4 [Source:HGNC Symbol;Acc:HGNC:8550]
ENSG00000114796	0.698611415340902	5.02848530073389	26.2397226259187	0.000141990830418311	0.00284353450264077	KLHL24	protein_coding	3	1	kelch like family member 24 [Source:HGNC Symbol;Acc:HGNC:25947]
ENSG00000152926	1.45459760215354	3.91287097921018	26.3063913109455	0.000142377709470888	0.00284353450264077	ZNF117	protein_coding	7	-1	zinc finger protein 117 [Source:HGNC Symbol;Acc:HGNC:12897]
ENSG00000154889	0.828848301551052	6.1698901992238	26.3001256938528	0.000142540116920887	0.00284353450264077	MPPE1	protein_coding	18	-1	metallophosphoesterase 1 [Source:HGNC Symbol;Acc:HGNC:15988]
ENSG00000136404	1.19626337453323	3.98858225671995	26.2961685466206	0.000142642796792257	0.00284353450264077	TM6SF1	protein_coding	15	1	transmembrane 6 superfamily member 1 [Source:HGNC Symbol;Acc:HGNC:11860]
ENSG00000049449	-0.688652432914511	4.08833450762383	26.1649903745741	0.000142793577427164	0.00284353450264077	RCN1	protein_coding	11	1	reticulocalbin 1 [Source:HGNC Symbol;Acc:HGNC:9934]
ENSG00000184661	-2.39861372131716	1.75273105393095	26.2860697629084	0.000142905222425127	0.00284353450264077	CDCA2	protein_coding	8	1	cell division cycle associated 2 [Source:HGNC Symbol;Acc:HGNC:14623]
ENSG00000163050	0.663780651199203	5.79158816286426	26.1704599772061	0.000143801767474347	0.0028569695902114	COQ8A	protein_coding	1	1	coenzyme Q8A [Source:HGNC Symbol;Acc:HGNC:16812]
ENSG00000157404	2.20923669291322	0.266994432030904	26.2387746571766	0.000144141583251263	0.0028569695902114	KIT	protein_coding	4	1	KIT proto-oncogene, receptor tyrosine kinase [Source:HGNC Symbol;Acc:HGNC:6342]
ENSG00000106462	-1.18490956466208	4.28249533413388	26.2372359149808	0.000144182012729838	0.0028569695902114	EZH2	protein_coding	7	-1	enhancer of zeste 2 polycomb repressive complex 2 subunit [Source:HGNC Symbol;Acc:HGNC:3527]
ENSG00000122952	-1.64441607966583	3.28656127699279	26.2183473952379	0.00014467935270428	0.00286212441337634	ZWINT	protein_coding	10	-1	ZW10 interacting kinetochore protein [Source:HGNC Symbol;Acc:HGNC:13195]
ENSG00000253986	-2.06331589207939	0.407291754999454	26.2121125990755	0.000144843946237407	0.00286212441337634	AC104561.3	lncRNA	8	-1	novel transcript
ENSG00000006652	1.03290588798015	5.24021636845416	26.1956509057346	0.000145279549588895	0.00286650256623544	IFRD1	protein_coding	7	1	interferon related developmental regulator 1 [Source:HGNC Symbol;Acc:HGNC:5456]
ENSG00000161638	1.02933910875979	7.45273331209767	26.1885499894981	0.000145467912921192	0.00286650256623544	ITGA5	protein_coding	12	-1	integrin subunit alpha 5 [Source:HGNC Symbol;Acc:HGNC:6141]
ENSG00000204673	-0.963186463691232	5.69737191932524	26.1792178005241	0.00014571588843794	0.00286742301460682	AKT1S1	protein_coding	19	-1	AKT1 substrate 1 [Source:HGNC Symbol;Acc:HGNC:28426]
ENSG00000076356	1.59997302263397	2.07335015459178	26.1694598273962	0.0001459756940656	0.00286857339772772	PLXNA2	protein_coding	1	-1	plexin A2 [Source:HGNC Symbol;Acc:HGNC:9100]
ENSG00000198178	1.65156442507474	1.2664135705805	26.1515476037982	0.00014645398354985	0.00287400813172826	CLEC4C	protein_coding	12	-1	C-type lectin domain family 4 member C [Source:HGNC Symbol;Acc:HGNC:13258]
ENSG00000091592	1.00059632369813	8.23283273050933	26.1268078450132	0.000147117525087096	0.00288305829424465	NLRP1	protein_coding	17	-1	NLR family pyrin domain containing 1 [Source:HGNC Symbol;Acc:HGNC:14374]
ENSG00000135525	2.01491404767307	1.39593609017602	26.0872910530271	0.000148184529968042	0.00289682027460591	MAP7	protein_coding	6	-1	microtubule associated protein 7 [Source:HGNC Symbol;Acc:HGNC:6869]
ENSG00000161381	0.929233191194786	3.84159568769602	26.082092360481	0.000148325557799264	0.00289682027460591	PLXDC1	protein_coding	17	-1	plexin domain containing 1 [Source:HGNC Symbol;Acc:HGNC:20945]
ENSG00000008517	-1.03775386402607	9.2768588172803	26.0741348782247	0.0001485417216702	0.00289682027460591	IL32	protein_coding	16	1	interleukin 32 [Source:HGNC Symbol;Acc:HGNC:16830]
ENSG00000131746	-1.38614277480454	0.687874133977711	25.9867070111467	0.00014873521864578	0.00289682027460591	TNS4	protein_coding	17	-1	tensin 4 [Source:HGNC Symbol;Acc:HGNC:24352]
ENSG00000067840	1.0730481787797	4.74000345999629	26.0633077210408	0.000148836417562401	0.00289682027460591	PDZD4	protein_coding	X	-1	PDZ domain containing 4 [Source:HGNC Symbol;Acc:HGNC:21167]
ENSG00000272501	0.861846478430367	4.45092358597197	26.0382495257847	0.000149521019929578	0.0029025198256729	AL662844.4	lncRNA	6	-1	novel transcript, antisense to HCG27
ENSG00000112077	-3.78482640913461	1.21994354016232	26.0376766506137	0.000149536713135671	0.0029025198256729	RHAG	protein_coding	6	-1	Rh associated glycoprotein [Source:HGNC Symbol;Acc:HGNC:10006]
ENSG00000133985	0.985680501676623	5.13405071495934	26.0025693271851	0.000150502032443368	0.00291728225336144	TTC9	protein_coding	14	1	tetratricopeptide repeat domain 9 [Source:HGNC Symbol;Acc:HGNC:20267]
ENSG00000162769	0.861970255914051	3.280271673875	25.903952555001	0.000150885968881915	0.00292075054165849	FLVCR1	protein_coding	1	1	FLVCR heme transporter 1 [Source:HGNC Symbol;Acc:HGNC:24682]
ENSG00000123080	-1.18933823006949	3.29961507435071	25.9745792067593	0.000151276753209319	0.00292434179507892	CDKN2C	protein_coding	1	1	cyclin dependent kinase inhibitor 2C [Source:HGNC Symbol;Acc:HGNC:1789]
ENSG00000173207	-0.9996984728269	2.80545977917649	25.8851838781277	0.000151943266126201	0.00293324622289972	CKS1B	protein_coding	1	1	CDC28 protein kinase regulatory subunit 1B [Source:HGNC Symbol;Acc:HGNC:19083]
ENSG00000205268	0.904154512953853	6.45378088902106	25.9344852881386	0.000152394430681103	0.00293330429958762	PDE7A	protein_coding	8	-1	phosphodiesterase 7A [Source:HGNC Symbol;Acc:HGNC:8791]
ENSG00000185800	-0.672348978657104	4.40605674998639	25.8107084393872	0.000152428887391995	0.00293330429958762	DMWD	protein_coding	19	-1	DM1 locus, WD repeat containing [Source:HGNC Symbol;Acc:HGNC:2936]
ENSG00000151893	0.715592840915855	5.45005140093061	25.8750202237237	0.000152563942303252	0.00293330429958762	CACUL1	protein_coding	10	-1	CDK2 associated cullin domain 1 [Source:HGNC Symbol;Acc:HGNC:23727]
ENSG00000198356	-0.816159684880707	6.52411879123231	25.9151822774868	0.000152935890053438	0.00293649275686163	GET3	protein_coding	19	1	guided entry of tail-anchored proteins factor 3, ATPase [Source:HGNC Symbol;Acc:HGNC:752]
ENSG00000240403	-1.18180075670252	2.00332386177314	25.8525130918004	0.00015415980863997	0.00295535296935825	KIR3DL2	protein_coding	19	1	killer cell immunoglobulin like receptor, three Ig domains and long cytoplasmic tail 2 [Source:HGNC Symbol;Acc:HGNC:6339]
ENSG00000111335	-0.865478936744907	7.69641329635786	25.8657326232391	0.000154333025142314	0.00295535296935825	OAS2	protein_coding	12	1	2'-5'-oligoadenylate synthetase 2 [Source:HGNC Symbol;Acc:HGNC:8087]
ENSG00000116670	-0.698075253061406	5.24493016845481	25.7663028865509	0.00015510156903189	0.00296608329395616	MAD2L2	protein_coding	1	-1	mitotic arrest deficient 2 like 2 [Source:HGNC Symbol;Acc:HGNC:6764]
ENSG00000171552	-1.98031383226778	9.8730948828753	25.8161649164152	0.000155748135420147	0.00297445534226654	BCL2L1	protein_coding	20	-1	BCL2 like 1 [Source:HGNC Symbol;Acc:HGNC:992]
ENSG00000123992	-0.649002610669706	5.87415240541401	25.6970340174654	0.000156909777038496	0.00299262863917999	DNPEP	protein_coding	2	-1	aspartyl aminopeptidase [Source:HGNC Symbol;Acc:HGNC:2981]
ENSG00000178297	-1.70388769740783	3.71583470149285	25.7341907646047	0.000158121044406171	0.00301169855568812	TMPRSS9	protein_coding	19	1	transmembrane serine protease 9 [Source:HGNC Symbol;Acc:HGNC:30079]
ENSG00000118894	-0.599685313812148	3.50209848473074	25.589452257455	0.000158821981000246	0.00301609396523629	EEF2KMT	protein_coding	16	-1	eukaryotic elongation factor 2 lysine methyltransferase [Source:HGNC Symbol;Acc:HGNC:32221]
ENSG00000119403	-0.602534335356674	6.26332383712711	25.5861808569968	0.000158918774217682	0.00301609396523629	PHF19	protein_coding	9	-1	PHD finger protein 19 [Source:HGNC Symbol;Acc:HGNC:24566]
ENSG00000099785	-1.23098054689265	7.44161551608184	25.7046276214644	0.000158986914290198	0.00301609396523629	MARCHF2	protein_coding	19	1	membrane associated ring-CH-type finger 2 [Source:HGNC Symbol;Acc:HGNC:28038]
ENSG00000174307	-1.96317510126262	0.909461173385577	25.6731064822232	0.000159916098863547	0.00302968704854915	PHLDA3	protein_coding	1	-1	pleckstrin homology like domain family A member 3 [Source:HGNC Symbol;Acc:HGNC:8934]
ENSG00000121152	-1.77209157864698	2.77199714384002	25.6612988350941	0.00016026576107579	0.00303227928027461	NCAPH	protein_coding	2	1	non-SMC condensin I complex subunit H [Source:HGNC Symbol;Acc:HGNC:1112]
ENSG00000108010	-0.604459377892657	4.95002384325109	25.4737247463311	0.000162287358647244	0.00305327675876687	GLRX3	protein_coding	10	1	glutaredoxin 3 [Source:HGNC Symbol;Acc:HGNC:15987]
ENSG00000125124	0.563731568045269	4.70112714947822	25.4730881001162	0.000162306659597617	0.00305327675876687	BBS2	protein_coding	16	-1	Bardet-Biedl syndrome 2 [Source:HGNC Symbol;Acc:HGNC:967]
ENSG00000167528	0.67949958423086	6.10334131965166	25.5193547691433	0.000162376455403487	0.00305327675876687	ZNF641	protein_coding	12	-1	zinc finger protein 641 [Source:HGNC Symbol;Acc:HGNC:31834]
ENSG00000112578	-0.868289962952927	3.67087995844924	25.5467437694257	0.000162424309214202	0.00305327675876687	BYSL	protein_coding	6	1	bystin like [Source:HGNC Symbol;Acc:HGNC:1157]
ENSG00000163346	0.869583900751398	8.55430957391626	25.5686377759055	0.000162467838196513	0.00305327675876687	PBXIP1	protein_coding	1	-1	PBX homeobox interacting protein 1 [Source:HGNC Symbol;Acc:HGNC:21199]
ENSG00000005022	-0.609797374078436	7.66209265662726	25.4574617055036	0.000162781220501154	0.00305327675876687	SLC25A5	protein_coding	X	1	solute carrier family 25 member 5 [Source:HGNC Symbol;Acc:HGNC:10991]
ENSG00000137135	-1.34020280325743	1.32473570293584	25.5576994950367	0.000162875716758814	0.00305327675876687	ARHGEF39	protein_coding	9	-1	Rho guanine nucleotide exchange factor 39 [Source:HGNC Symbol;Acc:HGNC:25909]
ENSG00000154845	1.0969464875467	6.30362090943388	25.5068334445338	0.000164921299970523	0.00307761123035156	PPP4R1	protein_coding	18	-1	protein phosphatase 4 regulatory subunit 1 [Source:HGNC Symbol;Acc:HGNC:9320]
ENSG00000105327	0.774132585771388	4.88163307745327	25.4818104359933	0.00016506371049732	0.00307761123035156	BBC3	protein_coding	19	-1	BCL2 binding component 3 [Source:HGNC Symbol;Acc:HGNC:17868]
ENSG00000269834	1.25623020853996	1.289775591278	25.4081182048609	0.000165780012587649	0.00307761123035156	ZNF528-AS1	lncRNA	19	-1	ZNF528 antisense RNA 1 [Source:HGNC Symbol;Acc:HGNC:51305]
ENSG00000175857	1.04854186220478	5.66178655612585	25.4774365360836	0.000165824695904593	0.00307761123035156	GAPT	protein_coding	5	1	GRB2 binding adaptor protein, transmembrane [Source:HGNC Symbol;Acc:HGNC:26588]
ENSG00000154839	-2.20467666209137	1.67257334741483	25.4760986146584	0.000165865945743839	0.00307761123035156	SKA1	protein_coding	18	1	spindle and kinetochore associated complex subunit 1 [Source:HGNC Symbol;Acc:HGNC:28109]
ENSG00000141298	0.938658322789454	7.70025252071324	25.4733231796066	0.00016595155333447	0.00307761123035156	SSH2	protein_coding	17	-1	slingshot protein phosphatase 2 [Source:HGNC Symbol;Acc:HGNC:30580]
ENSG00000135299	0.989981741430227	2.00379651602228	25.3525657064257	0.000166058799930115	0.00307761123035156	ANKRD6	protein_coding	6	1	ankyrin repeat domain 6 [Source:HGNC Symbol;Acc:HGNC:17280]
ENSG00000123485	-2.1391175409297	2.73882138963637	25.4645084040797	0.000166223777498185	0.00307761123035156	HJURP	protein_coding	2	-1	Holliday junction recognition protein [Source:HGNC Symbol;Acc:HGNC:25444]
ENSG00000054148	-0.758187750847756	4.85824840450512	25.4262930549891	0.000166234962151528	0.00307761123035156	PHPT1	protein_coding	9	1	phosphohistidine phosphatase 1 [Source:HGNC Symbol;Acc:HGNC:30033]
ENSG00000169429	2.3782309466936	1.4691540755327	25.4609436825744	0.000166334010484362	0.00307761123035156	CXCL8	protein_coding	4	1	C-X-C motif chemokine ligand 8 [Source:HGNC Symbol;Acc:HGNC:6025]
ENSG00000197467	2.85570180530424	0.0620779649863111	25.4431387743393	0.000166885847972142	0.00307992090749581	COL13A1	protein_coding	10	1	collagen type XIII alpha 1 chain [Source:HGNC Symbol;Acc:HGNC:2190]
ENSG00000134317	1.74156651140393	-0.403130049340568	25.3587963947606	0.000166891200995772	0.00307992090749581	GRHL1	protein_coding	2	1	grainyhead like transcription factor 1 [Source:HGNC Symbol;Acc:HGNC:17923]
ENSG00000065978	-0.722926351019217	9.25934690902222	25.3115937161793	0.000167288276879603	0.00308117696977587	YBX1	protein_coding	1	1	Y-box binding protein 1 [Source:HGNC Symbol;Acc:HGNC:8014]
ENSG00000027697	0.905265530747471	7.06360984618378	25.4268733053663	0.000167391800000458	0.00308117696977587	IFNGR1	protein_coding	6	-1	interferon gamma receptor 1 [Source:HGNC Symbol;Acc:HGNC:5439]
ENSG00000164885	-0.825154609140913	4.22945878281816	25.3892042367625	0.000167982594126344	0.0030880619593781	CDK5	protein_coding	7	-1	cyclin dependent kinase 5 [Source:HGNC Symbol;Acc:HGNC:1774]
ENSG00000165102	0.694900716059017	5.69477697527109	25.3255517095388	0.000168587780257702	0.00309519343470551	HGSNAT	protein_coding	8	1	heparan-alpha-glucosaminide N-acetyltransferase [Source:HGNC Symbol;Acc:HGNC:26527]
ENSG00000166171	-1.53086958190142	2.5599520822816	25.3693235337029	0.000169196046952674	0.00310049972185713	DPCD	protein_coding	10	1	deleted in primary ciliary dyskinesia homolog (mouse) [Source:HGNC Symbol;Acc:HGNC:24542]
ENSG00000221968	0.960121200877814	3.91300285003397	25.3505540484265	0.00016978928351103	0.00310049972185713	FADS3	protein_coding	11	-1	fatty acid desaturase 3 [Source:HGNC Symbol;Acc:HGNC:3576]
ENSG00000182871	1.40354114923135	6.63464874670148	25.3391605443763	0.000170150549552408	0.00310049972185713	COL18A1	protein_coding	21	1	collagen type XVIII alpha 1 chain [Source:HGNC Symbol;Acc:HGNC:2195]
ENSG00000268170	2.43225637409326	-0.259772596439595	25.3368701533086	0.000170223279315209	0.00310049972185713	AC073342.2	lncRNA	7	-1	novel transcript, antisense to TAS2R40
ENSG00000178078	-1.23289980235779	1.24219512562663	25.2621199434068	0.000170345915110082	0.00310049972185713	STAP2	protein_coding	19	-1	signal transducing adaptor family member 2 [Source:HGNC Symbol;Acc:HGNC:30430]
ENSG00000183960	2.45685943200406	0.854558723960293	25.3326316940193	0.000170357962236182	0.00310049972185713	KCNH8	protein_coding	3	1	potassium voltage-gated channel subfamily H member 8 [Source:HGNC Symbol;Acc:HGNC:18864]
ENSG00000181220	0.796182349035867	5.9897168374845	25.3268558397344	0.00017054169388849	0.00310049972185713	ZNF746	protein_coding	7	-1	zinc finger protein 746 [Source:HGNC Symbol;Acc:HGNC:21948]
ENSG00000125445	-0.634805848920595	5.14209733743926	25.2066851752844	0.00017061779897073	0.00310049972185713	MRPS7	protein_coding	17	1	mitochondrial ribosomal protein S7 [Source:HGNC Symbol;Acc:HGNC:14499]
ENSG00000135900	-0.494725327306889	5.3267811075936	25.1857001214488	0.000171292844585037	0.00310880147363442	MRPL44	protein_coding	2	1	mitochondrial ribosomal protein L44 [Source:HGNC Symbol;Acc:HGNC:16650]
ENSG00000159131	-0.597093951637223	5.75570963463051	25.1709266625632	0.000171769903243622	0.00311257027009594	GART	protein_coding	21	-1	phosphoribosylglycinamide formyltransferase, phosphoribosylglycinamide synthetase, phosphoribosylaminoimidazole synthetase [Source:HGNC Symbol;Acc:HGNC:4163]
ENSG00000011590	-1.34885914617523	3.84344308437583	25.2832090814115	0.000171937446660034	0.00311257027009594	ZBTB32	protein_coding	19	1	zinc finger and BTB domain containing 32 [Source:HGNC Symbol;Acc:HGNC:16763]
ENSG00000135842	1.40537307009434	7.48147886237998	25.2701131827543	0.000172358772227426	0.0031162378526956	NIBAN1	protein_coding	1	-1	niban apoptosis regulator 1 [Source:HGNC Symbol;Acc:HGNC:16784]
ENSG00000253549	-2.61003905228357	0.729705634337659	25.2459755941801	0.000173138426447799	0.00312636649125702	CA3-AS1	lncRNA	8	-1	CA3 antisense RNA 1 [Source:HGNC Symbol;Acc:HGNC:51657]
ENSG00000127561	-0.986296930725562	1.24418964682835	25.1216814182556	0.000173371089940793	0.00312660495998288	SYNGR3	protein_coding	16	1	synaptogyrin 3 [Source:HGNC Symbol;Acc:HGNC:11501]
ENSG00000178075	2.25434319821723	1.85434586800797	25.2057387097562	0.000174447060918651	0.00312769416583678	GRAMD1C	protein_coding	3	1	GRAM domain containing 1C [Source:HGNC Symbol;Acc:HGNC:25252]
ENSG00000138413	-0.57824062926061	5.27562699526171	25.0844223250824	0.000174593868543717	0.00312769416583678	IDH1	protein_coding	2	-1	isocitrate dehydrogenase (NADP(+)) 1 [Source:HGNC Symbol;Acc:HGNC:5382]
ENSG00000162063	-1.43297406711914	3.67609150566191	25.1995793726686	0.000174648377424811	0.00312769416583678	CCNF	protein_coding	16	1	cyclin F [Source:HGNC Symbol;Acc:HGNC:1591]
ENSG00000273802	-1.39232198066567	1.86828390128001	25.1945724060028	0.000174812224402751	0.00312769416583678	H2BC8	protein_coding	6	-1	H2B clustered histone 8 [Source:HGNC Symbol;Acc:HGNC:4746]
ENSG00000100298	-1.45838627581157	2.6841503571244	25.1920907260958	0.000174893499434071	0.00312769416583678	APOBEC3H	protein_coding	22	1	apolipoprotein B mRNA editing enzyme catalytic subunit 3H [Source:HGNC Symbol;Acc:HGNC:24100]
ENSG00000029993	-1.52395641419211	2.42598916987521	25.1906753019265	0.000174939873900171	0.00312769416583678	HMGB3	protein_coding	X	1	high mobility group box 3 [Source:HGNC Symbol;Acc:HGNC:5004]
ENSG00000157456	-2.29634833913796	3.60714011295807	25.181832940675	0.000175229899906819	0.00312769416583678	CCNB2	protein_coding	15	1	cyclin B2 [Source:HGNC Symbol;Acc:HGNC:1580]
ENSG00000137185	0.862356391005812	2.74370446987717	25.0574859071903	0.000175484001812572	0.00312769416583678	ZSCAN9	protein_coding	6	1	zinc finger and SCAN domain containing 9 [Source:HGNC Symbol;Acc:HGNC:12984]
ENSG00000106785	-0.593567782040202	6.92981515530322	25.037879753026	0.000176135156424024	0.00312769416583678	TRIM14	protein_coding	9	-1	tripartite motif containing 14 [Source:HGNC Symbol;Acc:HGNC:16283]
ENSG00000163687	2.47888423432588	0.22175457786398	25.1513267220179	0.000176234713610481	0.00312769416583678	DNASE1L3	protein_coding	3	-1	deoxyribonuclease 1 like 3 [Source:HGNC Symbol;Acc:HGNC:2959]
ENSG00000196787	-1.04657024690422	1.62091560837716	25.0286998221379	0.000176472984289129	0.00312769416583678	H2AC11	protein_coding	6	1	H2A clustered histone 11 [Source:HGNC Symbol;Acc:HGNC:4737]
ENSG00000100889	-0.655625451258355	5.50309321626644	25.0564827241496	0.000176873233289634	0.00312769416583678	PCK2	protein_coding	14	1	phosphoenolpyruvate carboxykinase 2, mitochondrial [Source:HGNC Symbol;Acc:HGNC:8725]
ENSG00000164190	0.683154127145506	5.97416622676071	25.062084666544	0.000176930357585483	0.00312769416583678	NIPBL	protein_coding	5	1	NIPBL cohesin loading factor [Source:HGNC Symbol;Acc:HGNC:28862]
ENSG00000105701	-1.49512005739922	13.0295585179306	25.1295879671976	0.000176954758541985	0.00312769416583678	FKBP8	protein_coding	19	-1	FKBP prolyl isomerase 8 [Source:HGNC Symbol;Acc:HGNC:3724]
ENSG00000101265	0.997878155899776	8.7200708771374	25.1155533263086	0.00017742140674378	0.00312769416583678	RASSF2	protein_coding	20	-1	Ras association domain family member 2 [Source:HGNC Symbol;Acc:HGNC:9883]
ENSG00000135083	2.37063788734663	5.11567689916224	25.1126061674261	0.00017751957739454	0.00312769416583678	CCNJL	protein_coding	5	-1	cyclin J like [Source:HGNC Symbol;Acc:HGNC:25876]
ENSG00000124098	-1.95201344812385	8.68032755036211	25.1111646960351	0.000177567615772254	0.00312769416583678	FAM210B	protein_coding	20	1	family with sequence similarity 210 member B [Source:HGNC Symbol;Acc:HGNC:16102]
ENSG00000115163	-2.14169409734457	1.29431448242489	25.107329786191	0.000177695489989117	0.00312769416583678	CENPA	protein_coding	2	1	centromere protein A [Source:HGNC Symbol;Acc:HGNC:1851]
ENSG00000118785	3.13853771773585	-0.387919159883916	25.1048728823172	0.000177777470150316	0.00312769416583678	SPP1	protein_coding	4	1	secreted phosphoprotein 1 [Source:HGNC Symbol;Acc:HGNC:11255]
ENSG00000054356	-2.14475058331483	2.0801481686904	25.0960359348015	0.000178072692038914	0.00312769416583678	PTPRN	protein_coding	2	-1	protein tyrosine phosphatase receptor type N [Source:HGNC Symbol;Acc:HGNC:9676]
ENSG00000116266	0.724120869968876	5.29664869955422	25.0703568935746	0.000178121308177544	0.00312769416583678	STXBP3	protein_coding	1	1	syntaxin binding protein 3 [Source:HGNC Symbol;Acc:HGNC:11446]
ENSG00000152520	0.934891843626944	5.58968482432469	25.0904012991805	0.000178261224304027	0.00312769416583678	PAN3	protein_coding	13	1	poly(A) specific ribonuclease subunit PAN3 [Source:HGNC Symbol;Acc:HGNC:29991]
ENSG00000251513	1.65456274365558	0.970386414589306	25.0540510574076	0.000179482977212367	0.00314525704347429	LIX1-AS1	lncRNA	5	1	LIX1 and RIOK2 antisense RNA 1 [Source:HGNC Symbol;Acc:HGNC:52976]
ENSG00000251301	-1.04123413830873	3.62346754453544	25.0357202102508	0.000180102711544813	0.003152239964839	LINC02384	lncRNA	12	-1	long intergenic non-protein coding RNA 2384 [Source:HGNC Symbol;Acc:HGNC:53308]
ENSG00000065491	-0.936322577302284	4.9798747244302	25.0045398138491	0.000181162486941686	0.00316689809994871	TBC1D22B	protein_coding	6	1	TBC1 domain family member 22B [Source:HGNC Symbol;Acc:HGNC:21602]
ENSG00000277476	0.848521980987556	3.34896820204958	24.9163611119181	0.000181617528545461	0.00316878973353836	AC005332.5	lncRNA	17	1	novel transcript
ENSG00000054179	3.46452419238181	0.352906297334462	24.9883508008349	0.000181715533958085	0.00316878973353836	ENTPD2	protein_coding	9	-1	ectonucleoside triphosphate diphosphohydrolase 2 [Source:HGNC Symbol;Acc:HGNC:3364]
ENSG00000167460	-0.734865960501596	8.11856927564693	24.8870931402081	0.00018203111074469	0.00317041226745673	TPM4	protein_coding	19	1	tropomyosin 4 [Source:HGNC Symbol;Acc:HGNC:12013]
ENSG00000136231	-1.07076839712984	2.0091376137466	24.8942464642726	0.000182598076114325	0.00317335239272793	IGF2BP3	protein_coding	7	-1	insulin like growth factor 2 mRNA binding protein 3 [Source:HGNC Symbol;Acc:HGNC:28868]
ENSG00000171848	-2.36991048045521	5.55349927169912	24.9589184075213	0.000182725944210201	0.00317335239272793	RRM2	protein_coding	2	1	ribonucleotide reductase regulatory subunit M2 [Source:HGNC Symbol;Acc:HGNC:10452]
ENSG00000169583	-1.24012063135063	4.94278541087894	24.9398569782372	0.000183383742290902	0.00317335239272793	CLIC3	protein_coding	9	-1	chloride intracellular channel 3 [Source:HGNC Symbol;Acc:HGNC:2064]
ENSG00000182732	-1.25249751870436	2.21427245098115	24.9343106508669	0.000183575650021935	0.00317335239272793	RGS6	protein_coding	14	1	regulator of G protein signaling 6 [Source:HGNC Symbol;Acc:HGNC:10002]
ENSG00000104522	-1.7296619944646	7.8989066789496	24.9311128181398	0.000183686401996954	0.00317335239272793	TSTA3	protein_coding	8	-1	tissue specific transplantation antigen P35B [Source:HGNC Symbol;Acc:HGNC:12390]
ENSG00000171219	0.774790340799162	2.38533505575906	24.8152156090893	0.00018372690479464	0.00317335239272793	CDC42BPG	protein_coding	11	-1	CDC42 binding protein kinase gamma [Source:HGNC Symbol;Acc:HGNC:29829]
ENSG00000170852	0.703537724577833	5.72008952852369	24.8963712313577	0.000183867089264449	0.00317335239272793	KBTBD2	protein_coding	7	-1	kelch repeat and BTB domain containing 2 [Source:HGNC Symbol;Acc:HGNC:21751]
ENSG00000168062	-2.14064363382634	6.10590527290947	24.9201296676766	0.000184067367657312	0.00317335239272793	BATF2	protein_coding	11	-1	basic leucine zipper ATF-like transcription factor 2 [Source:HGNC Symbol;Acc:HGNC:25163]
ENSG00000163468	-0.670241656824785	7.51963115113873	24.8031290289612	0.000184204564384502	0.00317335239272793	CCT3	protein_coding	1	-1	chaperonin containing TCP1 subunit 3 [Source:HGNC Symbol;Acc:HGNC:1616]
ENSG00000108854	0.786856533276262	4.16188153910772	24.8330385317695	0.000184728069710844	0.00317852754730725	SMURF2	protein_coding	17	-1	SMAD specific E3 ubiquitin protein ligase 2 [Source:HGNC Symbol;Acc:HGNC:16809]
ENSG00000147408	1.26800667203808	4.64395835662117	24.8921083049882	0.000185043420098028	0.00318011291451942	CSGALNACT1	protein_coding	8	-1	chondroitin sulfate N-acetylgalactosaminyltransferase 1 [Source:HGNC Symbol;Acc:HGNC:24290]
ENSG00000008282	0.662369008381092	5.23024915711976	24.7754442974834	0.000186535738300569	0.00320189718502193	SYPL1	protein_coding	7	-1	synaptophysin like 1 [Source:HGNC Symbol;Acc:HGNC:11507]
ENSG00000011198	1.06640558240356	5.11790472015883	24.8292803540296	0.000187253422948742	0.00320747732812972	ABHD5	protein_coding	3	1	abhydrolase domain containing 5, lysophosphatidic acid acyltransferase [Source:HGNC Symbol;Acc:HGNC:21396]
ENSG00000167286	-0.806844747700278	7.18956631603317	24.8269266915109	0.000187336797790918	0.00320747732812972	CD3D	protein_coding	11	-1	CD3d molecule [Source:HGNC Symbol;Acc:HGNC:1673]
ENSG00000157368	4.27920257924042	0.0962342792575098	24.8128791803512	0.00018783529121887	0.00320747732812972	IL34	protein_coding	16	1	interleukin 34 [Source:HGNC Symbol;Acc:HGNC:28529]
ENSG00000138166	-0.885931012580298	4.95647436711635	24.8111520067349	0.000187896686597562	0.00320747732812972	DUSP5	protein_coding	10	1	dual specificity phosphatase 5 [Source:HGNC Symbol;Acc:HGNC:3071]
ENSG00000197321	1.29039577012377	5.63322328288627	24.8086267284899	0.000187986493225824	0.00320747732812972	SVIL	protein_coding	10	-1	supervillin [Source:HGNC Symbol;Acc:HGNC:11480]
ENSG00000197721	-2.49077816741402	1.79659135560195	24.799138818794	0.000188324350538067	0.00320939835181321	CR1L	protein_coding	1	1	complement C3b/C4b receptor 1 like [Source:HGNC Symbol;Acc:HGNC:2335]
ENSG00000086232	-1.23750473230788	8.15725949168408	24.7848338349546	0.000188835051493922	0.00321425684424601	EIF2AK1	protein_coding	7	-1	eukaryotic translation initiation factor 2 alpha kinase 1 [Source:HGNC Symbol;Acc:HGNC:24921]
ENSG00000148400	0.948045656040809	7.34744620721731	24.7587735342996	0.000189769497066844	0.00322247710010742	NOTCH1	protein_coding	9	-1	notch receptor 1 [Source:HGNC Symbol;Acc:HGNC:7881]
ENSG00000179262	-1.13138868085032	7.67728225912311	24.7587495984516	0.000189770357758835	0.00322247710010742	RAD23A	protein_coding	19	1	RAD23 homolog A, nucleotide excision repair protein [Source:HGNC Symbol;Acc:HGNC:9812]
ENSG00000122547	1.33784673391985	4.54592776755552	24.7264662131489	0.000190935279800333	0.00323839872775637	EEPD1	protein_coding	7	1	endonuclease/exonuclease/phosphatase family domain containing 1 [Source:HGNC Symbol;Acc:HGNC:22223]
ENSG00000242498	1.41719656978584	0.78351680971814	24.6338250973299	0.000191632149142979	0.00324635342311537	ARPIN	protein_coding	15	-1	actin related protein 2/3 complex inhibitor [Source:HGNC Symbol;Acc:HGNC:28782]
ENSG00000133639	0.808955905077365	8.64109179346479	24.5789178739298	0.000193879798948144	0.00328052909217839	BTG1	protein_coding	12	-1	BTG anti-proliferation factor 1 [Source:HGNC Symbol;Acc:HGNC:1130]
ENSG00000130518	0.928359519322779	3.90468489879388	24.6221552312196	0.00019475544379788	0.00329035097097952	IQCN	protein_coding	19	-1	IQ motif containing N [Source:HGNC Symbol;Acc:HGNC:29350]
ENSG00000140287	2.25428470999571	3.28140906820964	24.6176559052141	0.000194922174458252	0.00329035097097952	HDC	protein_coding	15	-1	histidine decarboxylase [Source:HGNC Symbol;Acc:HGNC:4855]
ENSG00000119915	-1.82579309248151	0.727877415992236	24.586289058157	0.000196089067989814	0.00330613130372886	ELOVL3	protein_coding	10	1	ELOVL fatty acid elongase 3 [Source:HGNC Symbol;Acc:HGNC:18047]
ENSG00000164733	-0.928399946760395	9.37565861170945	24.5461698480058	0.000197593203780655	0.00332755363388061	CTSB	protein_coding	8	-1	cathepsin B [Source:HGNC Symbol;Acc:HGNC:2527]
ENSG00000100368	1.47584950478062	8.76223111089839	24.5254483245269	0.000198375244024146	0.00333677934074618	CSF2RB	protein_coding	22	1	colony stimulating factor 2 receptor subunit beta [Source:HGNC Symbol;Acc:HGNC:2436]
ENSG00000197579	0.877848654537337	4.5343726133182	24.5161057995752	0.000198728990680362	0.003338787653565	TOPORS	protein_coding	9	-1	TOP1 binding arginine/serine rich protein, E3 ubiquitin ligase [Source:HGNC Symbol;Acc:HGNC:21653]
ENSG00000171421	-0.684098191784878	3.5478873854461	24.386481531324	0.000199420374519132	0.00334645709749596	MRPL36	protein_coding	5	-1	mitochondrial ribosomal protein L36 [Source:HGNC Symbol;Acc:HGNC:14490]
ENSG00000180953	1.32521837649171	3.27939524252163	24.4749432672522	0.00020029617528704	0.00335719954036995	ST20	protein_coding	15	-1	suppressor of tumorigenicity 20 [Source:HGNC Symbol;Acc:HGNC:33520]
ENSG00000023171	-1.11586806308865	5.00906816133257	24.4555981586394	0.000201037573620636	0.00336566664086157	GRAMD1B	protein_coding	11	1	GRAM domain containing 1B [Source:HGNC Symbol;Acc:HGNC:29214]
ENSG00000196549	1.85437185134221	6.99133930082558	24.4422793014566	0.000201549837891804	0.00337028232446541	MME	protein_coding	3	1	membrane metalloendopeptidase [Source:HGNC Symbol;Acc:HGNC:7154]
ENSG00000119729	0.749812251230919	5.88158540979519	24.4145076523772	0.000202622779879216	0.00338045770292512	RHOQ	protein_coding	2	1	ras homolog family member Q [Source:HGNC Symbol;Acc:HGNC:17736]
ENSG00000108344	-0.606794902690353	6.6823098978469	24.3030562966357	0.000202648812988865	0.00338045770292512	PSMD3	protein_coding	17	1	proteasome 26S subunit, non-ATPase 3 [Source:HGNC Symbol;Acc:HGNC:9560]
ENSG00000146054	-0.842782906996294	2.13216714525442	24.2973918441436	0.000202870171685336	0.00338045770292512	TRIM7	protein_coding	5	-1	tripartite motif containing 7 [Source:HGNC Symbol;Acc:HGNC:16278]
ENSG00000230615	-1.74067040719199	2.84496497438037	24.3724045164651	0.000204261871381605	0.00339679906637219	AL139220.2	lncRNA	1	1	novel transcript
ENSG00000137807	-1.54578076082222	2.24499975761125	24.3707215449438	0.000204327704069697	0.00339679906637219	KIF23	protein_coding	15	1	kinesin family member 23 [Source:HGNC Symbol;Acc:HGNC:6392]
ENSG00000115233	-0.672869997635799	4.39316805324163	24.2373040719849	0.000205271401654094	0.003406815229416	PSMD14	protein_coding	2	1	proteasome 26S subunit, non-ATPase 14 [Source:HGNC Symbol;Acc:HGNC:16889]
ENSG00000160111	1.41281056789354	2.33245713102419	24.3303622539027	0.000205913714854026	0.003406815229416	CPAMD8	protein_coding	19	-1	C3 and PZP like alpha-2-macroglobulin domain containing 8 [Source:HGNC Symbol;Acc:HGNC:23228]
ENSG00000151715	1.90029369867293	2.36328142919823	24.3274265707111	0.000206029626505924	0.003406815229416	TMEM45B	protein_coding	11	1	transmembrane protein 45B [Source:HGNC Symbol;Acc:HGNC:25194]
ENSG00000165283	-0.758766865201649	5.88739097419892	24.3264943741257	0.000206066448662924	0.003406815229416	STOML2	protein_coding	9	-1	stomatin like 2 [Source:HGNC Symbol;Acc:HGNC:14559]
ENSG00000012660	0.944081354167797	7.09271733256634	24.3234278444658	0.000206187630892979	0.003406815229416	ELOVL5	protein_coding	6	-1	ELOVL fatty acid elongase 5 [Source:HGNC Symbol;Acc:HGNC:21308]
ENSG00000140534	-2.48600000276471	1.47385537281956	24.3166387654329	0.000206456209313951	0.003406815229416	TICRR	protein_coding	15	1	TOPBP1 interacting checkpoint and replication regulator [Source:HGNC Symbol;Acc:HGNC:28704]
ENSG00000083896	0.613591968535696	6.21274990286407	24.2072107130398	0.000206863330588158	0.003406815229416	YTHDC1	protein_coding	4	-1	YTH domain containing 1 [Source:HGNC Symbol;Acc:HGNC:30626]
ENSG00000140403	-1.02407641253192	5.21251623362089	24.3019726436895	0.000207037770888854	0.003406815229416	DNAJA4	protein_coding	15	1	DnaJ heat shock protein family (Hsp40) member A4 [Source:HGNC Symbol;Acc:HGNC:14885]
ENSG00000146410	-1.25974793764425	1.48753551968744	24.2863759520176	0.000207082332327806	0.003406815229416	MTFR2	protein_coding	6	-1	mitochondrial fission regulator 2 [Source:HGNC Symbol;Acc:HGNC:21115]
ENSG00000152315	-1.0330956484887	0.774174722970474	24.1783467037576	0.000207586702679606	0.00341117387898079	KCNK13	protein_coding	14	1	potassium two pore domain channel subfamily K member 13 [Source:HGNC Symbol;Acc:HGNC:6275]
ENSG00000228363	1.60978560545321	-0.417711580765569	24.1697523398253	0.000207932021127153	0.00341291187211814	AC015971.1	lncRNA	2	1	novel transcript
ENSG00000011485	-0.571851032270451	5.74705550310579	24.1385497313191	0.000209191250156809	0.00342352505305047	PPP5C	protein_coding	19	1	protein phosphatase 5 catalytic subunit [Source:HGNC Symbol;Acc:HGNC:9322]
ENSG00000167483	1.53757805079961	6.14619136685742	24.2468021044918	0.000209242283499436	0.00342352505305047	NIBAN3	protein_coding	19	1	niban apoptosis regulator 3 [Source:HGNC Symbol;Acc:HGNC:24130]
ENSG00000204710	-2.01863220118826	0.204490597094356	25.4086829570383	0.000209299524195056	0.00342352505305047	SPDYC	protein_coding	11	1	speedy/RINGO cell cycle regulator family member C [Source:HGNC Symbol;Acc:HGNC:32681]
ENSG00000263961	1.42043586230955	1.72263759317544	24.2331449008508	0.000209792130215229	0.00342547461024966	RHEX	protein_coding	1	1	regulator of hemoglobinization and erythroid cell expansion [Source:HGNC Symbol;Acc:HGNC:25341]
ENSG00000125818	-0.945242465559584	8.29383596408469	24.2304807824894	0.000209899581297673	0.00342547461024966	PSMF1	protein_coding	20	1	proteasome inhibitor subunit 1 [Source:HGNC Symbol;Acc:HGNC:9571]
ENSG00000110955	-0.719080608397296	9.11966119078913	24.1084769674087	0.00021041312064934	0.00342712630956912	ATP5F1B	protein_coding	12	-1	ATP synthase F1 subunit beta [Source:HGNC Symbol;Acc:HGNC:830]
ENSG00000179218	-0.794661238262856	8.81186504876171	24.1503349042684	0.000210481892389484	0.00342712630956912	CALR	protein_coding	19	1	calreticulin [Source:HGNC Symbol;Acc:HGNC:1455]
ENSG00000163554	-2.51965599425301	2.16251822301399	24.2040285017335	0.000210969889170858	0.00343115069750823	SPTA1	protein_coding	1	-1	spectrin alpha, erythrocytic 1 [Source:HGNC Symbol;Acc:HGNC:11272]
ENSG00000135476	-1.93785318683053	2.71871611511106	24.1687573301921	0.000212406732721317	0.0034435744571611	ESPL1	protein_coding	12	1	extra spindle pole bodies like 1, separase [Source:HGNC Symbol;Acc:HGNC:16856]
ENSG00000148484	-0.691956521277861	6.52924123802183	24.1331958090264	0.000212442702921551	0.0034435744571611	RSU1	protein_coding	10	-1	Ras suppressor protein 1 [Source:HGNC Symbol;Acc:HGNC:10464]
ENSG00000127507	1.36685428080622	6.83366905458801	24.167481874045	0.000212458899968036	0.0034435744571611	ADGRE2	protein_coding	19	-1	adhesion G protein-coupled receptor E2 [Source:HGNC Symbol;Acc:HGNC:3337]
ENSG00000214688	1.60680298760149	3.53937317259468	24.1287262290109	0.000214051035819409	0.00346543762195354	C10orf105	protein_coding	10	-1	chromosome 10 open reading frame 105 [Source:HGNC Symbol;Acc:HGNC:20304]
ENSG00000137270	2.14186315560351	-0.343490948365808	24.1199935240423	0.000214411665307926	0.00346733597689219	GCM1	protein_coding	6	-1	glial cells missing transcription factor 1 [Source:HGNC Symbol;Acc:HGNC:4197]
ENSG00000088986	-0.822755623085621	7.05915810945361	24.1137741009439	0.000214668928195212	0.00346756034013286	DYNLL1	protein_coding	12	1	dynein light chain LC8-type 1 [Source:HGNC Symbol;Acc:HGNC:15476]
ENSG00000049759	-1.89160938221529	3.73867581133709	24.0856690856861	0.000215835879331791	0.00348246180389584	NEDD4L	protein_coding	18	1	NEDD4 like E3 ubiquitin protein ligase [Source:HGNC Symbol;Acc:HGNC:7728]
ENSG00000075131	-1.07803985435176	1.5044142136459	23.9713466732924	0.000216248072774182	0.00348516548960834	TIPIN	protein_coding	15	-1	TIMELESS interacting protein [Source:HGNC Symbol;Acc:HGNC:30750]
ENSG00000164087	-1.27491328061739	2.42225981376418	24.0666582945749	0.000216629334699113	0.00348736512029182	POC1A	protein_coding	3	-1	POC1 centriolar protein A [Source:HGNC Symbol;Acc:HGNC:24488]
ENSG00000131724	1.47099974172268	6.33912206051999	24.0550486396355	0.000217115525771717	0.00349124706057522	IL13RA1	protein_coding	X	1	interleukin 13 receptor subunit alpha 1 [Source:HGNC Symbol;Acc:HGNC:5974]
ENSG00000131142	-3.04869202939542	0.418628238493933	24.0469724204093	0.000217454477806465	0.00349272993182113	CCL25	protein_coding	19	1	C-C motif chemokine ligand 25 [Source:HGNC Symbol;Acc:HGNC:10624]
ENSG00000167703	1.23547890418989	7.50272604853289	24.0411775870739	0.000217698054289125	0.00349272993182113	SLC43A2	protein_coding	17	-1	solute carrier family 43 member 2 [Source:HGNC Symbol;Acc:HGNC:23087]
ENSG00000235576	-1.43661878428723	2.98517837290413	24.0070051325209	0.000219140788939375	0.0035119221822489	LINC01871	lncRNA	2	1	long intergenic non-protein coding RNA 1871 [Source:HGNC Symbol;Acc:HGNC:52690]
ENSG00000140263	0.825179118313852	3.65388222771956	23.9325881302492	0.000219582352386162	0.00351442265492724	SORD	protein_coding	15	1	sorbitol dehydrogenase [Source:HGNC Symbol;Acc:HGNC:11184]
ENSG00000138061	1.52606084051114	3.3003798473909	23.9784852722907	0.000220353236395713	0.00351442265492724	CYP1B1	protein_coding	2	-1	cytochrome P450 family 1 subfamily B member 1 [Source:HGNC Symbol;Acc:HGNC:2597]
ENSG00000178057	-0.891726447712971	6.32595274795552	23.9751242765131	0.000220496624173143	0.00351442265492724	NDUFAF3	protein_coding	3	1	NADH:ubiquinone oxidoreductase complex assembly factor 3 [Source:HGNC Symbol;Acc:HGNC:29918]
ENSG00000047597	-2.22147406683429	4.25947353472009	23.963639097436	0.000220987412818021	0.00351442265492724	XK	protein_coding	X	1	X-linked Kx blood group [Source:HGNC Symbol;Acc:HGNC:12811]
ENSG00000145335	-2.36761610207427	8.336961041605	23.963387142065	0.000220998193434045	0.00351442265492724	SNCA	protein_coding	4	-1	synuclein alpha [Source:HGNC Symbol;Acc:HGNC:11138]
ENSG00000101109	0.599352106840377	7.67776336360746	23.8558368173951	0.00022100577676513	0.00351442265492724	STK4	protein_coding	20	1	serine/threonine kinase 4 [Source:HGNC Symbol;Acc:HGNC:11408]
ENSG00000238243	-1.82854882952628	5.09553413393658	23.9627942868743	0.000221023562772149	0.00351442265492724	OR2W3	protein_coding	1	1	olfactory receptor family 2 subfamily W member 3 [Source:HGNC Symbol;Acc:HGNC:15021]
ENSG00000117560	-1.25155393321465	4.06817196535267	23.9486536407923	0.000221629652983423	0.00351615920502759	FASLG	protein_coding	1	1	Fas ligand [Source:HGNC Symbol;Acc:HGNC:11936]
ENSG00000022840	-1.37446017748081	9.71539009712286	23.9429916330382	0.000221872867335624	0.00351615920502759	RNF10	protein_coding	12	1	ring finger protein 10 [Source:HGNC Symbol;Acc:HGNC:10055]
ENSG00000117394	-1.33720349130102	6.83024324209265	23.9429844733404	0.000221873175076844	0.00351615920502759	SLC2A1	protein_coding	1	-1	solute carrier family 2 member 1 [Source:HGNC Symbol;Acc:HGNC:11005]
ENSG00000198915	-0.76035889753677	3.55253129818895	23.810406726842	0.000223137437648881	0.00353226563798179	RASGEF1A	protein_coding	10	-1	RasGEF domain family member 1A [Source:HGNC Symbol;Acc:HGNC:24246]
ENSG00000117450	-0.795748228723867	6.779602391469	23.8778140524708	0.000224694658726014	0.00355296870462766	PRDX1	protein_coding	1	-1	peroxiredoxin 1 [Source:HGNC Symbol;Acc:HGNC:9352]
ENSG00000112335	-0.949126324302945	7.34054442631916	23.8374571169424	0.000226462401950084	0.00357160314294867	SNX3	protein_coding	6	-1	sorting nexin 3 [Source:HGNC Symbol;Acc:HGNC:11174]
ENSG00000197256	-2.5635108470343	3.23599716573545	23.8326475381535	0.000226674131524516	0.00357160314294867	KANK2	protein_coding	19	-1	KN motif and ankyrin repeat domains 2 [Source:HGNC Symbol;Acc:HGNC:29300]
ENSG00000271736	-2.51543454414415	0.301778441277816	23.8285387985188	0.000226855187447669	0.00357160314294867	LINC02772	lncRNA	1	1	long intergenic non-protein coding RNA 2772 [Source:HGNC Symbol;Acc:HGNC:54292]
ENSG00000164626	-1.33180280380552	1.76186553132638	23.8219780544225	0.000227144635954361	0.00357160314294867	KCNK5	protein_coding	6	-1	potassium two pore domain channel subfamily K member 5 [Source:HGNC Symbol;Acc:HGNC:6280]
ENSG00000151692	0.85234079670232	4.61423414507789	23.8206749490814	0.000227202176853002	0.00357160314294867	RNF144A	protein_coding	2	1	ring finger protein 144A [Source:HGNC Symbol;Acc:HGNC:20457]
ENSG00000119632	-1.20145310368964	4.72008116192618	23.8167118674153	0.000227377275963673	0.00357160314294867	IFI27L2	protein_coding	14	-1	interferon alpha inducible protein 27 like 2 [Source:HGNC Symbol;Acc:HGNC:19753]
ENSG00000112695	-0.802402786770103	5.73460545204236	23.8067822541812	0.000227816668770298	0.00357175688153467	COX7A2	protein_coding	6	-1	cytochrome c oxidase subunit 7A2 [Source:HGNC Symbol;Acc:HGNC:2288]
ENSG00000168159	-0.981596250286515	7.54355338250452	23.8003509299729	0.000228101776961847	0.00357175688153467	RNF187	protein_coding	1	1	ring finger protein 187 [Source:HGNC Symbol;Acc:HGNC:27146]
ENSG00000166579	0.791645361600623	6.66789670196376	23.7995081064626	0.000228139170505829	0.00357175688153467	NDEL1	protein_coding	17	1	nudE neurodevelopment protein 1 like 1 [Source:HGNC Symbol;Acc:HGNC:17620]
ENSG00000106268	-0.95920938539192	4.40717402860069	23.7353270945188	0.00023100735766186	0.00360929370220841	NUDT1	protein_coding	7	1	nudix hydrolase 1 [Source:HGNC Symbol;Acc:HGNC:8048]
ENSG00000154451	-1.48027569015558	9.51619234347166	23.7302823177743	0.000231234543563758	0.00360929370220841	GBP5	protein_coding	1	-1	guanylate binding protein 5 [Source:HGNC Symbol;Acc:HGNC:19895]
ENSG00000023697	-0.552627356561044	4.13642750307671	23.6143822699988	0.000231701437831401	0.00360929370220841	DERA	protein_coding	12	1	deoxyribose-phosphate aldolase [Source:HGNC Symbol;Acc:HGNC:24269]
ENSG00000163235	1.48262619485432	3.8166108336947	23.7129794884431	0.000232015697422495	0.00360929370220841	TGFA	protein_coding	2	-1	transforming growth factor alpha [Source:HGNC Symbol;Acc:HGNC:11765]
ENSG00000187741	-0.645457515692421	4.96449037560824	23.6080449256245	0.00023220815315044	0.00360929370220841	FANCA	protein_coding	16	-1	FA complementation group A [Source:HGNC Symbol;Acc:HGNC:3582]
ENSG00000141646	0.690626445137766	5.23171585719439	23.6504215245114	0.000232296147225916	0.00360929370220841	SMAD4	protein_coding	18	1	SMAD family member 4 [Source:HGNC Symbol;Acc:HGNC:6770]
ENSG00000088992	-1.18400087430044	7.46275281975847	23.7064751077486	0.000232310123178572	0.00360929370220841	TESC	protein_coding	12	-1	tescalcin [Source:HGNC Symbol;Acc:HGNC:26065]
ENSG00000074800	-0.849275431568321	9.75539495279322	23.6350603579297	0.000232706322903198	0.0036115108740761	ENO1	protein_coding	1	-1	enolase 1 [Source:HGNC Symbol;Acc:HGNC:3350]
ENSG00000108309	-1.61242890137865	6.394880908554	23.6844678434772	0.00023330946686872	0.00361693141945447	RUNDC3A	protein_coding	17	1	RUN domain containing 3A [Source:HGNC Symbol;Acc:HGNC:16984]
ENSG00000156273	1.33346165639322	6.04812781516214	23.6675192753702	0.000234082442864925	0.00362497017771367	BACH1	protein_coding	21	1	BTB domain and CNC homolog 1 [Source:HGNC Symbol;Acc:HGNC:935]
ENSG00000176928	1.14159889706754	2.92040198261945	23.637470811764	0.000235460066535376	0.00364029539843462	GCNT4	protein_coding	5	-1	glucosaminyl (N-acetyl) transferase 4 [Source:HGNC Symbol;Acc:HGNC:17973]
ENSG00000237649	-2.13573776878381	3.81500574369044	23.6347971021681	0.000235583095202971	0.00364029539843462	KIFC1	protein_coding	6	1	kinesin family member C1 [Source:HGNC Symbol;Acc:HGNC:6389]
ENSG00000140682	-1.69896101171425	2.18436671441007	23.6049021562566	0.000236963697865373	0.00365766175892521	TGFB1I1	protein_coding	16	1	transforming growth factor beta 1 induced transcript 1 [Source:HGNC Symbol;Acc:HGNC:11767]
ENSG00000189180	0.851460719936989	5.75514888658087	23.5938581394595	0.000237476065534733	0.00366027571830263	ZNF33A	protein_coding	10	1	zinc finger protein 33A [Source:HGNC Symbol;Acc:HGNC:13096]
ENSG00000082196	0.909286398443714	0.652855208094695	23.4855998127108	0.000237646875793496	0.00366027571830263	C1QTNF3	protein_coding	5	-1	C1q and TNF related 3 [Source:HGNC Symbol;Acc:HGNC:14326]
ENSG00000117151	0.953370074709694	5.17702552632517	23.5129617386301	0.000241267916997408	0.0037120345717733	CTBS	protein_coding	1	-1	chitobiase [Source:HGNC Symbol;Acc:HGNC:2496]
ENSG00000161513	-1.01466087207646	3.85676762138716	23.4925978050994	0.000242233294788511	0.00372286704514769	FDXR	protein_coding	17	-1	ferredoxin reductase [Source:HGNC Symbol;Acc:HGNC:3642]
ENSG00000172965	-1.05848428296235	4.79103170243609	23.4808879909906	0.000242790410122057	0.00372740837608723	MIR4435-2HG	lncRNA	2	-1	MIR4435-2 host gene [Source:HGNC Symbol;Acc:HGNC:35163]
ENSG00000141279	0.611204396310007	6.38854211760312	23.3701058299594	0.000243960512304102	0.00374134060150327	NPEPPS	protein_coding	17	1	aminopeptidase puromycin sensitive [Source:HGNC Symbol;Acc:HGNC:7900]
ENSG00000127124	-0.744560984442046	4.39746842318141	23.3627501437632	0.000245809335067194	0.00376564042656163	HIVEP3	protein_coding	1	-1	HIVEP zinc finger 3 [Source:HGNC Symbol;Acc:HGNC:13561]
ENSG00000164300	0.767042044339952	5.34232829367413	23.41193580901	0.000246100757559345	0.00376605530928893	SERINC5	protein_coding	5	-1	serine incorporator 5 [Source:HGNC Symbol;Acc:HGNC:18825]
ENSG00000164463	1.1192947044344	5.66746475194011	23.3804711274787	0.000247628458783504	0.00378486373652969	CREBRF	protein_coding	5	1	CREB3 regulatory factor [Source:HGNC Symbol;Acc:HGNC:24050]
ENSG00000173456	-0.59658273151395	5.2442637482125	23.2694546040109	0.000248021073855371	0.00378486373652969	RNF26	protein_coding	11	1	ring finger protein 26 [Source:HGNC Symbol;Acc:HGNC:14646]
ENSG00000117399	-2.5518395738982	4.35562112643152	23.3702548581386	0.000248126814762317	0.00378486373652969	CDC20	protein_coding	1	1	cell division cycle 20 [Source:HGNC Symbol;Acc:HGNC:1723]
ENSG00000008441	-1.9027416214677	6.2663310407939	23.3539840879202	0.000248922879247647	0.00379151508625183	NFIX	protein_coding	19	1	nuclear factor I X [Source:HGNC Symbol;Acc:HGNC:7788]
ENSG00000144218	1.02444003431486	4.37726503927372	23.3504715525433	0.000249095116216166	0.00379151508625183	AFF3	protein_coding	2	-1	AF4/FMR2 family member 3 [Source:HGNC Symbol;Acc:HGNC:6473]
ENSG00000159784	1.06723344199834	0.172487616172695	23.2398834686746	0.000249480166770213	0.00379332330413577	FAM131B	protein_coding	7	-1	family with sequence similarity 131 member B [Source:HGNC Symbol;Acc:HGNC:22202]
ENSG00000035115	0.634228504534898	4.23894508866903	23.2214007641392	0.000250397109111511	0.00380320641099328	SH3YL1	protein_coding	2	-1	SH3 and SYLF domain containing 1 [Source:HGNC Symbol;Acc:HGNC:29546]
ENSG00000184182	-0.830486867551814	4.03737476748469	23.313031922674	0.000250939446570557	0.00380356049861982	UBE2F	protein_coding	2	1	ubiquitin conjugating enzyme E2 F (putative) [Source:HGNC Symbol;Acc:HGNC:12480]
ENSG00000272502	-0.749853116357129	2.17165024857933	23.2085846990495	0.000251035182146305	0.00380356049861982	AC104958.2	lncRNA	8	1	novel transcript
ENSG00000087008	-0.537467623782351	3.86045918337316	23.204852615298	0.000251221339875149	0.00380356049861982	ACOX3	protein_coding	4	-1	acyl-CoA oxidase 3, pristanoyl [Source:HGNC Symbol;Acc:HGNC:121]
ENSG00000184900	-0.463222975433364	6.18413892257685	23.1840331343059	0.000252262717642765	0.00381474865113653	SUMO3	protein_coding	21	-1	small ubiquitin like modifier 3 [Source:HGNC Symbol;Acc:HGNC:11124]
ENSG00000111144	-0.765303147743983	8.46549429176758	23.2208426453739	0.00025249582213952	0.00381474865113653	LTA4H	protein_coding	12	-1	leukotriene A4 hydrolase [Source:HGNC Symbol;Acc:HGNC:6710]
ENSG00000012822	0.565885432033709	7.21384880538504	23.1703914583365	0.000252947736520608	0.0038151103762153	CALCOCO1	protein_coding	12	-1	calcium binding and coiled-coil domain 1 [Source:HGNC Symbol;Acc:HGNC:29306]
ENSG00000181631	1.16064963745095	7.38418133574543	23.2704648648154	0.000253055331334559	0.0038151103762153	P2RY13	protein_coding	3	-1	purinergic receptor P2Y13 [Source:HGNC Symbol;Acc:HGNC:4537]
ENSG00000114948	2.13269986436692	1.06599957454804	23.2345918747604	0.000254854301231095	0.00383817043302263	ADAM23	protein_coding	2	1	ADAM metallopeptidase domain 23 [Source:HGNC Symbol;Acc:HGNC:202]
ENSG00000070476	0.655025952020307	5.72812034307806	23.1654355683627	0.000255285824141239	0.00384060943668451	ZXDC	protein_coding	3	-1	ZXD family zinc finger C [Source:HGNC Symbol;Acc:HGNC:28160]
ENSG00000121933	1.9959788866946	-0.0400519300546509	23.2110361211776	0.00025604352490967	0.00384695770955931	TMIGD3	protein_coding	1	-1	transmembrane and immunoglobulin domain containing 3 [Source:HGNC Symbol;Acc:HGNC:51375]
ENSG00000205220	-0.809780409180099	6.97059796671949	23.2023147053318	0.000256485436192563	0.00384695770955931	PSMB10	protein_coding	16	-1	proteasome 20S subunit beta 10 [Source:HGNC Symbol;Acc:HGNC:9538]
ENSG00000175324	-0.707973525394634	4.15465909578585	23.1293903192366	0.000256517851062072	0.00384695770955931	1	protein_coding	8	-1	LSM1 homolog, mRNA degradation associated [Source:HGNC Symbol;Acc:HGNC:20472]
ENSG00000087586	-1.60919036574177	2.85942688156224	23.1944493088338	0.000256884720253948	0.00384840863244795	AURKA	protein_coding	20	-1	aurora kinase A [Source:HGNC Symbol;Acc:HGNC:11393]
ENSG00000135766	1.09690136835123	5.96676364216674	23.1825338630501	0.000257490956447955	0.0038500139601446	EGLN1	protein_coding	1	-1	egl-9 family hypoxia inducible factor 1 [Source:HGNC Symbol;Acc:HGNC:1232]
ENSG00000136840	-1.40215224846914	6.81028541637279	23.181721569024	0.000257532343933305	0.0038500139601446	ST6GALNAC4	protein_coding	9	-1	ST6 N-acetylgalactosaminide alpha-2,6-sialyltransferase 4 [Source:HGNC Symbol;Acc:HGNC:17846]
ENSG00000138180	-2.30325271364885	2.47405000026211	23.1707384915759	0.000258092693028695	0.00385434653834362	CEP55	protein_coding	10	1	centrosomal protein 55 [Source:HGNC Symbol;Acc:HGNC:1161]
ENSG00000118260	0.740490895865929	5.49772886593082	23.1627762317709	0.000258499792597709	0.00385473663688367	CREB1	protein_coding	2	1	cAMP responsive element binding protein 1 [Source:HGNC Symbol;Acc:HGNC:2345]
ENSG00000038219	1.11579755282659	6.20017501283849	23.1550890438574	0.000258893523919001	0.00385473663688367	BOD1L1	protein_coding	4	-1	biorientation of chromosomes in cell division 1 like 1 [Source:HGNC Symbol;Acc:HGNC:31792]
ENSG00000169403	1.47986625238139	8.1875348762101	23.1543676355054	0.000258930508984184	0.00385473663688367	PTAFR	protein_coding	1	-1	platelet activating factor receptor [Source:HGNC Symbol;Acc:HGNC:9582]
ENSG00000156298	-2.45789697098202	0.520477518543556	23.1278366197668	0.00026029489769155	0.00386701239713202	TSPAN7	protein_coding	X	1	tetraspanin 7 [Source:HGNC Symbol;Acc:HGNC:11854]
ENSG00000117318	1.10289780090133	4.71848673736474	23.1230316861635	0.000260542874103316	0.00386701239713202	ID3	protein_coding	1	-1	inhibitor of DNA binding 3, HLH protein [Source:HGNC Symbol;Acc:HGNC:5362]
ENSG00000143228	-1.5173526083937	1.34695882360044	23.1206055188804	0.00026066818794555	0.00386701239713202	NUF2	protein_coding	1	1	NUF2 component of NDC80 kinetochore complex [Source:HGNC Symbol;Acc:HGNC:14621]
ENSG00000165682	-1.74410703114987	1.80351754179873	23.1126670731015	0.000261078697466511	0.00386701239713202	CLEC1B	protein_coding	12	-1	C-type lectin domain family 1 member B [Source:HGNC Symbol;Acc:HGNC:24356]
ENSG00000135451	-2.09707563237882	2.77244463217638	23.1120192697189	0.000261112228963361	0.00386701239713202	TROAP	protein_coding	12	1	trophinin associated protein [Source:HGNC Symbol;Acc:HGNC:12327]
ENSG00000169021	-0.52231415415274	5.94323626714132	23.0035944550621	0.00026149740598646	0.00386869526800528	UQCRFS1	protein_coding	19	-1	ubiquinol-cytochrome c reductase, Rieske iron-sulfur polypeptide 1 [Source:HGNC Symbol;Acc:HGNC:12587]
ENSG00000143106	-0.733769351263408	6.95874927683132	23.0972820734316	0.000261876383466701	0.00387028302411835	PSMA5	protein_coding	1	-1	proteasome 20S subunit alpha 5 [Source:HGNC Symbol;Acc:HGNC:9534]
ENSG00000265531	-2.19577240521112	3.67580892427288	23.088451905228	0.000262335469490799	0.00387305019050302	FCGR1CP	unprocessed_pseudogene	1	1	Fc fragment of IgG receptor Ic, pseudogene [Source:HGNC Symbol;Acc:HGNC:3615]
ENSG00000174327	-0.656612588178489	2.9084624009813	22.9786453605004	0.000262804379869117	0.00387595652173428	SLC16A13	protein_coding	17	1	solute carrier family 16 member 13 [Source:HGNC Symbol;Acc:HGNC:31037]
ENSG00000114331	0.999415030205826	6.21890083066991	23.0490454486649	0.0002643954697638	0.00389135806597704	ACAP2	protein_coding	3	-1	ArfGAP with coiled-coil, ankyrin repeat and PH domains 2 [Source:HGNC Symbol;Acc:HGNC:16469]
ENSG00000100526	-1.96270818658511	1.3248748446359	23.0488107950965	0.000264407791644502	0.00389135806597704	CDKN3	protein_coding	14	1	cyclin dependent kinase inhibitor 3 [Source:HGNC Symbol;Acc:HGNC:1791]
ENSG00000134690	-1.31220028716174	3.22631715683375	23.0438570976364	0.000264668068079718	0.00389135806597704	CDCA8	protein_coding	1	1	cell division cycle associated 8 [Source:HGNC Symbol;Acc:HGNC:14629]
ENSG00000279884	1.24291042863074	1.94345427166305	22.9943819325773	0.000267283700609493	0.00392555592717488	AC010894.4	TEC	2	-1	TEC
ENSG00000100412	-0.673585113855253	6.77586352664107	22.929908515609	0.000267545083546487	0.00392555592717488	ACO2	protein_coding	22	1	aconitase 2 [Source:HGNC Symbol;Acc:HGNC:118]
ENSG00000147689	-4.28775540738838	1.18162530217695	22.9677588431094	0.000268703407662096	0.00392962367549356	FAM83A	protein_coding	8	1	family with sequence similarity 83 member A [Source:HGNC Symbol;Acc:HGNC:28210]
ENSG00000142002	-0.439139505182961	6.44813439566494	22.8665025000871	0.000268771844462686	0.00392962367549356	DPP9	protein_coding	19	-1	dipeptidyl peptidase 9 [Source:HGNC Symbol;Acc:HGNC:18648]
ENSG00000128872	1.07702405688879	4.80994381969455	22.9659618449669	0.000268799544469198	0.00392962367549356	TMOD2	protein_coding	15	1	tropomodulin 2 [Source:HGNC Symbol;Acc:HGNC:11872]
ENSG00000120162	1.06966593725749	2.60033884532571	22.9636066357766	0.000268925604239926	0.00392962367549356	MOB3B	protein_coding	9	-1	MOB kinase activator 3B [Source:HGNC Symbol;Acc:HGNC:23825]
ENSG00000004478	-0.90453496279616	6.23703855603557	22.9333636457526	0.000270550338015817	0.00394931420667146	FKBP4	protein_coding	12	1	FKBP prolyl isomerase 4 [Source:HGNC Symbol;Acc:HGNC:3720]
ENSG00000167315	-0.581583221661709	5.3204534838562	22.8215061683431	0.00027120958364539	0.00395155950603443	ACAA2	protein_coding	18	-1	acetyl-CoA acyltransferase 2 [Source:HGNC Symbol;Acc:HGNC:83]
ENSG00000173786	-0.526866746884218	6.38980230431332	22.8032341917607	0.000272206687762497	0.00395155950603443	CNP	protein_coding	17	1	2',3'-cyclic nucleotide 3' phosphodiesterase [Source:HGNC Symbol;Acc:HGNC:2158]
ENSG00000154102	1.34183618095461	3.05715490709803	22.9007507867938	0.000272314961513713	0.00395155950603443	C16orf74	protein_coding	16	-1	chromosome 16 open reading frame 74 [Source:HGNC Symbol;Acc:HGNC:23362]
ENSG00000185112	0.890691716875076	4.30276368177381	22.8894614976382	0.000272928864200534	0.00395155950603443	FAM43A	protein_coding	3	1	family with sequence similarity 43 member A [Source:HGNC Symbol;Acc:HGNC:26888]
ENSG00000156970	-1.89706818170719	1.77962943869883	22.8889399605961	0.000272957263143768	0.00395155950603443	BUB1B	protein_coding	15	1	BUB1 mitotic checkpoint serine/threonine kinase B [Source:HGNC Symbol;Acc:HGNC:1149]
ENSG00000117480	1.45304636827038	3.41874547737747	22.8854281854816	0.000273148575604673	0.00395155950603443	FAAH	protein_coding	1	1	fatty acid amide hydrolase [Source:HGNC Symbol;Acc:HGNC:3553]
ENSG00000094804	-1.91925494237037	2.6560223834798	22.879898747204	0.000273450115588156	0.00395155950603443	CDC6	protein_coding	17	1	cell division cycle 6 [Source:HGNC Symbol;Acc:HGNC:1744]
ENSG00000062822	-0.545472341223508	4.83063981258879	22.7779470196013	0.000273593519069557	0.00395155950603443	POLD1	protein_coding	19	1	DNA polymerase delta 1, catalytic subunit [Source:HGNC Symbol;Acc:HGNC:9175]
ENSG00000131781	0.985134210160039	1.7982210462346	22.7759953105157	0.0002738920112689	0.00395155950603443	FMO5	protein_coding	1	-1	flavin containing dimethylaniline monoxygenase 5 [Source:HGNC Symbol;Acc:HGNC:3773]
ENSG00000196782	0.975959153900636	3.64300718831443	22.8714562151167	0.00027391125052606	0.00395155950603443	MAML3	protein_coding	4	-1	mastermind like transcriptional coactivator 3 [Source:HGNC Symbol;Acc:HGNC:16272]
ENSG00000163162	0.94710736833222	8.08353453109649	22.8712122139698	0.000273924591176477	0.00395155950603443	RNF149	protein_coding	2	-1	ring finger protein 149 [Source:HGNC Symbol;Acc:HGNC:23137]
ENSG00000116221	-0.892461834850748	5.88443163429914	22.8692393572186	0.000274032483467538	0.00395155950603443	MRPL37	protein_coding	1	1	mitochondrial ribosomal protein L37 [Source:HGNC Symbol;Acc:HGNC:14034]
ENSG00000162772	-1.88266299554696	2.88869680606929	22.8517543861842	0.000274990831613557	0.00396136944185879	ATF3	protein_coding	1	1	activating transcription factor 3 [Source:HGNC Symbol;Acc:HGNC:785]
ENSG00000197301	-2.71280712209919	-0.25398788832081	22.8442406432209	0.000275403833795933	0.00396331153544511	HMGA2-AS1	lncRNA	12	-1	HMGA2 antisense RNA 1 [Source:HGNC Symbol;Acc:HGNC:53973]
ENSG00000276043	-1.79389938560264	2.81073127103948	22.814240942218	0.000277059879244875	0.00398017308606617	UHRF1	protein_coding	19	1	ubiquitin like with PHD and ring finger domains 1 [Source:HGNC Symbol;Acc:HGNC:12556]
ENSG00000166130	0.920583907372	4.15120287877772	22.8128984510937	0.000277134252921853	0.00398017308606617	IKBIP	protein_coding	12	-1	IKBKB interacting protein [Source:HGNC Symbol;Acc:HGNC:26430]
ENSG00000174123	1.08794972095361	4.42724883793389	22.802065028224	0.00027773525687378	0.00398478771871172	TLR10	protein_coding	4	-1	toll like receptor 10 [Source:HGNC Symbol;Acc:HGNC:15634]
ENSG00000176087	-0.540692833802077	6.94846972845067	22.6841674841131	0.000278807547193517	0.0039961480129437	SLC35A4	protein_coding	5	1	solute carrier family 35 member A4 [Source:HGNC Symbol;Acc:HGNC:20753]
ENSG00000188582	-3.23722931654325	-0.0252316114218157	23.8115469757295	0.000279731612264937	0.00400487224647926	PAQR9	protein_coding	3	-1	progestin and adipoQ receptor family member 9 [Source:HGNC Symbol;Acc:HGNC:30131]
ENSG00000105246	-1.91425203354182	2.13700530451884	22.7618656701341	0.000279978434582252	0.00400487224647926	EBI3	protein_coding	19	1	Epstein-Barr virus induced 3 [Source:HGNC Symbol;Acc:HGNC:3129]
ENSG00000188177	0.947927058317433	3.56474218054522	22.7326381120384	0.00028162236328188	0.00402434685022763	ZC3H6	protein_coding	2	1	zinc finger CCCH-type containing 6 [Source:HGNC Symbol;Acc:HGNC:24762]
ENSG00000134215	0.849049690934836	4.74487818483384	22.7256507807896	0.000282017002426849	0.00402594812983499	VAV3	protein_coding	1	-1	vav guanine nucleotide exchange factor 3 [Source:HGNC Symbol;Acc:HGNC:12659]
ENSG00000243566	1.47262239778568	1.19936326583894	22.6797649494193	0.000284624345444482	0.00405044510749441	UPK3B	protein_coding	7	1	uroplakin 3B [Source:HGNC Symbol;Acc:HGNC:21444]
ENSG00000103326	-0.533849624445156	6.85869070607586	22.5812316324112	0.00028466162540893	0.00405044510749441	CAPN15	protein_coding	16	1	calpain 15 [Source:HGNC Symbol;Acc:HGNC:11182]
ENSG00000188315	0.835713540039124	5.11986314826331	22.6768890772446	0.000284788673914391	0.00405044510749441	C3orf62	protein_coding	3	-1	chromosome 3 open reading frame 62 [Source:HGNC Symbol;Acc:HGNC:24771]
ENSG00000160712	0.870203476724898	8.3194473562851	22.6706854993291	0.000285143517858924	0.00405044510749441	IL6R	protein_coding	1	1	interleukin 6 receptor [Source:HGNC Symbol;Acc:HGNC:6019]
ENSG00000020129	-0.582127821518827	5.0786271884815	22.568720991904	0.000285382631240314	0.00405044510749441	NCDN	protein_coding	1	1	neurochondrin [Source:HGNC Symbol;Acc:HGNC:17597]
ENSG00000123240	-1.10419902584277	7.48733996823623	22.6655295576475	0.000285438821360594	0.00405044510749441	OPTN	protein_coding	10	1	optineurin [Source:HGNC Symbol;Acc:HGNC:17142]
ENSG00000173535	1.8935848621236	8.25626283551602	22.6483404421487	0.000286425843700896	0.00406040696040464	TNFRSF10C	protein_coding	8	1	TNF receptor superfamily member 10c [Source:HGNC Symbol;Acc:HGNC:11906]
ENSG00000095932	-1.89071137859824	4.82531389048992	22.6384224312327	0.000286997122321527	0.00406446123430894	SMIM24	protein_coding	19	-1	small integral membrane protein 24 [Source:HGNC Symbol;Acc:HGNC:37244]
ENSG00000091129	2.28355246943111	0.000758579236710136	22.619743151868	0.000288076587691356	0.00407176065157313	NRCAM	protein_coding	7	-1	neuronal cell adhesion molecule [Source:HGNC Symbol;Acc:HGNC:7994]
ENSG00000062282	1.75072292432769	7.10676558443445	22.6196127539802	0.000288084139593298	0.00407176065157313	DGAT2	protein_coding	11	1	diacylglycerol O-acyltransferase 2 [Source:HGNC Symbol;Acc:HGNC:16940]
ENSG00000170871	0.763293920935805	5.60930041409484	22.6079672985477	0.000288759490522317	0.00407641362973487	KIAA0232	protein_coding	4	1	KIAA0232 [Source:HGNC Symbol;Acc:HGNC:28992]
ENSG00000124374	0.939423677466663	1.95340684082119	22.5027047657648	0.000289268939121368	0.00407641362973487	PAIP2B	protein_coding	2	-1	poly(A) binding protein interacting protein 2B [Source:HGNC Symbol;Acc:HGNC:29200]
ENSG00000137575	0.994009194842042	8.11359460255883	22.5939807383578	0.000289572999314785	0.00407641362973487	SDCBP	protein_coding	8	1	syndecan binding protein [Source:HGNC Symbol;Acc:HGNC:10662]
ENSG00000240038	0.997106143546286	3.87009388213672	22.5907974695046	0.000289758515138662	0.00407641362973487	AMY2B	protein_coding	1	1	amylase alpha 2B [Source:HGNC Symbol;Acc:HGNC:478]
ENSG00000131979	-1.06183180288841	6.14118276649017	22.5893319716216	0.000289843967636795	0.00407641362973487	GCH1	protein_coding	14	-1	GTP cyclohydrolase 1 [Source:HGNC Symbol;Acc:HGNC:4193]
ENSG00000163520	1.04391610919479	2.07475948649535	22.4984679908394	0.000291786544393041	0.00409968727610223	FBLN2	protein_coding	3	1	fibulin 2 [Source:HGNC Symbol;Acc:HGNC:3601]
ENSG00000014138	-0.569412534197522	4.74893000530014	22.4471161965889	0.000292500516275835	0.00410566980825796	POLA2	protein_coding	11	1	DNA polymerase alpha 2, accessory subunit [Source:HGNC Symbol;Acc:HGNC:30073]
ENSG00000137310	-0.812461327367626	4.35780474033324	22.5317949369977	0.000293221781532499	0.00411174283611566	TCF19	protein_coding	6	1	transcription factor 19 [Source:HGNC Symbol;Acc:HGNC:11629]
ENSG00000143179	-0.713545346930919	3.84539329469146	22.4430057650702	0.000293557581867769	0.00411240400085556	UCK2	protein_coding	1	1	uridine-cytidine kinase 2 [Source:HGNC Symbol;Acc:HGNC:12562]
ENSG00000268555	-1.68735810344883	3.45844692424035	22.5065276627787	0.000294719330932964	0.00412462309214335	AC123912.4	lncRNA	19	-1	novel transcript
ENSG00000165209	0.681059928570139	4.38646927211641	22.4185883785252	0.000295882068640162	0.00413472318035502	STRBP	protein_coding	9	-1	spermatid perinuclear RNA binding protein [Source:HGNC Symbol;Acc:HGNC:16462]
ENSG00000119943	1.03652684785152	3.44720244365042	22.4846765950083	0.000296021453215563	0.00413472318035502	PYROXD2	protein_coding	10	-1	pyridine nucleotide-disulphide oxidoreductase domain 2 [Source:HGNC Symbol;Acc:HGNC:23517]
ENSG00000225217	1.20641907739697	5.24351845622037	22.4767051079788	0.00029649811500292	0.00413732482316024	HSPA7	unprocessed_pseudogene	1	1	heat shock protein family A (Hsp70) member 7 (pseudogene) [Source:HGNC Symbol;Acc:HGNC:5240]
ENSG00000141452	-0.618179157572882	6.03391366815081	22.394581901981	0.000297842922981892	0.00414957142095832	RMC1	protein_coding	18	1	regulator of MON1-CCZ1 [Source:HGNC Symbol;Acc:HGNC:24326]
ENSG00000106123	0.836460598408763	5.2798281488746	22.4523767794758	0.000297958276383825	0.00414957142095832	EPHB6	protein_coding	7	1	EPH receptor B6 [Source:HGNC Symbol;Acc:HGNC:3396]
ENSG00000260916	1.04422340153137	3.49057224888223	22.4423130824944	0.000298564688958605	0.00415395617538403	CCPG1	protein_coding	15	-1	cell cycle progression 1 [Source:HGNC Symbol;Acc:HGNC:24227]
ENSG00000160050	-0.984402563769605	3.6860070414578	22.4307069804912	0.000299265793659886	0.00415883059032507	CCDC28B	protein_coding	1	1	coiled-coil domain containing 28B [Source:HGNC Symbol;Acc:HGNC:28163]
ENSG00000143801	-0.707961041775398	3.2712993613719	22.3264286739594	0.000299765673542535	0.00415883059032507	PSEN2	protein_coding	1	1	presenilin 2 [Source:HGNC Symbol;Acc:HGNC:9509]
ENSG00000090889	-2.26546075520767	2.2073452413231	22.4190918540709	0.000299969326485279	0.00415883059032507	KIF4A	protein_coding	X	1	kinesin family member 4A [Source:HGNC Symbol;Acc:HGNC:13339]
ENSG00000020577	-1.20660728439047	3.32700143746964	22.4172234400767	0.000300082673324501	0.00415883059032507	SAMD4A	protein_coding	14	1	sterile alpha motif domain containing 4A [Source:HGNC Symbol;Acc:HGNC:23023]
ENSG00000072694	0.85279345429363	5.29328275780993	22.3809061026497	0.000302295599657289	0.00418444368149332	FCGR2B	protein_coding	1	1	Fc fragment of IgG receptor IIb [Source:HGNC Symbol;Acc:HGNC:3618]
ENSG00000263528	-0.552225972011285	6.31915353886393	22.281573069059	0.000302518213795053	0.00418444368149332	IKBKE	protein_coding	1	1	inhibitor of nuclear factor kappa B kinase subunit epsilon [Source:HGNC Symbol;Acc:HGNC:14552]
ENSG00000188822	1.3627108680898	4.58728499570694	22.3634773256972	0.000303364202233919	0.00419207545026832	CNR2	protein_coding	1	-1	cannabinoid receptor 2 [Source:HGNC Symbol;Acc:HGNC:2160]
ENSG00000101842	0.823173580648794	2.77574083733295	22.2336710237647	0.000305697602568207	0.00422022649591981	VSIG1	protein_coding	X	1	V-set and immunoglobulin domain containing 1 [Source:HGNC Symbol;Acc:HGNC:28675]
ENSG00000178741	-0.662978982578049	6.33963033699015	22.2656544665074	0.000308286935749617	0.00425185283022729	COX5A	protein_coding	15	-1	cytochrome c oxidase subunit 5A [Source:HGNC Symbol;Acc:HGNC:2267]
ENSG00000156515	-0.971974632844361	7.8655938637942	22.2197046993841	0.000312345743805921	0.00430240731733139	HK1	protein_coding	10	1	hexokinase 1 [Source:HGNC Symbol;Acc:HGNC:4922]
ENSG00000073756	1.75298686233871	3.40260958390832	22.2163888832854	0.000312556438087878	0.00430240731733139	PTGS2	protein_coding	1	-1	prostaglandin-endoperoxide synthase 2 [Source:HGNC Symbol;Acc:HGNC:9605]
ENSG00000104267	-1.48592352801206	4.56363324114214	22.2003438116505	0.00031357827318292	0.00431230661972689	CA2	protein_coding	8	1	carbonic anhydrase 2 [Source:HGNC Symbol;Acc:HGNC:1373]
ENSG00000117448	-0.615769159073622	6.41018267701495	22.1287277145433	0.000314237124444118	0.00431417110507069	AKR1A1	protein_coding	1	1	aldo-keto reductase family 1 member A1 [Source:HGNC Symbol;Acc:HGNC:380]
ENSG00000224177	-2.14437944241566	2.65271729997442	22.1887425716184	0.000314319478280577	0.00431417110507069	LINC00570	lncRNA	2	1	long intergenic non-protein coding RNA 570 [Source:HGNC Symbol;Acc:HGNC:43717]
ENSG00000130511	-0.636281272493414	7.03423419332464	22.0891449615327	0.000316692802948361	0.00434256242887902	SSBP4	protein_coding	19	1	single stranded DNA binding protein 4 [Source:HGNC Symbol;Acc:HGNC:15676]
ENSG00000154518	-0.652576263992997	6.59530507267425	22.0895647691094	0.00031710078540482	0.00434397585544469	ATP5MC3	protein_coding	2	-1	ATP synthase membrane subunit c locus 3 [Source:HGNC Symbol;Acc:HGNC:843]
ENSG00000260032	0.63979659822787	6.69843372804721	22.0668460773013	0.000318579143019218	0.00435585129615623	NORAD	lncRNA	20	-1	non-coding RNA activated by DNA damage [Source:HGNC Symbol;Acc:HGNC:44311]
ENSG00000136819	-1.15217334259653	8.09200932061331	22.1046072302721	0.000319755173263479	0.00436679764530304	C9orf78	protein_coding	9	-1	chromosome 9 open reading frame 78 [Source:HGNC Symbol;Acc:HGNC:24932]
ENSG00000160877	-0.500304252374137	6.34229498179301	22.0072543261526	0.000319992752277418	0.00436679764530304	NACC1	protein_coding	19	1	nucleus accumbens associated 1 [Source:HGNC Symbol;Acc:HGNC:20967]
ENSG00000154920	-1.61310806068395	0.829135785924968	22.0891992631223	0.000320762218077698	0.00437310939804111	EME1	protein_coding	17	1	essential meiotic structure-specific endonuclease 1 [Source:HGNC Symbol;Acc:HGNC:24965]
ENSG00000179958	-0.677091930682939	4.90124825225279	22.0286696681318	0.000321081123406131	0.0043732722420336	DCTPP1	protein_coding	16	-1	dCTP pyrophosphatase 1 [Source:HGNC Symbol;Acc:HGNC:28777]
ENSG00000077044	0.544864514880892	7.33546665630918	21.9768727473439	0.000321997997918525	0.00438157161064492	DGKD	protein_coding	2	1	diacylglycerol kinase delta [Source:HGNC Symbol;Acc:HGNC:2851]
ENSG00000111897	0.859712357474683	7.13566923371507	22.0612343752338	0.00032259923433204	0.00438556420947383	SERINC1	protein_coding	6	-1	serine incorporator 1 [Source:HGNC Symbol;Acc:HGNC:13464]
ENSG00000161057	-0.63952001144366	5.67766009656637	21.985672182457	0.000323925962638684	0.00439940246874484	PSMC2	protein_coding	7	1	proteasome 26S subunit, ATPase 2 [Source:HGNC Symbol;Acc:HGNC:9548]
ENSG00000182795	-1.86113334494744	1.04192056992042	22.0282266898952	0.000324782992645372	0.00440684123449391	C1orf116	protein_coding	1	-1	chromosome 1 open reading frame 116 [Source:HGNC Symbol;Acc:HGNC:28667]
ENSG00000065243	1.41792994293977	4.99532376349503	22.0190316954215	0.000325394328285513	0.00440737292600255	PKN2	protein_coding	1	1	protein kinase N2 [Source:HGNC Symbol;Acc:HGNC:9406]
ENSG00000161888	-1.96348872995955	2.10126476190744	22.018332221309	0.000325440887074801	0.00440737292600255	SPC24	protein_coding	19	-1	SPC24 component of NDC80 kinetochore complex [Source:HGNC Symbol;Acc:HGNC:26913]
ENSG00000254802	-1.07624526302059	1.82731735513758	21.9696474005893	0.000325981607219231	0.00441050328400037	AC022182.2	lncRNA	8	-1	novel transcript
ENSG00000103876	-1.10311338100513	3.96429211464877	21.988227695393	0.000327451950590892	0.00442619349152603	FAH	protein_coding	15	1	fumarylacetoacetate hydrolase [Source:HGNC Symbol;Acc:HGNC:3579]
ENSG00000186184	-1.03757913874133	7.24894569317103	21.966688857525	0.000328899514242247	0.00443684987159169	POLR1D	protein_coding	13	1	RNA polymerase I and III subunit D [Source:HGNC Symbol;Acc:HGNC:20422]
ENSG00000272666	-1.37285954719015	1.10224598210689	21.965590425918	0.000328973532321614	0.00443684987159169	KLHDC7B-DT	lncRNA	22	-1	KLHDC7B divergent transcript [Source:HGNC Symbol;Acc:HGNC:53791]
ENSG00000228474	-1.05095162818337	7.86416690026579	21.9626082173834	0.000329174585124757	0.00443684987159169	OST4	protein_coding	2	-1	oligosaccharyltransferase complex subunit 4, non-catalytic [Source:HGNC Symbol;Acc:HGNC:32483]
ENSG00000204264	-0.696960083506049	8.61551500309659	21.8408130765101	0.00033137721534127	0.00445010803446746	PSMB8	protein_coding	6	-1	proteasome 20S subunit beta 8 [Source:HGNC Symbol;Acc:HGNC:9545]
ENSG00000029153	-1.4282506944567	1.11464451078641	21.9278175341155	0.000331530481228493	0.00445010803446746	ARNTL2	protein_coding	12	1	aryl hydrocarbon receptor nuclear translocator like 2 [Source:HGNC Symbol;Acc:HGNC:18984]
ENSG00000100243	-0.730301430270328	7.51503278505897	21.9111344385051	0.00033158992927204	0.00445010803446746	CYB5R3	protein_coding	22	-1	cytochrome b5 reductase 3 [Source:HGNC Symbol;Acc:HGNC:2873]
ENSG00000125319	-1.41059727626319	0.89708821204137	21.9211585904261	0.000331983592652925	0.00445010803446746	HROB	protein_coding	17	1	homologous recombination factor with OB-fold [Source:HGNC Symbol;Acc:HGNC:28460]
ENSG00000089902	0.743762399507405	5.49899091032597	21.9198798892753	0.000332070683490927	0.00445010803446746	RCOR1	protein_coding	14	1	REST corepressor 1 [Source:HGNC Symbol;Acc:HGNC:17441]
ENSG00000131016	2.18067569144795	1.05900880456643	21.9170264779494	0.000332265120092696	0.00445010803446746	AKAP12	protein_coding	6	1	A-kinase anchoring protein 12 [Source:HGNC Symbol;Acc:HGNC:370]
ENSG00000167768	-2.08557647707687	7.09008842212751	21.9158591625727	0.000332344700545615	0.00445010803446746	KRT1	protein_coding	12	-1	keratin 1 [Source:HGNC Symbol;Acc:HGNC:6412]
ENSG00000183605	-0.602061294058666	3.67337617882741	21.8114430838954	0.000333171541916579	0.00445699057059672	SFXN4	protein_coding	10	-1	sideroflexin 4 [Source:HGNC Symbol;Acc:HGNC:16088]
ENSG00000176619	-0.772995631419724	5.30684845632806	21.8750518720047	0.000335140423454312	0.00447912346430918	LMNB2	protein_coding	19	-1	lamin B2 [Source:HGNC Symbol;Acc:HGNC:6638]
ENSG00000164056	1.59355723579425	0.510533891767199	21.8689195626666	0.000335562867461359	0.00448056623497842	SPRY1	protein_coding	4	1	sprouty RTK signaling antagonist 1 [Source:HGNC Symbol;Acc:HGNC:11269]
ENSG00000006695	-0.46972631591361	3.91337249473371	21.7715637045768	0.000335930866795212	0.00448128001800691	COX10	protein_coding	17	1	cytochrome c oxidase assembly factor heme A:farnesyltransferase COX10 [Source:HGNC Symbol;Acc:HGNC:2260]
ENSG00000243064	-2.42902564012117	3.41916320009874	21.8451054231573	0.000337209158337325	0.00449412430199426	ABCC13	transcribed_unprocessed_pseudogene	21	1	ATP binding cassette subfamily C member 13 (pseudogene) [Source:HGNC Symbol;Acc:HGNC:16022]
ENSG00000244509	-0.640990033872328	7.50779942846226	21.752045545841	0.000337921872770645	0.00449809328360384	APOBEC3C	protein_coding	22	1	apolipoprotein B mRNA editing enzyme catalytic subunit 3C [Source:HGNC Symbol;Acc:HGNC:17353]
ENSG00000182809	1.21881087198929	3.60530243494814	21.8317220675392	0.000338138408558975	0.00449809328360384	CRIP2	protein_coding	14	1	cysteine rich protein 2 [Source:HGNC Symbol;Acc:HGNC:2361]
ENSG00000105063	-0.507131017607663	8.29140469673134	21.720280446663	0.00033951765973265	0.00451222770355509	PPP6R1	protein_coding	19	-1	protein phosphatase 6 regulatory subunit 1 [Source:HGNC Symbol;Acc:HGNC:29195]
ENSG00000164823	0.937246232163402	4.13700894770939	21.7833689446403	0.000341520180914312	0.00453461138628723	OSGIN2	protein_coding	8	1	oxidative stress induced growth inhibitor family member 2 [Source:HGNC Symbol;Acc:HGNC:1355]
ENSG00000173575	0.659217316253149	6.7948239499048	21.724160709064	0.000341875009859265	0.00453509615033981	CHD2	protein_coding	15	1	chromodomain helicase DNA binding protein 2 [Source:HGNC Symbol;Acc:HGNC:1917]
ENSG00000110066	0.547031134889299	5.27966194233067	21.6726187057402	0.000342890388896641	0.00454433429824228	KMT5B	protein_coding	11	-1	lysine methyltransferase 5B [Source:HGNC Symbol;Acc:HGNC:24283]
ENSG00000120053	-0.720525835260775	4.13919651318146	21.7038725425426	0.000343299030095058	0.00454552163732741	GOT1	protein_coding	10	-1	glutamic-oxaloacetic transaminase 1 [Source:HGNC Symbol;Acc:HGNC:4432]
ENSG00000139675	0.704468290766566	2.23078904079043	21.6594427704935	0.000343829503496426	0.00454831841811846	HNRNPA1L2	protein_coding	13	1	heterogeneous nuclear ribonucleoprotein A1 like 2 [Source:HGNC Symbol;Acc:HGNC:27067]
ENSG00000092871	0.647145326967301	5.56511287942753	21.6867782567244	0.000344915090399426	0.00455844646838647	RFFL	protein_coding	17	-1	ring finger and FYVE like domain containing E3 ubiquitin protein ligase [Source:HGNC Symbol;Acc:HGNC:24821]
ENSG00000172336	-0.716342552254112	4.29579143677487	21.6756855679251	0.000345308551150945	0.00455941698632763	POP7	protein_coding	7	1	POP7 homolog, ribonuclease P/MRP subunit [Source:HGNC Symbol;Acc:HGNC:19949]
ENSG00000078804	0.790048517100661	4.05604924896141	21.7132875108913	0.000346490407788313	0.00457078596274083	TP53INP2	protein_coding	20	1	tumor protein p53 inducible nuclear protein 2 [Source:HGNC Symbol;Acc:HGNC:16104]
ENSG00000100427	-0.91068360107825	4.57739489981567	21.7000636795392	0.000347437489280731	0.00457903969452596	MLC1	protein_coding	22	-1	modulator of VRAC current 1 [Source:HGNC Symbol;Acc:HGNC:17082]
ENSG00000237424	-0.848633673669944	2.57247256752341	21.595505494897	0.000348775817681518	0.00458670150801681	FOXD2-AS1	lncRNA	1	-1	FOXD2 adjacent opposite strand RNA 1 [Source:HGNC Symbol;Acc:HGNC:44256]
ENSG00000235532	0.740819628220922	2.3134492605891	21.5818633067112	0.000349418862549296	0.00458670150801681	LINC00402	lncRNA	13	1	long intergenic non-protein coding RNA 402 [Source:HGNC Symbol;Acc:HGNC:42732]
ENSG00000105499	-1.06173115037886	2.43482957869816	21.668860185709	0.000349684004495853	0.00458670150801681	PLA2G4C	protein_coding	19	-1	phospholipase A2 group IVC [Source:HGNC Symbol;Acc:HGNC:9037]
ENSG00000135250	0.761656154917479	5.81520849132992	21.6669324116948	0.000349823339050718	0.00458670150801681	SRPK2	protein_coding	7	-1	SRSF protein kinase 2 [Source:HGNC Symbol;Acc:HGNC:11306]
ENSG00000104738	-1.52516777623724	4.7496387330021	21.6514525009868	0.000350944489120521	0.00458670150801681	MCM4	protein_coding	8	1	minichromosome maintenance complex component 4 [Source:HGNC Symbol;Acc:HGNC:6947]
ENSG00000140264	-1.0927756798122	9.70669096478437	21.6509952771237	0.000350977666421442	0.00458670150801681	SERF2	protein_coding	15	1	small EDRK-rich factor 2 [Source:HGNC Symbol;Acc:HGNC:10757]
ENSG00000024526	-2.22984640833366	0.640214813877103	21.6495427740054	0.000351083087430354	0.00458670150801681	DEPDC1	protein_coding	1	-1	DEP domain containing 1 [Source:HGNC Symbol;Acc:HGNC:22949]
ENSG00000176170	-0.910980540410968	3.55805047056504	21.6489457546544	0.000351126428896863	0.00458670150801681	SPHK1	protein_coding	17	1	sphingosine kinase 1 [Source:HGNC Symbol;Acc:HGNC:11240]
ENSG00000130656	-2.30977719276811	1.76635111890086	21.6487044537596	0.000351143948211681	0.00458670150801681	HBZ	protein_coding	16	1	hemoglobin subunit zeta [Source:HGNC Symbol;Acc:HGNC:4835]
ENSG00000155744	1.17718800445812	4.89884944331584	21.6474058341349	0.000351238249824267	0.00458670150801681	FAM126B	protein_coding	2	-1	family with sequence similarity 126 member B [Source:HGNC Symbol;Acc:HGNC:28593]
ENSG00000117020	0.633765445463743	3.97489104329477	21.5388749724297	0.000352560649265966	0.00459975418506613	AKT3	protein_coding	1	-1	AKT serine/threonine kinase 3 [Source:HGNC Symbol;Acc:HGNC:393]
ENSG00000119048	0.63478797765838	5.95612641192722	21.5615549138443	0.000353990611365719	0.00461224827378602	UBE2B	protein_coding	5	1	ubiquitin conjugating enzyme E2 B [Source:HGNC Symbol;Acc:HGNC:12473]
ENSG00000184752	-0.718566017468883	5.47389666685917	21.6072882187893	0.000354165762021612	0.00461224827378602	NDUFA12	protein_coding	12	-1	NADH:ubiquinone oxidoreductase subunit A12 [Source:HGNC Symbol;Acc:HGNC:23987]
ENSG00000150403	0.649332976592681	4.70705482999093	21.5339981191879	0.000354988456944766	0.00461874022474163	TMCO3	protein_coding	13	1	transmembrane and coiled-coil domains 3 [Source:HGNC Symbol;Acc:HGNC:20329]
ENSG00000196275	0.900751753319935	1.44272481623893	21.4849376530002	0.000356548340369962	0.00462522010838944	GTF2IRD2	protein_coding	7	-1	GTF2I repeat domain containing 2 [Source:HGNC Symbol;Acc:HGNC:30775]
ENSG00000113369	1.55002854056559	6.03760607410948	21.5713838401957	0.000356809472623224	0.00462522010838944	ARRDC3	protein_coding	5	-1	arrestin domain containing 3 [Source:HGNC Symbol;Acc:HGNC:29263]
ENSG00000139318	1.29921787044508	6.94097011981394	21.5678951946544	0.000357067547783167	0.00462522010838944	DUSP6	protein_coding	12	-1	dual specificity phosphatase 6 [Source:HGNC Symbol;Acc:HGNC:3072]
ENSG00000133961	1.00014086723245	7.38193378469734	21.5674865061807	0.000357097794767016	0.00462522010838944	NUMB	protein_coding	14	-1	NUMB endocytic adaptor protein [Source:HGNC Symbol;Acc:HGNC:8060]
ENSG00000162062	-2.03945799939494	0.904074630738788	21.567325445185	0.000357109715675468	0.00462522010838944	TEDC2	protein_coding	16	1	tubulin epsilon and delta complex 2 [Source:HGNC Symbol;Acc:HGNC:25849]
ENSG00000282851	-0.688136456798709	4.34337031540173	21.4980926362776	0.000358237420355279	0.00463561174187253	BISPR	lncRNA	19	1	BST2 interferon stimulated positive regulator [Source:HGNC Symbol;Acc:HGNC:51290]
ENSG00000196218	-0.96961916666361	2.74912957239972	21.540780877706	0.000359080633584804	0.00464042770953982	RYR1	protein_coding	19	1	ryanodine receptor 1 [Source:HGNC Symbol;Acc:HGNC:10483]
ENSG00000188175	-2.69553134696966	0.661507340867822	21.538359716026	0.000359261020819992	0.00464042770953982	HEPACAM2	protein_coding	7	-1	HEPACAM family member 2 [Source:HGNC Symbol;Acc:HGNC:27364]
ENSG00000155508	0.57068996206444	6.48531134984919	21.4449447564772	0.000359630694896979	0.00464099502735259	CNOT8	protein_coding	5	1	CCR4-NOT transcription complex subunit 8 [Source:HGNC Symbol;Acc:HGNC:9207]
ENSG00000025434	-1.00054954257356	3.50248121545386	21.5270030897989	0.00036010852218054	0.00464295576063905	NR1H3	protein_coding	11	1	nuclear receptor subfamily 1 group H member 3 [Source:HGNC Symbol;Acc:HGNC:7966]
ENSG00000137449	1.07572902046823	3.35694932639479	21.5173031171998	0.000360834202362792	0.0046481056790802	CPEB2	protein_coding	4	1	cytoplasmic polyadenylation element binding protein 2 [Source:HGNC Symbol;Acc:HGNC:21745]
ENSG00000105205	2.35037597765537	6.94113943916883	21.4983733272983	0.000362255205016766	0.0046621950369231	CLC	protein_coding	19	-1	Charcot-Leyden crystal galectin [Source:HGNC Symbol;Acc:HGNC:2014]
ENSG00000125741	-0.453001909611298	4.83746760393612	21.391831177122	0.000363553615480663	0.00467468263515614	OPA3	protein_coding	19	-1	outer mitochondrial membrane lipid metabolism regulator OPA3 [Source:HGNC Symbol;Acc:HGNC:8142]
ENSG00000142303	0.871175759758446	3.59395545148525	21.4649094084555	0.000364782907436404	0.00468625976758021	ADAMTS10	protein_coding	19	-1	ADAM metallopeptidase with thrombospondin type 1 motif 10 [Source:HGNC Symbol;Acc:HGNC:13201]
ENSG00000116898	-0.605456454461799	5.0387965270137	21.3695205311485	0.000365494020981269	0.0046911651503785	MRPS15	protein_coding	1	-1	mitochondrial ribosomal protein S15 [Source:HGNC Symbol;Acc:HGNC:14504]
ENSG00000048052	1.02733448704469	3.50376007870957	21.42972648268	0.000367462204782198	0.004709731233706	HDAC9	protein_coding	7	1	histone deacetylase 9 [Source:HGNC Symbol;Acc:HGNC:14065]
ENSG00000105255	-0.930947882983734	1.640444859257	21.3389573236427	0.00036760167978389	0.004709731233706	FSD1	protein_coding	19	1	fibronectin type III and SPRY domain containing 1 [Source:HGNC Symbol;Acc:HGNC:13745]
ENSG00000158715	1.40343276490797	3.00399236168934	21.4199927540128	0.000368207425476616	0.00471325354066968	SLC45A3	protein_coding	1	-1	solute carrier family 45 member 3 [Source:HGNC Symbol;Acc:HGNC:8642]
ENSG00000198363	0.957781933614934	3.3595836330432	21.4047500322851	0.000369377889276335	0.00472399173116692	ASPH	protein_coding	8	-1	aspartate beta-hydroxylase [Source:HGNC Symbol;Acc:HGNC:757]
ENSG00000258810	1.90059912638844	0.280555807457006	21.3947557100429	0.000370147643782487	0.00472959056589157	AL133371.2	lncRNA	14	1	novel transcript, antisense to RNASE1
ENSG00000115155	-1.74510400526674	2.59236020475241	21.3843680894946	0.000370949632267796	0.00473559086999937	OTOF	protein_coding	2	-1	otoferlin [Source:HGNC Symbol;Acc:HGNC:8515]
ENSG00000262370	1.0449571072679	4.25055735409381	21.3662945968819	0.000372349753185613	0.00474920943029134	AC108134.3	lncRNA	16	-1	novel transcript
ENSG00000148572	0.991456827837113	5.81553264956712	21.340591433313	0.000374351340093687	0.00477046828471803	NRBF2	protein_coding	10	1	nuclear receptor binding factor 2 [Source:HGNC Symbol;Acc:HGNC:19692]
ENSG00000149798	1.37664920055938	5.75056610008029	21.335817853656	0.000374724425592522	0.0047709552202115	CDC42EP2	protein_coding	11	1	CDC42 effector protein 2 [Source:HGNC Symbol;Acc:HGNC:16263]
ENSG00000103522	-0.588063499382828	6.21285956813881	21.2688202690854	0.000375209822581011	0.00477286994849255	IL21R	protein_coding	16	1	interleukin 21 receptor [Source:HGNC Symbol;Acc:HGNC:6006]
ENSG00000125454	-0.572055141803169	4.1472145118218	21.2304954478074	0.000376067658493484	0.00477951465705323	SLC25A19	protein_coding	17	-1	solute carrier family 25 member 19 [Source:HGNC Symbol;Acc:HGNC:14409]
ENSG00000140807	1.03960368425298	1.0552191597743	21.2012567362045	0.000378387811192686	0.0047980455040252	NKD1	protein_coding	16	1	NKD inhibitor of WNT signaling pathway 1 [Source:HGNC Symbol;Acc:HGNC:17045]
ENSG00000005893	0.751694914012746	6.94736792958388	21.2887534101076	0.00037842563573241	0.0047980455040252	LAMP2	protein_coding	X	-1	lysosomal associated membrane protein 2 [Source:HGNC Symbol;Acc:HGNC:6501]
ENSG00000075340	-0.553256839101066	3.84150998148059	21.1993955423241	0.000378536052960225	0.0047980455040252	ADD2	protein_coding	2	-1	adducin 2 [Source:HGNC Symbol;Acc:HGNC:244]
ENSG00000198408	0.832985788744071	7.8505039315	21.2828357187199	0.000378893959363246	0.00479831310137615	OGA	protein_coding	10	-1	O-GlcNAcase [Source:HGNC Symbol;Acc:HGNC:7056]
ENSG00000181019	-0.847416675230973	1.51576139230068	21.1797490229258	0.00038010492292743	0.00480194099716663	NQO1	protein_coding	16	-1	NAD(P)H quinone dehydrogenase 1 [Source:HGNC Symbol;Acc:HGNC:2874]
ENSG00000218052	1.17308888662954	0.700201125391412	21.1749411265096	0.000380489986168949	0.00480194099716663	ADAMTS7P4	transcribed_unprocessed_pseudogene	15	-1	ADAMTS7 pseudogene 4 [Source:HGNC Symbol;Acc:HGNC:49410]
ENSG00000103160	0.568871044173279	3.65543350218541	21.1747678635053	0.000380503871068853	0.00480194099716663	HSDL1	protein_coding	16	-1	hydroxysteroid dehydrogenase like 1 [Source:HGNC Symbol;Acc:HGNC:16475]
ENSG00000171988	1.43674456626822	6.03731414069461	21.2622454736727	0.000380528629592274	0.00480194099716663	JMJD1C	protein_coding	10	-1	jumonji domain containing 1C [Source:HGNC Symbol;Acc:HGNC:12313]
ENSG00000180198	-0.656203459821114	4.87115099976935	21.2035386707014	0.000381048509932175	0.00480328694671795	RCC1	protein_coding	1	1	regulator of chromosome condensation 1 [Source:HGNC Symbol;Acc:HGNC:1913]
ENSG00000111913	0.634473855858988	9.32692233863035	21.1647261906562	0.00038130957652404	0.00480328694671795	RIPOR2	protein_coding	6	-1	RHO family interacting cell polarization regulator 2 [Source:HGNC Symbol;Acc:HGNC:13872]
ENSG00000135929	1.48430239287301	5.57571079960469	21.2378285918859	0.000382477549053628	0.00481374349944084	CYP27A1	protein_coding	2	1	cytochrome P450 family 27 subfamily A member 1 [Source:HGNC Symbol;Acc:HGNC:2605]
ENSG00000162378	0.787198336058654	3.88488866234353	21.2102821170873	0.000383575729381901	0.00482330398632298	ZYG11B	protein_coding	1	1	zyg-11 family member B, cell cycle regulator [Source:HGNC Symbol;Acc:HGNC:25820]
ENSG00000116191	1.04874520474265	5.69724634972684	21.2174563177562	0.000384112362126687	0.00482579261306782	RALGPS2	protein_coding	1	1	Ral GEF with PH domain and SH3 binding motif 2 [Source:HGNC Symbol;Acc:HGNC:30279]
ENSG00000113552	-0.463897038437026	4.97838298536272	21.1189175675475	0.000385009873453608	0.00482799563924153	GNPDA1	protein_coding	5	-1	glucosamine-6-phosphate deaminase 1 [Source:HGNC Symbol;Acc:HGNC:4417]
ENSG00000253982	-1.20610985742376	4.92424414035408	21.2045750573444	0.000385150162778435	0.00482799563924153	AC100810.1	lncRNA	8	-1	novel transcript
ENSG00000110042	1.16236569953369	4.12739374934975	21.2026646853316	0.000385304347709526	0.00482799563924153	DTX4	protein_coding	11	1	deltex E3 ubiquitin ligase 4 [Source:HGNC Symbol;Acc:HGNC:29151]
ENSG00000239900	-0.455983154717052	5.73123809520998	21.057109731165	0.000390067677744258	0.00488338682321832	ADSL	protein_coding	22	1	adenylosuccinate lyase [Source:HGNC Symbol;Acc:HGNC:291]
ENSG00000177556	-0.828315121163027	5.03722633012981	21.1276828378832	0.000391412148572114	0.00489591648876814	ATOX1	protein_coding	5	-1	antioxidant 1 copper chaperone [Source:HGNC Symbol;Acc:HGNC:798]
ENSG00000101017	-0.762312102539272	5.36093813663061	21.101902711767	0.000393537615320411	0.00491543733968062	CD40	protein_coding	20	1	CD40 molecule [Source:HGNC Symbol;Acc:HGNC:11919]
ENSG00000117616	0.985711262813896	7.30820971116497	21.1003892102396	0.000393662806525977	0.00491543733968062	RSRP1	protein_coding	1	-1	arginine and serine rich protein 1 [Source:HGNC Symbol;Acc:HGNC:25234]
ENSG00000081985	-1.58807673724307	3.41233232228866	21.0684947702158	0.000396311605769267	0.00494417815008297	IL12RB2	protein_coding	1	1	interleukin 12 receptor subunit beta 2 [Source:HGNC Symbol;Acc:HGNC:5972]
ENSG00000136908	-1.21947094231381	6.6699280553448	21.0578689852976	0.000397198582693365	0.00495090831813856	DPM2	protein_coding	9	-1	dolichyl-phosphate mannosyltransferase subunit 2, regulatory [Source:HGNC Symbol;Acc:HGNC:3006]
ENSG00000135898	-0.953539074149062	3.9659892206158	21.0443045798998	0.000398334155002086	0.00496072264538	GPR55	protein_coding	2	-1	G protein-coupled receptor 55 [Source:HGNC Symbol;Acc:HGNC:4511]
ENSG00000182621	1.20612391149013	0.777189129477194	20.977559417358	0.00039879226856809	0.00496209034959788	PLCB1	protein_coding	20	1	phospholipase C beta 1 [Source:HGNC Symbol;Acc:HGNC:15917]
ENSG00000178896	-1.00097953103812	4.05810350242826	21.0174019764187	0.000400597351459771	0.0049715412656673	EXOSC4	protein_coding	8	1	exosome component 4 [Source:HGNC Symbol;Acc:HGNC:18189]
ENSG00000142945	-2.09713776706312	3.22768614459018	21.0155295857807	0.000400755413300095	0.0049715412656673	KIF2C	protein_coding	1	1	kinesin family member 2C [Source:HGNC Symbol;Acc:HGNC:6393]
ENSG00000198618	-0.671902557625469	4.22355952684516	20.9384287934391	0.000401025754626797	0.0049715412656673	PPIAP22	processed_pseudogene	21	1	peptidylprolyl isomerase A pseudogene 22 [Source:HGNC Symbol;Acc:HGNC:17236]
ENSG00000134291	-0.683474151734232	4.59391820050215	20.9587401935415	0.000401230833190903	0.0049715412656673	TMEM106C	protein_coding	12	1	transmembrane protein 106C [Source:HGNC Symbol;Acc:HGNC:28775]
ENSG00000087074	0.754509858507019	6.70843690527336	21.0091252750675	0.000401296585633284	0.0049715412656673	PPP1R15A	protein_coding	19	1	protein phosphatase 1 regulatory subunit 15A [Source:HGNC Symbol;Acc:HGNC:14375]
ENSG00000141337	0.737426012146218	3.90110186235913	20.9454378655778	0.000402362024601041	0.00497745874358866	ARSG	protein_coding	17	1	arylsulfatase G [Source:HGNC Symbol;Acc:HGNC:24102]
ENSG00000141564	-0.6750612435	5.39972672572482	20.9947725588113	0.000402512442831597	0.00497745874358866	RPTOR	protein_coding	17	1	regulatory associated protein of MTOR complex 1 [Source:HGNC Symbol;Acc:HGNC:30287]
ENSG00000229124	0.661523888069196	4.61832629197214	20.9347410504038	0.000403131562324555	0.00497745874358866	VIM-AS1	lncRNA	10	-1	VIM antisense RNA 1 [Source:HGNC Symbol;Acc:HGNC:44879]
ENSG00000099804	-1.22439101095727	8.1118128691691	20.9852714311363	0.000403319623739968	0.00497745874358866	CDC34	protein_coding	19	1	cell division cycle 34, ubiqiutin conjugating enzyme [Source:HGNC Symbol;Acc:HGNC:1734]
ENSG00000110455	0.775892445024122	4.3303801953492	20.9829035077644	0.000403521081550144	0.00497745874358866	ACCS	protein_coding	11	1	1-aminocyclopropane-1-carboxylate synthase homolog (inactive) [Source:HGNC Symbol;Acc:HGNC:23989]
ENSG00000163751	2.14727483397344	2.08415282480902	20.9305215386333	0.000408007159201263	0.00502722690574799	CPA3	protein_coding	3	1	carboxypeptidase A3 [Source:HGNC Symbol;Acc:HGNC:2298]
ENSG00000125648	-0.638912878132673	4.49907630566055	20.8556178202504	0.000408261495750012	0.00502722690574799	SLC25A23	protein_coding	19	-1	solute carrier family 25 member 23 [Source:HGNC Symbol;Acc:HGNC:19375]
ENSG00000141076	-0.512922423515138	4.57877144322526	20.8299096875921	0.000409322558787441	0.00503593997844963	UTP4	protein_coding	16	1	UTP4 small subunit processome component [Source:HGNC Symbol;Acc:HGNC:1983]
ENSG00000138092	-0.861181956960797	3.60504661539334	20.9019271792407	0.000410480051470702	0.00504582337644788	CENPO	protein_coding	2	1	centromere protein O [Source:HGNC Symbol;Acc:HGNC:28152]
ENSG00000182022	1.0849662164322	7.37374176198447	20.8913942237687	0.000411395272261559	0.00505271417578486	CHST15	protein_coding	10	-1	carbohydrate sulfotransferase 15 [Source:HGNC Symbol;Acc:HGNC:18137]
ENSG00000182718	-0.645425494945799	8.50629755993605	20.7872381610216	0.000413058709445768	0.0050687747058345	ANXA2	protein_coding	15	-1	annexin A2 [Source:HGNC Symbol;Acc:HGNC:537]
ENSG00000164116	-1.256880434327	1.79563680626256	20.8568098024835	0.000414416786711475	0.00508106364912082	GUCY1A1	protein_coding	4	1	guanylate cyclase 1 soluble subunit alpha 1 [Source:HGNC Symbol;Acc:HGNC:4685]
ENSG00000185963	0.753940339681085	6.08290069160893	20.8426850936974	0.000415658095971697	0.00509190102606085	BICD2	protein_coding	9	-1	BICD cargo adaptor 2 [Source:HGNC Symbol;Acc:HGNC:17208]
ENSG00000067225	-0.848855661688623	9.73344142745852	20.8133776538174	0.000416964685881296	0.00510351879703679	PKM	protein_coding	15	-1	pyruvate kinase M1/2 [Source:HGNC Symbol;Acc:HGNC:9021]
ENSG00000106105	-0.612450718662734	6.06935187944614	20.7588441462378	0.000418619440015584	0.00511937438789873	GARS1	protein_coding	7	1	glycyl-tRNA synthetase 1 [Source:HGNC Symbol;Acc:HGNC:4162]
ENSG00000140948	0.838736445517995	3.15808630769204	20.7414269263261	0.000420174853108291	0.00513398896417995	ZCCHC14	protein_coding	16	-1	zinc finger CCHC-type containing 14 [Source:HGNC Symbol;Acc:HGNC:24134]
ENSG00000178719	-1.04574575526991	8.53539504000665	20.7755759277908	0.000421614126860094	0.00514362071777932	GRINA	protein_coding	8	1	glutamate ionotropic receptor NMDA type subunit associated protein 1 [Source:HGNC Symbol;Acc:HGNC:4589]
ENSG00000282164	1.021662017193	1.28524879492883	20.6909086008211	0.00042174120647276	0.00514362071777932	PEG13	lncRNA	8	-1	paternally expressed 13 [Source:HGNC Symbol;Acc:HGNC:19969]
ENSG00000168496	-1.07429061090181	4.53999035799713	20.7641952827463	0.000422633814154062	0.00514362071777932	FEN1	protein_coding	11	1	flap structure-specific endonuclease 1 [Source:HGNC Symbol;Acc:HGNC:3650]
ENSG00000114812	0.941219129001517	4.73268224369474	20.7627564619109	0.000422762930653689	0.00514362071777932	VIPR1	protein_coding	3	1	vasoactive intestinal peptide receptor 1 [Source:HGNC Symbol;Acc:HGNC:12694]
ENSG00000151466	0.799910807224345	4.26712572028582	20.7626967247045	0.000422768292308527	0.00514362071777932	SCLT1	protein_coding	4	-1	sodium channel and clathrin linker 1 [Source:HGNC Symbol;Acc:HGNC:26406]
ENSG00000166471	0.654820237964848	4.01074224059917	20.6660603276283	0.000424149680350415	0.00515602431395253	TMEM41B	protein_coding	11	-1	transmembrane protein 41B [Source:HGNC Symbol;Acc:HGNC:28948]
ENSG00000152969	-0.91379419920832	4.25438538854475	20.7390466273336	0.0004248971000311	0.0051607067213496	JAKMIP1	protein_coding	4	-1	janus kinase and microtubule interacting protein 1 [Source:HGNC Symbol;Acc:HGNC:26460]
ENSG00000119541	0.79787626963786	5.75015917035968	20.7136789279257	0.000427194137502708	0.00518418643696855	VPS4B	protein_coding	18	-1	vacuolar protein sorting 4 homolog B [Source:HGNC Symbol;Acc:HGNC:10895]
ENSG00000171680	1.01829678844002	1.3237937366774	20.6167080205744	0.000428652584997684	0.00519745819443575	PLEKHG5	protein_coding	1	-1	pleckstrin homology and RhoGEF domain containing G5 [Source:HGNC Symbol;Acc:HGNC:29105]
ENSG00000151151	1.55861494169581	3.58624427712913	20.6931897043059	0.000429059790123374	0.0051979717941222	IPMK	protein_coding	10	-1	inositol polyphosphate multikinase [Source:HGNC Symbol;Acc:HGNC:20739]
ENSG00000163170	-0.997386958389608	2.503055548113	20.6867148938116	0.000429651290185148	0.00520071531968377	BOLA3	protein_coding	2	-1	bolA family member 3 [Source:HGNC Symbol;Acc:HGNC:24415]
ENSG00000251259	1.97399581233564	0.60417806833502	20.6750241394986	0.000430721648819787	0.0052092456118298	AC004069.1	lncRNA	4	-1	novel transcript
ENSG00000212864	-1.66606045580418	2.48167657875806	20.6579685456774	0.000432288659079663	0.00522376295666493	RNF208	protein_coding	9	-1	ring finger protein 208 [Source:HGNC Symbol;Acc:HGNC:25420]
ENSG00000169967	1.111130405128	5.97815501639611	20.6490018379545	0.00043311510131918	0.00522669086924279	MAP3K2	protein_coding	2	-1	mitogen-activated protein kinase kinase kinase 2 [Source:HGNC Symbol;Acc:HGNC:6854]
ENSG00000136040	1.14267886163639	7.44936476433552	20.6242394731363	0.000435406786537344	0.00522669086924279	PLXNC1	protein_coding	12	1	plexin C1 [Source:HGNC Symbol;Acc:HGNC:9106]
ENSG00000130396	1.13468695272004	2.36417712907485	20.6233046152959	0.000435493575899118	0.00522669086924279	AFDN	protein_coding	6	1	afadin, adherens junction formation factor [Source:HGNC Symbol;Acc:HGNC:7137]
ENSG00000204054	0.849993686836825	5.15167167453382	20.6228174512815	0.000435538810558954	0.00522669086924279	LINC00963	lncRNA	9	1	long intergenic non-protein coding RNA 963 [Source:HGNC Symbol;Acc:HGNC:48716]
ENSG00000140525	-1.25510460840563	4.23774587816	20.6219561583938	0.000435618797356582	0.00522669086924279	FANCI	protein_coding	15	1	FA complementation group I [Source:HGNC Symbol;Acc:HGNC:25568]
ENSG00000273314	-0.947052795543683	1.34696125298609	20.534254808225	0.000436025035648373	0.00522669086924279	AC005229.4	lncRNA	7	-1	novel transcript, antisense to CUL1
ENSG00000132507	-0.624692229794847	8.36174182890118	20.5340001856835	0.000436048873619815	0.00522669086924279	EIF5A	protein_coding	17	1	eukaryotic translation initiation factor 5A [Source:HGNC Symbol;Acc:HGNC:3300]
ENSG00000105835	1.57835136298684	9.31235556956535	20.6144304515947	0.000436318411259302	0.00522669086924279	NAMPT	protein_coding	7	-1	nicotinamide phosphoribosyltransferase [Source:HGNC Symbol;Acc:HGNC:30092]
ENSG00000082996	0.92575802712655	5.98914256313036	20.6097778431279	0.000436751574765804	0.00522669086924279	RNF13	protein_coding	3	1	ring finger protein 13 [Source:HGNC Symbol;Acc:HGNC:10057]
ENSG00000161640	-1.23610341373639	0.867836944178484	20.5579367791072	0.000436894911319676	0.00522669086924279	SIGLEC11	protein_coding	19	-1	sialic acid binding Ig like lectin 11 [Source:HGNC Symbol;Acc:HGNC:15622]
ENSG00000196220	1.31198041610653	1.41018842073527	20.6062612293763	0.0004370793017864	0.00522669086924279	SRGAP3	protein_coding	3	-1	SLIT-ROBO Rho GTPase activating protein 3 [Source:HGNC Symbol;Acc:HGNC:19744]
ENSG00000183010	-1.41193780696844	2.42662177505205	20.6057536513205	0.000437126628172718	0.00522669086924279	PYCR1	protein_coding	17	-1	pyrroline-5-carboxylate reductase 1 [Source:HGNC Symbol;Acc:HGNC:9721]
ENSG00000171631	-1.25310091757718	2.0832106237275	20.6038929472705	0.000437300169589205	0.00522669086924279	P2RY6	protein_coding	11	1	pyrimidinergic receptor P2Y6 [Source:HGNC Symbol;Acc:HGNC:8543]
ENSG00000148773	-2.15417584431753	5.31634703705154	20.5901209866269	0.000438587082611676	0.0052376782614992	MKI67	protein_coding	10	-1	marker of proliferation Ki-67 [Source:HGNC Symbol;Acc:HGNC:7107]
ENSG00000075239	-0.63765053377602	4.01711091565632	20.4923676344087	0.000439966629861989	0.00524888698319303	ACAT1	protein_coding	11	1	acetyl-CoA acetyltransferase 1 [Source:HGNC Symbol;Acc:HGNC:93]
ENSG00000042980	0.945959752075673	4.5601706957241	20.5722603627062	0.000440262507539529	0.00524888698319303	ADAM28	protein_coding	8	1	ADAM metallopeptidase domain 28 [Source:HGNC Symbol;Acc:HGNC:206]
ENSG00000256039	-0.792306615573285	3.36539288558048	20.4805320608597	0.00044428161263412	0.00529237469498186	LINC02446	lncRNA	12	1	long intergenic non-protein coding RNA 2446 [Source:HGNC Symbol;Acc:HGNC:53378]
ENSG00000187902	-2.43773369509087	0.472930669338827	20.5170228499233	0.000445490548973133	0.00530234239868022	SHISA7	protein_coding	19	-1	shisa family member 7 [Source:HGNC Symbol;Acc:HGNC:35409]
ENSG00000174579	0.858207510278981	5.8745190473439	20.5072813717313	0.000446419885181476	0.00530896836742946	MSL2	protein_coding	3	-1	MSL complex subunit 2 [Source:HGNC Symbol;Acc:HGNC:25544]
ENSG00000180304	0.796777686830311	7.56459065876663	20.4982094761864	0.000447287335439356	0.00531484792994538	OAZ2	protein_coding	15	-1	ornithine decarboxylase antizyme 2 [Source:HGNC Symbol;Acc:HGNC:8096]
ENSG00000152782	1.05110984605718	-0.0220029277445615	20.4034366510804	0.00044847065762574	0.00532092515531591	PANK1	protein_coding	10	-1	pantothenate kinase 1 [Source:HGNC Symbol;Acc:HGNC:8598]
ENSG00000106546	0.935677348964783	4.1407793892522	20.4850846365655	0.000448545736754012	0.00532092515531591	AHR	protein_coding	7	1	aryl hydrocarbon receptor [Source:HGNC Symbol;Acc:HGNC:348]
ENSG00000198417	-1.0366893647703	3.45795851461281	20.4751070401755	0.000449505088840737	0.00532509770388624	MT1F	protein_coding	16	1	metallothionein 1F [Source:HGNC Symbol;Acc:HGNC:7398]
ENSG00000137474	-0.912045380150582	1.34260811096872	20.3849313942381	0.000450263716972998	0.00532509770388624	MYO7A	protein_coding	11	1	myosin VIIA [Source:HGNC Symbol;Acc:HGNC:7606]
ENSG00000143479	-2.41059049484879	1.41140498551222	20.4639571290296	0.000450579934335909	0.00532509770388624	DYRK3	protein_coding	1	1	dual specificity tyrosine phosphorylation regulated kinase 3 [Source:HGNC Symbol;Acc:HGNC:3094]
ENSG00000149131	-2.03696722124201	7.50454301051826	20.4632278135414	0.000450650342209294	0.00532509770388624	SERPING1	protein_coding	11	1	serpin family G member 1 [Source:HGNC Symbol;Acc:HGNC:1228]
ENSG00000148288	-0.728990861641757	4.90376330971499	20.457260882139	0.000451226860105482	0.00532509770388624	GBGT1	protein_coding	9	-1	globoside alpha-1,3-N-acetylgalactosaminyltransferase 1 (FORS blood group) [Source:HGNC Symbol;Acc:HGNC:20460]
ENSG00000139890	1.6428994886098	3.88642173716148	20.4562599403915	0.000451323652425622	0.00532509770388624	REM2	protein_coding	14	1	RRAD and GEM like GTPase 2 [Source:HGNC Symbol;Acc:HGNC:20248]
ENSG00000131480	2.05773709513573	3.35463626396111	20.4542936482568	0.00045151386441318	0.00532509770388624	AOC2	protein_coding	17	1	amine oxidase copper containing 2 [Source:HGNC Symbol;Acc:HGNC:549]
ENSG00000165795	1.06481906313018	3.02874398483012	20.4354196331671	0.000453344334622376	0.00533836149174684	NDRG2	protein_coding	14	-1	NDRG family member 2 [Source:HGNC Symbol;Acc:HGNC:14460]
ENSG00000116983	0.915560276894922	3.0412561144263	20.4349714954879	0.000453387899558761	0.00533836149174684	HPCAL4	protein_coding	1	-1	hippocalcin like 4 [Source:HGNC Symbol;Acc:HGNC:18212]
ENSG00000140464	-0.838662003591378	7.40746295464781	20.4280227744809	0.000454064019984521	0.00534190759101525	PML	protein_coding	15	1	promyelocytic leukemia [Source:HGNC Symbol;Acc:HGNC:9113]
ENSG00000198876	-1.47491713439449	8.47261870615791	20.3602928346157	0.00046071492445977	0.00541568112935507	DCAF12	protein_coding	9	-1	DDB1 and CUL4 associated factor 12 [Source:HGNC Symbol;Acc:HGNC:19911]
ENSG00000250687	-1.26850024398473	0.399074431226449	20.2588445060496	0.000462700989987857	0.00543454328471311	NAIPP1	transcribed_unprocessed_pseudogene	5	1	NAIP pseudogene 1 [Source:HGNC Symbol;Acc:HGNC:54492]
ENSG00000176597	1.84634457511608	2.28912397225023	20.3308568453743	0.000463640108975919	0.00544108783573304	B3GNT5	protein_coding	3	1	UDP-GlcNAc:betaGal beta-1,3-N-acetylglucosaminyltransferase 5 [Source:HGNC Symbol;Acc:HGNC:15684]
ENSG00000151651	1.03440657411568	9.10203919464042	20.3047849991142	0.000466248714266319	0.00546317654468927	ADAM8	protein_coding	10	-1	ADAM metallopeptidase domain 8 [Source:HGNC Symbol;Acc:HGNC:215]
ENSG00000135069	-1.10869022728531	3.32223497603947	20.302006870832	0.00046652766572579	0.00546317654468927	PSAT1	protein_coding	9	1	phosphoserine aminotransferase 1 [Source:HGNC Symbol;Acc:HGNC:19129]
ENSG00000136802	-0.543899550452165	5.58793128606924	20.2181893633394	0.000466794502079816	0.00546317654468927	LRRC8A	protein_coding	9	1	leucine rich repeat containing 8 VRAC subunit A [Source:HGNC Symbol;Acc:HGNC:19027]
ENSG00000213699	-0.47886353635365	5.2043659208022	20.2130516378281	0.000467314749014121	0.00546317654468927	SLC35F6	protein_coding	2	1	solute carrier family 35 member F6 [Source:HGNC Symbol;Acc:HGNC:26055]
ENSG00000198937	-0.838395450044939	4.28162079216395	20.2929378197562	0.000467439615917472	0.00546317654468927	CCDC167	protein_coding	6	-1	coiled-coil domain containing 167 [Source:HGNC Symbol;Acc:HGNC:21239]
ENSG00000197093	0.877208543423247	3.40852988538538	20.2710616575313	0.000469647795720109	0.00548448536526589	GAL3ST4	protein_coding	7	-1	galactose-3-O-sulfotransferase 4 [Source:HGNC Symbol;Acc:HGNC:24145]
ENSG00000275719	-1.4500021808147	0.437376509003792	20.2405456205303	0.000471340935904115	0.00549974964277308	AC008622.2	lncRNA	19	1	novel transcript, antisense to SLC1A5
ENSG00000182831	0.702847048553285	5.91833162185064	20.2454003558731	0.00047225325253678	0.00550588550645786	C16orf72	protein_coding	16	1	chromosome 16 open reading frame 72 [Source:HGNC Symbol;Acc:HGNC:30103]
ENSG00000082146	-1.60209717257352	8.08318370285711	20.2327739265774	0.000473541305185069	0.00551638836874217	STRADB	protein_coding	2	1	STE20 related adaptor beta [Source:HGNC Symbol;Acc:HGNC:13205]
ENSG00000124102	3.80023312759366	6.65046200169806	20.2157124963353	0.000475288164249514	0.0055322144412278	PI3	protein_coding	20	1	peptidase inhibitor 3 [Source:HGNC Symbol;Acc:HGNC:8947]
ENSG00000068383	0.765576223809436	4.29152446336672	20.202532892544	0.000476642618099297	0.00554345092249851	INPP5A	protein_coding	10	1	inositol polyphosphate-5-phosphatase A [Source:HGNC Symbol;Acc:HGNC:6076]
ENSG00000156795	-0.600350211766449	2.07552406918783	20.1160354289659	0.000477263964364171	0.00554614983710957	NTAQ1	protein_coding	8	1	N-terminal glutamine amidase 1 [Source:HGNC Symbol;Acc:HGNC:25490]
ENSG00000172893	-0.655415849472831	3.43895313592841	20.1084722607755	0.000478049688706516	0.00555075298696147	DHCR7	protein_coding	11	-1	7-dehydrocholesterol reductase [Source:HGNC Symbol;Acc:HGNC:2860]
ENSG00000138835	-0.495820931216688	6.47819981526672	20.0765961453956	0.000481377509912964	0.00558484151769544	RGS3	protein_coding	9	1	regulator of G protein signaling 3 [Source:HGNC Symbol;Acc:HGNC:9999]
ENSG00000167549	0.911848282833821	1.05373837693619	20.060588145592	0.000483058692284347	0.00559978615864531	CORO6	protein_coding	17	-1	coronin 6 [Source:HGNC Symbol;Acc:HGNC:21356]
ENSG00000113240	0.942090280471428	5.01310775614759	20.129666872722	0.000484211045537787	0.00560858111038768	CLK4	protein_coding	5	-1	CDC like kinase 4 [Source:HGNC Symbol;Acc:HGNC:13659]
ENSG00000184831	-0.943234791742163	2.25432248853508	20.0645526351425	0.000486059841573275	0.0056220187431276	APOO	protein_coding	X	-1	apolipoprotein O [Source:HGNC Symbol;Acc:HGNC:28727]
ENSG00000172270	-1.33899157625375	10.0863620933035	20.1066617511528	0.000486628985464631	0.0056220187431276	BSG	protein_coding	19	1	basigin (Ok blood group) [Source:HGNC Symbol;Acc:HGNC:1116]
ENSG00000111863	-1.04291757060591	2.90788483149193	20.0981055309565	0.000487531799355614	0.0056220187431276	ADTRP	protein_coding	6	-1	androgen dependent TFPI regulating protein [Source:HGNC Symbol;Acc:HGNC:21214]
ENSG00000231160	1.13646323147351	1.11478836505548	20.0498859578663	0.000487612740633274	0.0056220187431276	KLF3-AS1	lncRNA	4	-1	KLF3 antisense RNA 1 [Source:HGNC Symbol;Acc:HGNC:25796]
ENSG00000100503	0.564656480583116	6.81240934087032	20.017324625775	0.000487705927433473	0.0056220187431276	NIN	protein_coding	14	-1	ninein [Source:HGNC Symbol;Acc:HGNC:14906]
ENSG00000122986	0.862742715523708	6.90859963836527	20.0961459582344	0.000487738833895256	0.0056220187431276	HVCN1	protein_coding	12	-1	hydrogen voltage gated channel 1 [Source:HGNC Symbol;Acc:HGNC:28240]
ENSG00000138621	0.957964733201959	5.17901252517921	20.09238062119	0.00048813693468923	0.00562205893978776	PPCDC	protein_coding	15	1	phosphopantothenoylcysteine decarboxylase [Source:HGNC Symbol;Acc:HGNC:28107]
ENSG00000124831	0.806869936067134	7.1902842526377	20.0835922557458	0.000489067554554714	0.00562822734227868	LRRFIP1	protein_coding	2	1	LRR binding FLII interacting protein 1 [Source:HGNC Symbol;Acc:HGNC:6702]
ENSG00000162413	0.817024531721758	6.86707001125897	20.0695964118417	0.000490553793961877	0.00563622572788295	KLHL21	protein_coding	1	-1	kelch like family member 21 [Source:HGNC Symbol;Acc:HGNC:29041]
ENSG00000243317	-1.34962977215919	6.68304237940561	20.0518453471755	0.000492446234726941	0.00565340975516094	STMP1	protein_coding	7	1	short transmembrane mitochondrial protein 1 [Source:HGNC Symbol;Acc:HGNC:41909]
ENSG00000164167	-0.505084277406268	4.25140213425062	19.9376783064549	0.000496192507894747	0.00569183144925641	6	protein_coding	4	1	LSM6 homolog, U6 small nuclear RNA and mRNA degradation associated [Source:HGNC Symbol;Acc:HGNC:17017]
ENSG00000104805	-0.920852011644693	8.75020029620402	19.9983510744942	0.000498199900246547	0.00570781530101992	NUCB1	protein_coding	19	1	nucleobindin 1 [Source:HGNC Symbol;Acc:HGNC:8043]
ENSG00000183527	-0.785219969028891	3.22693023796835	19.9495712858709	0.000498387185686024	0.00570781530101992	PSMG1	protein_coding	21	-1	proteasome assembly chaperone 1 [Source:HGNC Symbol;Acc:HGNC:3043]
ENSG00000198920	0.655834871276286	3.83341545157188	19.9148269409232	0.000498797367010517	0.00570792456851312	KIAA0753	protein_coding	17	-1	KIAA0753 [Source:HGNC Symbol;Acc:HGNC:29110]
ENSG00000204304	0.727585467053314	7.32887557691179	19.9852921514514	0.000499616113834935	0.00571270527592803	PBX2	protein_coding	6	-1	PBX homeobox 2 [Source:HGNC Symbol;Acc:HGNC:8633]
ENSG00000165891	-1.94435552250232	0.694596742148906	19.9705946719805	0.000501215530368257	0.00572406685406675	E2F7	protein_coding	12	-1	E2F transcription factor 7 [Source:HGNC Symbol;Acc:HGNC:23820]
ENSG00000137166	-0.59678021420499	4.7093968323615	19.8865765711127	0.000502076074026937	0.00572406685406675	FOXP4	protein_coding	6	1	forkhead box P4 [Source:HGNC Symbol;Acc:HGNC:20842]
ENSG00000106617	0.683773680622932	4.62850000204108	19.9302058511826	0.000502885484813575	0.00572406685406675	PRKAG2	protein_coding	7	-1	protein kinase AMP-activated non-catalytic subunit gamma 2 [Source:HGNC Symbol;Acc:HGNC:9386]
ENSG00000042753	-0.941016466972155	6.9637908659267	19.9499931478305	0.000503467297159134	0.00572406685406675	AP2S1	protein_coding	19	-1	adaptor related protein complex 2 subunit sigma 1 [Source:HGNC Symbol;Acc:HGNC:565]
ENSG00000274021	0.901008747579858	1.19905131968612	19.8711204133541	0.000503474601767847	0.00572406685406675	AC024909.1	lncRNA	12	1	novel transcript, antisense to DUSP6
ENSG00000114405	-1.20646220165213	1.21607667755406	19.937986163375	0.000503510315239668	0.00572406685406675	C3orf14	protein_coding	3	1	chromosome 3 open reading frame 14 [Source:HGNC Symbol;Acc:HGNC:25024]
ENSG00000167815	-1.22878942450498	7.55019532125819	19.9473553725064	0.000503756442451456	0.00572406685406675	PRDX2	protein_coding	19	-1	peroxiredoxin 2 [Source:HGNC Symbol;Acc:HGNC:9353]
ENSG00000196867	1.17714942787897	1.71925782951837	19.9459376477242	0.000503911927728003	0.00572406685406675	ZFP28	protein_coding	19	1	ZFP28 zinc finger protein [Source:HGNC Symbol;Acc:HGNC:17801]
ENSG00000134198	1.13882523088721	4.08443824446866	19.9430779470394	0.000504225724844091	0.00572406685406675	TSPAN2	protein_coding	1	-1	tetraspanin 2 [Source:HGNC Symbol;Acc:HGNC:20659]
ENSG00000142168	-0.737120316970336	6.50631389759963	19.9372392018915	0.000504867108319479	0.00572678478680543	SOD1	protein_coding	21	1	superoxide dismutase 1 [Source:HGNC Symbol;Acc:HGNC:11179]
ENSG00000068971	-0.860259093321601	5.83418651902268	19.9194909521225	0.000506822476326617	0.00574439126509572	PPP2R5B	protein_coding	11	1	protein phosphatase 2 regulatory subunit B'beta [Source:HGNC Symbol;Acc:HGNC:9310]
ENSG00000012232	0.599193456741619	5.97758090412112	19.8655750009407	0.000507618401610586	0.00574792775615139	EXTL3	protein_coding	8	1	exostosin like glycosyltransferase 3 [Source:HGNC Symbol;Acc:HGNC:3518]
ENSG00000105948	1.01138454245875	0.751961920429596	19.8308357075415	0.000507941394328252	0.00574792775615139	TTC26	protein_coding	7	1	tetratricopeptide repeat domain 26 [Source:HGNC Symbol;Acc:HGNC:21882]
ENSG00000144485	-1.17054941675737	2.58762848401456	19.896234892861	0.000509397764949321	0.00575983329939125	HES6	protein_coding	2	-1	hes family bHLH transcription factor 6 [Source:HGNC Symbol;Acc:HGNC:18254]
ENSG00000273117	-0.68878167966032	1.39931704385444	19.8026334944652	0.000511095398315326	0.00577444578889647	AC144652.1	lncRNA	7	-1	novel transcript
ENSG00000090861	-0.797438770954716	6.16187419416253	19.8645607411121	0.00051292932745059	0.00578849262636312	AARS1	protein_coding	16	-1	alanyl-tRNA synthetase 1 [Source:HGNC Symbol;Acc:HGNC:20]
ENSG00000221829	-0.657509714607589	4.27530914549186	19.8117591154042	0.00051315127304672	0.00578849262636312	FANCG	protein_coding	9	-1	FA complementation group G [Source:HGNC Symbol;Acc:HGNC:3588]
ENSG00000112763	0.686063245110323	6.56457559877327	19.8477315496079	0.000514817102475153	0.00580268928715467	BTN2A1	protein_coding	6	1	butyrophilin subfamily 2 member A1 [Source:HGNC Symbol;Acc:HGNC:1136]
ENSG00000166689	1.04875158870568	1.44799265386186	19.7964103187756	0.000515366390819398	0.00580428851383712	PLEKHA7	protein_coding	11	-1	pleckstrin homology domain containing A7 [Source:HGNC Symbol;Acc:HGNC:27049]
ENSG00000232434	-0.764480892658374	3.48203553311623	19.7892270242257	0.000516178793653018	0.00580884618734166	AJM1	protein_coding	9	1	apical junction component 1 homolog [Source:HGNC Symbol;Acc:HGNC:37284]
ENSG00000130997	-0.973874143422309	0.61503067638049	19.7533451080606	0.000516661417864543	0.00580968841382489	POLN	protein_coding	4	-1	DNA polymerase nu [Source:HGNC Symbol;Acc:HGNC:18870]
ENSG00000175166	-0.556714420560112	7.28422524208312	19.7460171160152	0.000517494845312147	0.00581418171387378	PSMD2	protein_coding	3	1	proteasome 26S subunit, non-ATPase 2 [Source:HGNC Symbol;Acc:HGNC:9559]
ENSG00000176533	1.0686889618316	5.18187437114847	19.8178575842871	0.000518187732203662	0.00581418171387378	GNG7	protein_coding	19	-1	G protein subunit gamma 7 [Source:HGNC Symbol;Acc:HGNC:4410]
ENSG00000188895	1.02389665990554	7.89159284708649	19.8169960813585	0.000518285307546831	0.00581418171387378	MSL1	protein_coding	17	1	MSL complex subunit 1 [Source:HGNC Symbol;Acc:HGNC:27905]
ENSG00000150681	1.21628881451723	5.35896452856144	19.8017824225567	0.000520011897107222	0.00582896105278253	RGS18	protein_coding	1	1	regulator of G protein signaling 18 [Source:HGNC Symbol;Acc:HGNC:14261]
ENSG00000150907	0.680926519723144	5.49931398750599	19.7930981402929	0.000521000417545515	0.0058354504314237	FOXO1	protein_coding	13	-1	forkhead box O1 [Source:HGNC Symbol;Acc:HGNC:3819]
ENSG00000158850	-0.706369153054618	6.68396709346115	19.7881996915733	0.000521558948585305	0.00583689823390426	B4GALT3	protein_coding	1	-1	beta-1,4-galactosyltransferase 3 [Source:HGNC Symbol;Acc:HGNC:926]
ENSG00000236255	0.852901837940614	0.975389048161407	19.7070800259206	0.000521949066469715	0.00583689823390426	AC009404.1	lncRNA	2	1	novel transcript
ENSG00000132510	1.28431156059056	7.48980262432959	19.7710620645563	0.000523518406496134	0.00584985626458857	KDM6B	protein_coding	17	1	lysine demethylase 6B [Source:HGNC Symbol;Acc:HGNC:29012]
ENSG00000144228	1.19017130380348	4.6708982821494	19.7656555212156	0.000524138316686716	0.00585219325849188	SPOPL	protein_coding	2	1	speckle type BTB/POZ protein like [Source:HGNC Symbol;Acc:HGNC:27934]
ENSG00000099866	1.77998774957957	-0.167331564549206	19.75997637716	0.000524790386505128	0.00585488538491665	MADCAM1	protein_coding	19	1	mucosal vascular addressin cell adhesion molecule 1 [Source:HGNC Symbol;Acc:HGNC:6765]
ENSG00000124562	-0.669561695313992	5.82792300176716	19.7419863454818	0.00052686209890592	0.00587339931385966	SNRPC	protein_coding	6	1	small nuclear ribonucleoprotein polypeptide C [Source:HGNC Symbol;Acc:HGNC:11157]
ENSG00000130830	-1.35375593092701	8.44390697351797	19.7367669518207	0.000527464906412945	0.0058755219090424	MPP1	protein_coding	X	-1	membrane palmitoylated protein 1 [Source:HGNC Symbol;Acc:HGNC:7219]
ENSG00000160957	-1.17656141282327	3.49812701206553	19.7187803599297	0.000529548291594695	0.00589412071121064	RECQL4	protein_coding	8	-1	RecQ like helicase 4 [Source:HGNC Symbol;Acc:HGNC:9949]
ENSG00000103319	0.671073826199491	4.17360538224874	19.6669830329578	0.000530169748968521	0.00589618430969971	EEF2K	protein_coding	16	1	eukaryotic elongation factor 2 kinase [Source:HGNC Symbol;Acc:HGNC:24615]
ENSG00000260923	1.86756122277928	-0.299515159874166	20.5087631546747	0.000530561401350111	0.00589618430969971	LINC02193	lncRNA	16	1	long intergenic non-protein coding RNA 2193 [Source:HGNC Symbol;Acc:HGNC:53055]
ENSG00000171606	0.48840648231271	5.11300101263886	19.6230110342616	0.000531716259501406	0.00590349699537671	ZNF274	protein_coding	19	1	zinc finger protein 274 [Source:HGNC Symbol;Acc:HGNC:13068]
ENSG00000012223	-2.8467751200575	7.59986925182772	19.6962124181464	0.000532175647735448	0.00590349699537671	LTF	protein_coding	3	-1	lactotransferrin [Source:HGNC Symbol;Acc:HGNC:6720]
ENSG00000136156	0.902816401738976	10.0257941157018	19.6937559415266	0.000532462528185518	0.00590349699537671	ITM2B	protein_coding	13	1	integral membrane protein 2B [Source:HGNC Symbol;Acc:HGNC:6174]
ENSG00000135116	2.83239980759277	1.7850716965186	19.6862289607214	0.000533342670088278	0.0059086570923388	HRK	protein_coding	12	-1	harakiri, BCL2 interacting protein [Source:HGNC Symbol;Acc:HGNC:5185]
ENSG00000132128	-0.515229158312637	5.93859355033333	19.602879626624	0.000534086001120153	0.00591229468372869	LRRC41	protein_coding	1	-1	leucine rich repeat containing 41 [Source:HGNC Symbol;Acc:HGNC:16917]
ENSG00000054392	0.950754451883055	1.03521870933416	19.5885017778167	0.000535785851953351	0.00592650701302748	HHAT	protein_coding	1	1	hedgehog acyltransferase [Source:HGNC Symbol;Acc:HGNC:18270]
ENSG00000161800	-0.996277891095165	4.01525227762857	19.6574728898323	0.000536720504974544	0.00592797783202349	RACGAP1	protein_coding	12	-1	Rac GTPase activating protein 1 [Source:HGNC Symbol;Acc:HGNC:9804]
ENSG00000223552	-1.79669754143615	1.1121523348243	19.654877637721	0.000537026557307299	0.00592797783202349	CCR5AS	lncRNA	3	-1	CCR5 antisense RNA [Source:HGNC Symbol;Acc:HGNC:54398]
ENSG00000237441	0.965954257718243	7.4198547467122	19.6536866088031	0.000537167079465314	0.00592797783202349	RGL2	protein_coding	6	-1	ral guanine nucleotide dissociation stimulator like 2 [Source:HGNC Symbol;Acc:HGNC:9769]
ENSG00000108829	-0.636124786843743	6.21875573960918	19.6456586452538	0.000537654142151936	0.00592876049786272	LRRC59	protein_coding	17	-1	leucine rich repeat containing 59 [Source:HGNC Symbol;Acc:HGNC:28817]
ENSG00000145685	-0.99602658549853	4.40847804083377	19.6254204986699	0.000540514386508631	0.00595569100122851	LHFPL2	protein_coding	5	-1	LHFPL tetraspan subfamily member 2 [Source:HGNC Symbol;Acc:HGNC:6588]
ENSG00000172264	1.20697178139448	2.46243122617129	19.6214865765124	0.00054098213309959	0.00595623836960576	MACROD2	protein_coding	20	1	mono-ADP ribosylhydrolase 2 [Source:HGNC Symbol;Acc:HGNC:16126]
ENSG00000143772	0.443406470172056	7.34070737965319	19.5191559568589	0.00054407163518306	0.00597889184883206	ITPKB	protein_coding	1	-1	inositol-trisphosphate 3-kinase B [Source:HGNC Symbol;Acc:HGNC:6179]
ENSG00000155111	0.865868758548386	4.70890275418778	19.595596572955	0.000544072039933089	0.00597889184883206	CDK19	protein_coding	6	-1	cyclin dependent kinase 19 [Source:HGNC Symbol;Acc:HGNC:19338]
ENSG00000138395	4.34154034195798	-1.14940149448343	20.3989609556642	0.000544679948088421	0.00597889184883206	CDK15	protein_coding	2	1	cyclin dependent kinase 15 [Source:HGNC Symbol;Acc:HGNC:14434]
ENSG00000125772	0.693933610637777	6.72831554658212	19.590202872732	0.00054471829997782	0.00597889184883206	GPCPD1	protein_coding	20	-1	glycerophosphocholine phosphodiesterase 1 [Source:HGNC Symbol;Acc:HGNC:26957]
ENSG00000158290	0.572002423571075	5.63598374690111	19.5206171428	0.000547126045785082	0.00599814832545057	CUL4B	protein_coding	X	-1	cullin 4B [Source:HGNC Symbol;Acc:HGNC:2555]
ENSG00000176463	0.844269591210082	6.18005173329759	19.5686065570298	0.00054731472050858	0.00599814832545057	SLCO3A1	protein_coding	15	1	solute carrier organic anion transporter family member 3A1 [Source:HGNC Symbol;Acc:HGNC:10952]
ENSG00000073578	-0.59069633627857	6.7203346640288	19.5023045848139	0.000549347468534318	0.0060099251351636	SDHA	protein_coding	5	1	succinate dehydrogenase complex flavoprotein subunit A [Source:HGNC Symbol;Acc:HGNC:10680]
ENSG00000134030	-0.852913208171476	3.78105240821649	19.5494495617946	0.000549629714845673	0.0060099251351636	CTIF	protein_coding	18	1	cap binding complex dependent translation initiation factor [Source:HGNC Symbol;Acc:HGNC:23925]
ENSG00000004468	-1.52003065378648	6.41064413182733	19.5492421841777	0.000549654836184332	0.0060099251351636	CD38	protein_coding	4	1	CD38 molecule [Source:HGNC Symbol;Acc:HGNC:1667]
ENSG00000163634	-0.683109637281877	4.74461358175754	19.5309173603187	0.000550299323189462	0.00601235771279162	THOC7	protein_coding	3	-1	THO complex 7 [Source:HGNC Symbol;Acc:HGNC:29874]
ENSG00000163219	0.620024310150453	8.4372070161282	19.4501622804597	0.000552460838416738	0.00602796530139489	ARHGAP25	protein_coding	2	1	Rho GTPase activating protein 25 [Source:HGNC Symbol;Acc:HGNC:28951]
ENSG00000092068	2.03436655994479	1.12917581432309	19.5207359986903	0.000553120541985609	0.00602796530139489	SLC7A8	protein_coding	14	-1	solute carrier family 7 member 8 [Source:HGNC Symbol;Acc:HGNC:11066]
ENSG00000146278	0.716130313207486	7.63251668431702	19.5196320407156	0.000553255259638448	0.00602796530139489	PNRC1	protein_coding	6	1	proline rich nuclear receptor coactivator 1 [Source:HGNC Symbol;Acc:HGNC:17278]
ENSG00000163808	-1.92942627001011	1.974589103744	19.5182802486008	0.000553420271932653	0.00602796530139489	KIF15	protein_coding	3	1	kinesin family member 15 [Source:HGNC Symbol;Acc:HGNC:17273]
ENSG00000109805	-2.00333575953951	2.72736869946673	19.5000727732347	0.000555648334599047	0.00604761025441759	NCAPG	protein_coding	4	1	non-SMC condensin I complex subunit G [Source:HGNC Symbol;Acc:HGNC:24304]
ENSG00000184983	-0.629562628046143	4.72396918631927	19.4462971217082	0.000556205702813337	0.00604905545647451	NDUFA6	protein_coding	22	-1	NADH:ubiquinone oxidoreductase subunit A6 [Source:HGNC Symbol;Acc:HGNC:7690]
ENSG00000073111	-1.28964629984762	4.88995269541189	19.4814212621484	0.000557941369214707	0.00606177688556326	MCM2	protein_coding	3	1	minichromosome maintenance complex component 2 [Source:HGNC Symbol;Acc:HGNC:6944]
ENSG00000101849	0.68635059496645	6.30173730339261	19.4791090885756	0.000558226382667158	0.00606177688556326	TBL1X	protein_coding	X	1	transducin beta like 1 X-linked [Source:HGNC Symbol;Acc:HGNC:11585]
ENSG00000065328	-2.42230150704396	2.01179718304989	19.4685238555305	0.00055953331300437	0.00607134128741299	MCM10	protein_coding	10	1	minichromosome maintenance 10 replication initiation factor [Source:HGNC Symbol;Acc:HGNC:18043]
ENSG00000105856	0.67911897452995	6.57465954078281	19.4548947130783	0.00056122121919549	0.00608502184922233	HBP1	protein_coding	7	1	HMG-box transcription factor 1 [Source:HGNC Symbol;Acc:HGNC:23200]
ENSG00000262714	1.43275324147655	1.5474200349412	19.4420235009853	0.000562820603337574	0.00609772253669234	AC007342.5	lncRNA	16	1	novel transcript
ENSG00000120158	-0.587816141588374	3.59115181200443	19.3539561386225	0.000564406645152353	0.0061102594783325	RCL1	protein_coding	9	1	RNA terminal phosphate cyclase like 1 [Source:HGNC Symbol;Acc:HGNC:17687]
ENSG00000143740	-0.551800846576462	4.91113796934523	19.3467794329688	0.000565309524656997	0.00611538709019608	SNAP47	protein_coding	1	1	synaptosome associated protein 47 [Source:HGNC Symbol;Acc:HGNC:30669]
ENSG00000168005	-0.65730616299381	4.17462528919521	19.3675495722207	0.000566014562897557	0.00611836834415895	SPINDOC	protein_coding	11	1	spindlin interactor and repressor of chromatin binding [Source:HGNC Symbol;Acc:HGNC:25115]
ENSG00000178718	-0.689376005608474	3.35627300657551	19.3360340569188	0.000566664452453285	0.0061207493965898	RPP25	protein_coding	15	-1	ribonuclease P and MRP subunit p25 [Source:HGNC Symbol;Acc:HGNC:30361]
ENSG00000169710	-0.516270036901587	5.54453415424353	19.3316958880136	0.000567212520025145	0.00612202785818049	FASN	protein_coding	17	-1	fatty acid synthase [Source:HGNC Symbol;Acc:HGNC:3594]
ENSG00000135925	1.07437296185038	1.05753725167226	19.3260957391889	0.000569757195823908	0.00614483782657321	WNT10A	protein_coding	2	1	Wnt family member 10A [Source:HGNC Symbol;Acc:HGNC:13829]
ENSG00000112759	1.61023746359078	5.17228342147912	19.3765986361549	0.000571031295977328	0.00615392047941678	SLC29A1	protein_coding	6	1	solute carrier family 29 member 1 (Augustine blood group) [Source:HGNC Symbol;Acc:HGNC:11003]
ENSG00000165637	-0.50674919927709	5.8648391038792	19.2937861793249	0.000572027726185547	0.00615999925545389	VDAC2	protein_coding	10	1	voltage dependent anion channel 2 [Source:HGNC Symbol;Acc:HGNC:12672]
ENSG00000170473	-0.526825993559878	5.00714740701317	19.2737034844068	0.000574597486983893	0.00618299878931988	PYM1	protein_coding	12	-1	PYM homolog 1, exon junction complex associated factor [Source:HGNC Symbol;Acc:HGNC:30258]
ENSG00000189043	-0.765513562757736	5.65210744623601	19.3383932071079	0.000575889275318935	0.00618550013151276	NDUFA4	protein_coding	7	-1	NDUFA4 mitochondrial complex associated [Source:HGNC Symbol;Acc:HGNC:7687]
ENSG00000110104	-0.568538678824081	4.1602770440224	19.2630363538373	0.000575967800538281	0.00618550013151276	CCDC86	protein_coding	11	1	coiled-coil domain containing 86 [Source:HGNC Symbol;Acc:HGNC:28359]
ENSG00000077312	-0.728246455854513	6.25108364657567	19.3364906424537	0.000576132426090926	0.00618550013151276	SNRPA	protein_coding	19	1	small nuclear ribonucleoprotein polypeptide A [Source:HGNC Symbol;Acc:HGNC:11151]
ENSG00000105755	-0.7645307728174	5.46759518625433	19.3254431094615	0.000577546638906996	0.00619319439307836	ETHE1	protein_coding	19	-1	ETHE1 persulfide dioxygenase [Source:HGNC Symbol;Acc:HGNC:23287]
ENSG00000087086	-0.96102445573948	12.8730753592573	19.2842887318255	0.000577718491500045	0.00619319439307836	FTL	protein_coding	19	1	ferritin light chain [Source:HGNC Symbol;Acc:HGNC:3999]
ENSG00000257017	-2.64389710435227	4.29676290602453	19.3155634144237	0.000578814715852626	0.00620028064417471	HP	protein_coding	16	1	haptoglobin [Source:HGNC Symbol;Acc:HGNC:5141]
ENSG00000133059	0.529641507169243	4.21102225104361	19.2139898060032	0.000582316596841388	0.00623310635251634	DSTYK	protein_coding	1	-1	dual serine/threonine and tyrosine protein kinase [Source:HGNC Symbol;Acc:HGNC:29043]
ENSG00000165806	-0.902821177186345	4.97858851579042	19.282668463824	0.0005830598337668	0.00623637646522192	CASP7	protein_coding	10	1	caspase 7 [Source:HGNC Symbol;Acc:HGNC:1508]
ENSG00000137441	-1.16819453801295	6.85084247659324	19.2604999553728	0.000585940765354894	0.0062624891853047	FGFBP2	protein_coding	4	-1	fibroblast growth factor binding protein 2 [Source:HGNC Symbol;Acc:HGNC:29451]
ENSG00000170312	-2.1217713154074	2.35256250373312	19.2379285006982	0.000588890788392951	0.0062893006463526	CDK1	protein_coding	10	1	cyclin dependent kinase 1 [Source:HGNC Symbol;Acc:HGNC:1722]
ENSG00000157600	0.843422613212854	6.82238172191781	19.2299956911893	0.000589931611565677	0.00629569713106831	TMEM164	protein_coding	X	1	transmembrane protein 164 [Source:HGNC Symbol;Acc:HGNC:26217]
ENSG00000119669	0.74256102557782	5.33717545628302	19.2242312672731	0.000590689250916736	0.0062990641899781	IRF2BPL	protein_coding	14	-1	interferon regulatory factor 2 binding protein like [Source:HGNC Symbol;Acc:HGNC:14282]
ENSG00000100285	-0.983808096973273	1.71013094544417	19.1703978633154	0.000591988878138116	0.00630448330750095	NEFH	protein_coding	22	1	neurofilament heavy [Source:HGNC Symbol;Acc:HGNC:7737]
ENSG00000067082	0.895684272640603	7.67507404573444	19.2136532714424	0.000592082450020094	0.00630448330750095	KLF6	protein_coding	10	-1	Kruppel like factor 6 [Source:HGNC Symbol;Acc:HGNC:2235]
ENSG00000169439	2.90417327879345	-0.166959400303012	19.2086579541172	0.00059274167485527	0.00630622217451491	SDC2	protein_coding	8	1	syndecan 2 [Source:HGNC Symbol;Acc:HGNC:10659]
ENSG00000014641	-0.460637241216115	6.06094220768628	19.1318343560816	0.000593131025047377	0.00630622217451491	MDH1	protein_coding	2	1	malate dehydrogenase 1 [Source:HGNC Symbol;Acc:HGNC:6970]
ENSG00000110060	-0.560376572970094	3.54888235603802	19.1239492618105	0.000594180976035934	0.00631267439640861	PUS3	protein_coding	11	-1	pseudouridine synthase 3 [Source:HGNC Symbol;Acc:HGNC:25461]
ENSG00000107521	-1.05098638297316	8.33033552737325	19.1930228060398	0.00059481045064792	0.0063146531224895	HPS1	protein_coding	10	-1	HPS1 biogenesis of lysosomal organelles complex 3 subunit 1 [Source:HGNC Symbol;Acc:HGNC:5163]
ENSG00000176485	-0.808928543401122	3.3900002836619	19.1717117215561	0.000596090693335184	0.00632186213777338	PLAAT3	protein_coding	11	-1	phospholipase A and acyltransferase 3 [Source:HGNC Symbol;Acc:HGNC:17825]
ENSG00000247982	1.10910102353498	6.46435767614591	19.181224829357	0.000596376971514524	0.00632186213777338	LINC00926	lncRNA	15	1	long intergenic non-protein coding RNA 926 [Source:HGNC Symbol;Acc:HGNC:27514]
ENSG00000091483	-0.603284836405414	5.11485240117786	19.1285162912514	0.000597562777314634	0.00632245053596647	FH	protein_coding	1	-1	fumarate hydratase [Source:HGNC Symbol;Acc:HGNC:3700]
ENSG00000204936	-3.47659486784884	6.11168792204574	19.1717772109999	0.000597634814718034	0.00632245053596647	CD177	protein_coding	19	1	CD177 molecule [Source:HGNC Symbol;Acc:HGNC:30072]
ENSG00000163788	1.0868012609988	6.35166756714037	19.1708096846196	0.000597763800936818	0.00632245053596647	SNRK	protein_coding	3	1	SNF related kinase [Source:HGNC Symbol;Acc:HGNC:30598]
ENSG00000157741	0.858067394816567	4.06554386557181	19.1645295137931	0.000598601818652891	0.00632661729254284	UBN2	protein_coding	7	1	ubinuclein 2 [Source:HGNC Symbol;Acc:HGNC:21931]
ENSG00000169679	-2.14890117295056	3.65511426942029	19.1452501454273	0.000601182831715606	0.00634918591805207	BUB1	protein_coding	2	-1	BUB1 mitotic checkpoint serine/threonine kinase [Source:HGNC Symbol;Acc:HGNC:1148]
ENSG00000280332	1.23739806685922	2.9427913829547	19.1313547449535	0.000603050956873838	0.00636419776487524	AC020917.4	TEC	19	-1	TEC
ENSG00000179914	-2.47857140296489	2.96000049844016	19.1253995467734	0.000603853615755834	0.00636516122411386	ITLN1	protein_coding	1	-1	intelectin 1 [Source:HGNC Symbol;Acc:HGNC:18259]
ENSG00000177602	-1.60928643838849	1.264955393141	19.1240491549694	0.000604035795255277	0.00636516122411386	HASPIN	protein_coding	17	1	histone H3 associated protein kinase [Source:HGNC Symbol;Acc:HGNC:19682]
ENSG00000100568	-0.805153553758626	6.10911541343321	19.1054654106373	0.000606549293623745	0.00638225692028132	VTI1B	protein_coding	14	-1	vesicle transport through interaction with t-SNAREs 1B [Source:HGNC Symbol;Acc:HGNC:17793]
ENSG00000099901	-0.692871556443745	5.57832496636966	19.1054301619592	0.000606554072440577	0.00638225692028132	RANBP1	protein_coding	22	1	RAN binding protein 1 [Source:HGNC Symbol;Acc:HGNC:9847]
ENSG00000084623	-0.56114270147398	7.05670322569367	19.0288695342652	0.000607092446119494	0.00638320743901434	EIF3I	protein_coding	1	1	eukaryotic translation initiation factor 3 subunit I [Source:HGNC Symbol;Acc:HGNC:3272]
ENSG00000100485	0.856245477656601	5.46632486336355	19.0725424286829	0.000611031613940965	0.00641988746594169	2	protein_coding	14	-1	SOS Ras/Rho guanine nucleotide exchange factor 2 [Source:HGNC Symbol;Acc:HGNC:11188]
ENSG00000065615	0.701372860833833	5.86621829258343	19.0692117849485	0.000611487171317866	0.00641993937344557	CYB5R4	protein_coding	6	1	cytochrome b5 reductase 4 [Source:HGNC Symbol;Acc:HGNC:20147]
ENSG00000166734	0.872191723299488	5.19095990326279	19.0603240458178	0.000612704715855027	0.00642537775425582	GOLM2	protein_coding	15	1	golgi membrane protein 2 [Source:HGNC Symbol;Acc:HGNC:24892]
ENSG00000177697	-0.948210321452539	6.20380455097066	19.058848186145	0.000612907164177277	0.00642537775425582	CD151	protein_coding	11	1	CD151 molecule (Raph blood group) [Source:HGNC Symbol;Acc:HGNC:1630]
ENSG00000259479	0.964548378671937	1.17539345478128	18.9624447099468	0.000616160335441055	0.00645455344312159	SORD2P	transcribed_unprocessed_pseudogene	15	-1	sorbitol dehydrogenase 2, pseudogene [Source:HGNC Symbol;Acc:HGNC:49919]
ENSG00000198189	0.74648491354276	6.49319918785719	19.0305508845522	0.00061680361799696	0.00645455344312159	HSD17B11	protein_coding	4	-1	hydroxysteroid 17-beta dehydrogenase 11 [Source:HGNC Symbol;Acc:HGNC:22960]
ENSG00000079950	0.639879595122058	6.3878968935337	19.0231514722911	0.000617827159019953	0.00645455344312159	STX7	protein_coding	6	-1	syntaxin 7 [Source:HGNC Symbol;Acc:HGNC:11442]
ENSG00000123131	-0.609449061827394	4.37643373652152	18.9516929581106	0.000618149373333242	0.00645455344312159	PRDX4	protein_coding	X	1	peroxiredoxin 4 [Source:HGNC Symbol;Acc:HGNC:17169]
ENSG00000137563	-1.0324907760349	2.09936913233895	19.0198184692035	0.000618288838492801	0.00645455344312159	GGH	protein_coding	8	-1	gamma-glutamyl hydrolase [Source:HGNC Symbol;Acc:HGNC:4248]
ENSG00000171940	0.933168419959177	6.38451087084569	19.018955288591	0.00061840846843974	0.00645455344312159	ZNF217	protein_coding	20	-1	zinc finger protein 217 [Source:HGNC Symbol;Acc:HGNC:13009]
ENSG00000103154	2.41668319501439	3.07654861886919	18.9948538039212	0.000621759447389751	0.0064847780724464	NECAB2	protein_coding	16	1	N-terminal EF-hand calcium binding protein 2 [Source:HGNC Symbol;Acc:HGNC:23746]
ENSG00000063854	-1.16179620004622	7.31667555505256	18.9871210752198	0.000622838970316355	0.0064849513251452	HAGH	protein_coding	16	-1	hydroxyacylglutathione hydrolase [Source:HGNC Symbol;Acc:HGNC:4805]
ENSG00000244649	-1.34358163783529	0.721743674838127	18.9862269700975	0.000622963929427334	0.0064849513251452	LINC02086	lncRNA	17	1	long intergenic non-protein coding RNA 2086 [Source:HGNC Symbol;Acc:HGNC:52936]
ENSG00000100479	-1.44748369905189	1.18342519482916	18.9849560633002	0.000623141599222557	0.0064849513251452	POLE2	protein_coding	14	-1	DNA polymerase epsilon 2, accessory subunit [Source:HGNC Symbol;Acc:HGNC:9178]
ENSG00000072571	-1.99415223349891	1.67621174902496	18.9753956183083	0.000624479984998136	0.00649413601917405	HMMR	protein_coding	5	1	hyaluronan mediated motility receptor [Source:HGNC Symbol;Acc:HGNC:5012]
ENSG00000108671	-0.438836277787773	5.89945850489249	18.8837914923531	0.000627199557465991	0.00651279707246798	PSMD11	protein_coding	17	1	proteasome 26S subunit, non-ATPase 11 [Source:HGNC Symbol;Acc:HGNC:9556]
ENSG00000114573	0.682978194775881	5.79826160555285	18.9559153248691	0.000627217250056179	0.00651279707246798	ATP6V1A	protein_coding	3	1	ATPase H+ transporting V1 subunit A [Source:HGNC Symbol;Acc:HGNC:851]
ENSG00000152078	-2.18023789292924	0.61938824232935	18.9528739290061	0.000627645846879943	0.00651279707246798	TLCD4	protein_coding	1	1	TLC domain containing 4 [Source:HGNC Symbol;Acc:HGNC:26477]
ENSG00000237276	-1.28227079917941	1.30236027579008	18.9492255941524	0.000628160415860386	0.00651339260899776	ANO7L1	transcribed_unprocessed_pseudogene	1	-1	anoctamin 7 like 1 (pseudogene) [Source:HGNC Symbol;Acc:HGNC:32248]
ENSG00000124496	0.650451453778479	5.65601666431755	18.9453058525018	0.000628713801996116	0.00651438948148266	TRERF1	protein_coding	6	-1	transcriptional regulating factor 1 [Source:HGNC Symbol;Acc:HGNC:18273]
ENSG00000120262	2.63329474004816	1.11774722927473	18.923768487623	0.000631764390324563	0.00654035172575488	CCDC170	protein_coding	6	1	coiled-coil domain containing 170 [Source:HGNC Symbol;Acc:HGNC:21177]
ENSG00000260592	-1.46181555010976	5.65614958498921	18.9211417937515	0.000632137595729941	0.00654035172575488	AC130456.3	lncRNA	16	-1	novel transcript, antisense to TMC5
ENSG00000160179	0.843845126433317	5.01679606351338	18.9081091791022	0.000633993023728015	0.00655081880505858	ABCG1	protein_coding	21	1	ATP binding cassette subfamily G member 1 [Source:HGNC Symbol;Acc:HGNC:73]
ENSG00000185340	-1.11262732071274	5.22017022316557	18.9075773878655	0.000634068865878836	0.00655081880505858	GAS2L1	protein_coding	22	1	growth arrest specific 2 like 1 [Source:HGNC Symbol;Acc:HGNC:16955]
ENSG00000174738	0.97643691465314	4.00903285644972	18.9014733568398	0.000634940143796331	0.0065550668323669	NR1D2	protein_coding	3	1	nuclear receptor subfamily 1 group D member 2 [Source:HGNC Symbol;Acc:HGNC:7963]
ENSG00000221983	-0.967708865198877	11.0831598445727	18.8797793412331	0.000638047799033849	0.00657980131664785	UBA52	protein_coding	19	1	ubiquitin A-52 residue ribosomal protein fusion product 1 [Source:HGNC Symbol;Acc:HGNC:12458]
ENSG00000128274	-1.99703756773098	1.06994008481335	18.8783047534577	0.000638259663059404	0.00657980131664785	A4GALT	protein_coding	22	-1	alpha 1,4-galactosyltransferase (P blood group) [Source:HGNC Symbol;Acc:HGNC:18149]
ENSG00000234127	-0.472802326274348	6.62019203225562	18.7958919503623	0.000639804682738083	0.00659095973605891	TRIM26	protein_coding	6	-1	tripartite motif containing 26 [Source:HGNC Symbol;Acc:HGNC:12962]
ENSG00000100263	-0.6771497718964	3.97103361309883	18.8177814208163	0.000640842008410365	0.00659687579033416	RHBDD3	protein_coding	22	-1	rhomboid domain containing 3 [Source:HGNC Symbol;Acc:HGNC:1308]
ENSG00000120885	-1.83229921361724	7.82206965811084	18.8447141936079	0.000643107692310377	0.00661541898364328	CLU	protein_coding	8	-1	clusterin [Source:HGNC Symbol;Acc:HGNC:2095]
ENSG00000129173	-2.22511225765288	1.59527472519104	18.826847671895	0.000645703455042827	0.00663732837229087	E2F8	protein_coding	11	-1	E2F transcription factor 8 [Source:HGNC Symbol;Acc:HGNC:24727]
ENSG00000112406	0.830282736708314	6.32808383767234	18.8230353929727	0.000646258876292376	0.00663824816909696	HECA	protein_coding	6	1	hdc homolog, cell cycle regulator [Source:HGNC Symbol;Acc:HGNC:21041]
ENSG00000213585	-0.58116113368673	6.30389485938331	18.7699215454636	0.000647821242633327	0.00664950233702954	VDAC1	protein_coding	5	-1	voltage dependent anion channel 1 [Source:HGNC Symbol;Acc:HGNC:12669]
ENSG00000172331	-2.3510162188009	7.06624180268026	18.790094142881	0.000651080987698556	0.00667815034682601	BPGM	protein_coding	7	1	bisphosphoglycerate mutase [Source:HGNC Symbol;Acc:HGNC:1093]
ENSG00000221978	0.571532444144651	7.25427392842486	18.7138900146755	0.000652194211550585	0.00668475606615913	CCNL2	protein_coding	1	-1	cyclin L2 [Source:HGNC Symbol;Acc:HGNC:20570]
ENSG00000189060	-0.649370599191166	5.12403716167742	18.7641846422581	0.000653439602613404	0.00669270598018201	H1-0	protein_coding	22	1	H1.0 linker histone [Source:HGNC Symbol;Acc:HGNC:4714]
ENSG00000186891	-0.902485108334882	3.73831448479185	18.7574205519698	0.0006559045839801	0.0067131268735377	TNFRSF18	protein_coding	1	-1	TNF receptor superfamily member 18 [Source:HGNC Symbol;Acc:HGNC:11914]
ENSG00000169607	-2.09660514493509	1.27587795495276	18.7465380855021	0.00065752021844813	0.00672483169578644	CKAP2L	protein_coding	2	-1	cytoskeleton associated protein 2 like [Source:HGNC Symbol;Acc:HGNC:26877]
ENSG00000180992	-0.67139230584925	4.2286582780623	18.6914057688941	0.000659459839389979	0.00673983094102513	MRPL14	protein_coding	6	-1	mitochondrial ribosomal protein L14 [Source:HGNC Symbol;Acc:HGNC:14279]
ENSG00000002587	1.25866901168326	1.2651261784725	18.7303213225498	0.000659936240856172	0.00673986496306658	HS3ST1	protein_coding	4	-1	heparan sulfate-glucosamine 3-sulfotransferase 1 [Source:HGNC Symbol;Acc:HGNC:5194]
ENSG00000143226	1.27553237973555	8.74142615494926	18.726609207579	0.000660490709147394	0.00674069565417115	FCGR2A	protein_coding	1	1	Fc fragment of IgG receptor IIa [Source:HGNC Symbol;Acc:HGNC:3616]
ENSG00000136828	0.952938668159743	3.31005032823502	18.7172273845487	0.000661894420949499	0.00674774295316	RALGPS1	protein_coding	9	1	Ral GEF with PH domain and SH3 binding motif 1 [Source:HGNC Symbol;Acc:HGNC:16851]
ENSG00000134982	0.844087313663114	4.47963776046566	18.7093204293762	0.000663080110752197	0.00674774295316	APC	protein_coding	5	1	APC regulator of WNT signaling pathway [Source:HGNC Symbol;Acc:HGNC:583]
ENSG00000117592	-1.12394414760999	8.83263054598039	18.7091101098902	0.000663111682402565	0.00674774295316	PRDX6	protein_coding	1	1	peroxiredoxin 6 [Source:HGNC Symbol;Acc:HGNC:16753]
ENSG00000130147	1.27673035623313	0.293282210626969	18.6579675222176	0.000663902306264863	0.00674774295316	SH3BP4	protein_coding	2	1	SH3 domain binding protein 4 [Source:HGNC Symbol;Acc:HGNC:10826]
ENSG00000181754	0.556640589840925	4.37379187073339	18.630255822342	0.000664351980096822	0.00674774295316	AMIGO1	protein_coding	1	-1	adhesion molecule with Ig like domain 1 [Source:HGNC Symbol;Acc:HGNC:20824]
ENSG00000271857	1.21301089314462	0.378488071567342	18.6328978663671	0.000664796292286675	0.00674774295316	AL096865.1	lncRNA	6	-1	novel transcript, antisense to RUNX2
ENSG00000137824	-0.588293411347862	4.95179301906394	18.6474171600683	0.000664863804340937	0.00674774295316	RMDN3	protein_coding	15	-1	regulator of microtubule dynamics 3 [Source:HGNC Symbol;Acc:HGNC:25550]
ENSG00000105676	-0.518304029503807	5.34384490253402	18.626174643305	0.000664970246805408	0.00674774295316	ARMC6	protein_coding	19	1	armadillo repeat containing 6 [Source:HGNC Symbol;Acc:HGNC:25049]
ENSG00000163736	-1.61813651408271	6.61575817960432	18.6772568355536	0.000667913163792529	0.00677263971692363	PPBP	protein_coding	4	-1	pro-platelet basic protein [Source:HGNC Symbol;Acc:HGNC:9240]
ENSG00000106003	0.702530873547373	7.92604024416692	18.6600716142005	0.000668828762603886	0.00677263971692363	LFNG	protein_coding	7	1	LFNG O-fucosylpeptide 3-beta-N-acetylglucosaminyltransferase [Source:HGNC Symbol;Acc:HGNC:6560]
ENSG00000150337	-1.90555984049793	6.5346303250176	18.6710731969955	0.000668849868864431	0.00677263971692363	FCGR1A	protein_coding	1	1	Fc fragment of IgG receptor Ia [Source:HGNC Symbol;Acc:HGNC:3613]
ENSG00000176390	0.722601091167703	6.29301729249532	18.6600760626202	0.00067051944023042	0.0067817190177193	CRLF3	protein_coding	17	-1	cytokine receptor like factor 3 [Source:HGNC Symbol;Acc:HGNC:17177]
ENSG00000214517	-0.673220939753303	4.87433005748178	18.6588982287424	0.000670698539760406	0.0067817190177193	PPME1	protein_coding	11	1	protein phosphatase methylesterase 1 [Source:HGNC Symbol;Acc:HGNC:30178]
ENSG00000146083	0.634063120132348	7.58468833981702	18.6058082331791	0.000672421225064923	0.00678624342795367	RNF44	protein_coding	5	-1	ring finger protein 44 [Source:HGNC Symbol;Acc:HGNC:19180]
ENSG00000154767	0.444743834513474	6.12254004001149	18.5757015074128	0.000672671099339244	0.00678624342795367	XPC	protein_coding	3	-1	XPC complex subunit, DNA damage recognition and repair factor [Source:HGNC Symbol;Acc:HGNC:12816]
ENSG00000132832	-0.799386832928196	2.04022034137905	18.5709102716606	0.000673407391763844	0.00678624342795367	AL139352.1	lncRNA	20	-1	novel transcript
ENSG00000144655	0.506350346290423	5.31577657285667	18.5689036894008	0.000673716026398564	0.00678624342795367	CSRNP1	protein_coding	3	-1	cysteine and serine rich nuclear protein 1 [Source:HGNC Symbol;Acc:HGNC:14300]
ENSG00000140416	-0.947489532627904	4.46225933408239	18.6382207067761	0.000673851653740465	0.00678624342795367	TPM1	protein_coding	15	1	tropomyosin 1 [Source:HGNC Symbol;Acc:HGNC:12010]
ENSG00000187699	-1.1752412544022	3.77447855481774	18.63440185485	0.000674435841972146	0.00678624342795367	C2orf88	protein_coding	2	1	chromosome 2 open reading frame 88 [Source:HGNC Symbol;Acc:HGNC:28191]
ENSG00000184203	0.469128593015026	5.62954421675268	18.5639393578782	0.000674480290165116	0.00678624342795367	PPP1R2	protein_coding	3	-1	protein phosphatase 1 regulatory inhibitor subunit 2 [Source:HGNC Symbol;Acc:HGNC:9288]
ENSG00000175505	0.937408702002218	2.96628412469972	18.626930494366	0.000675580447032377	0.0067925156167045	CLCF1	protein_coding	11	-1	cardiotrophin like cytokine factor 1 [Source:HGNC Symbol;Acc:HGNC:17412]
ENSG00000122733	3.83174182893526	-0.47737910385311	18.6152125154877	0.000677380104761559	0.00680580701871504	PHF24	protein_coding	9	1	PHD finger protein 24 [Source:HGNC Symbol;Acc:HGNC:29180]
ENSG00000063241	-0.850982029674981	4.63413614751765	18.6091471169928	0.000678313785976076	0.00681038513657587	ISOC2	protein_coding	19	-1	isochorismatase domain containing 2 [Source:HGNC Symbol;Acc:HGNC:26278]
ENSG00000168288	-0.404263996679036	5.86293809313539	18.5038047455827	0.000683817149594588	0.0068589044694753	MMADHC	protein_coding	2	-1	metabolism of cobalamin associated D [Source:HGNC Symbol;Acc:HGNC:25221]
ENSG00000139718	0.582672620933865	6.46589901616882	18.5302214407018	0.000684109163411554	0.0068589044694753	SETD1B	protein_coding	12	1	SET domain containing 1B, histone lysine methyltransferase [Source:HGNC Symbol;Acc:HGNC:29187]
ENSG00000186603	-1.63481580936092	0.746067948971318	18.5504035386385	0.000687433039278219	0.0068832588590697	HPDL	protein_coding	1	1	4-hydroxyphenylpyruvate dioxygenase like [Source:HGNC Symbol;Acc:HGNC:28242]
ENSG00000152894	0.927764197276771	2.08883069380401	18.5077133030114	0.000687634306344904	0.0068832588590697	PTPRK	protein_coding	6	-1	protein tyrosine phosphatase receptor type K [Source:HGNC Symbol;Acc:HGNC:9674]
ENSG00000203760	-1.80239623861995	1.52202104671414	18.545963564842	0.000688127970053534	0.0068832588590697	CENPW	protein_coding	6	1	centromere protein W [Source:HGNC Symbol;Acc:HGNC:21488]
ENSG00000120437	-0.543222226610502	4.4643799702698	18.4741815975404	0.000688470827133735	0.0068832588590697	ACAT2	protein_coding	6	1	acetyl-CoA acetyltransferase 2 [Source:HGNC Symbol;Acc:HGNC:94]
ENSG00000157388	1.62476048451223	-0.0661237883109894	18.5373701326143	0.000689475269465462	0.00688846715573242	CACNA1D	protein_coding	3	1	calcium voltage-gated channel subunit alpha1 D [Source:HGNC Symbol;Acc:HGNC:1391]
ENSG00000115902	-1.03098854863373	4.55438803356901	18.5331468374691	0.000690138512938601	0.00688882379571142	SLC1A4	protein_coding	2	1	solute carrier family 1 member 4 [Source:HGNC Symbol;Acc:HGNC:10942]
ENSG00000140995	1.05446585240407	7.5103519284781	18.5305242925469	0.00069055073509962	0.00688882379571142	DEF8	protein_coding	16	1	differentially expressed in FDCP 8 homolog [Source:HGNC Symbol;Acc:HGNC:25969]
ENSG00000101384	1.06952833580577	1.23796262003815	18.4865893594931	0.000690961550085745	0.00688882379571142	JAG1	protein_coding	20	-1	jagged canonical Notch ligand 1 [Source:HGNC Symbol;Acc:HGNC:6188]
ENSG00000149218	-0.818615837300577	4.61824754019328	18.5197467297011	0.000692247753259277	0.00689682079768176	ENDOD1	protein_coding	11	1	endonuclease domain containing 1 [Source:HGNC Symbol;Acc:HGNC:29129]
ENSG00000090924	-0.661982072842788	5.49718628515856	18.5134775423484	0.000693237082381295	0.00689850542557124	PLEKHG2	protein_coding	19	1	pleckstrin homology and RhoGEF domain containing G2 [Source:HGNC Symbol;Acc:HGNC:29515]
ENSG00000281404	0.951520707536	1.14303125628626	18.4431458522907	0.000693385257908192	0.00689850542557124	LINC01176	lncRNA	7	1	long intergenic non-protein coding RNA 1176 [Source:HGNC Symbol;Acc:HGNC:49548]
ENSG00000171161	-0.47794229296913	6.24976289358561	18.4239633588197	0.000696442787115992	0.00692408959388803	ZNF672	protein_coding	1	1	zinc finger protein 672 [Source:HGNC Symbol;Acc:HGNC:26179]
ENSG00000183763	-1.02018863375164	1.79184763153999	18.4722802805054	0.000698033088004582	0.00693134225986404	TRAIP	protein_coding	3	-1	TRAF interacting protein [Source:HGNC Symbol;Acc:HGNC:30764]
ENSG00000226608	-0.989880858667992	4.20547436506467	18.4804294138393	0.00069847913862679	0.00693134225986404	FTLP3	processed_pseudogene	20	1	ferritin light chain pseudogene 3 [Source:HGNC Symbol;Acc:HGNC:4000]
ENSG00000228716	-0.843896974987454	3.89739598091882	18.4794711230215	0.00069863181618339	0.00693134225986404	DHFR	protein_coding	5	-1	dihydrofolate reductase [Source:HGNC Symbol;Acc:HGNC:2861]
ENSG00000104205	0.691135642916781	2.3750213823044	18.4033813676298	0.00069974052133164	0.0069375109306972	SGK3	protein_coding	8	1	serum/glucocorticoid regulated kinase family member 3 [Source:HGNC Symbol;Acc:HGNC:10812]
ENSG00000065923	0.569658531264032	4.16137465392499	18.400194187257	0.000700252777877189	0.00693776170126308	SLC9A7	protein_coding	X	-1	solute carrier family 9 member A7 [Source:HGNC Symbol;Acc:HGNC:17123]
ENSG00000203644	1.26010761445521	2.38751783617643	18.443562429884	0.000704380480499323	0.00697380730067676	AC083799.1	lncRNA	3	-1	novel transcript, sense intronic to TMCC1
ENSG00000172037	1.16136909624449	0.646127281707208	18.3598440708207	0.00071001530361182	0.00702471391010944	LAMB2	protein_coding	3	-1	laminin subunit beta 2 [Source:HGNC Symbol;Acc:HGNC:6487]
ENSG00000135074	0.675651516768897	7.25053032382784	18.4015577793666	0.000711173793271081	0.00703129287490153	ADAM19	protein_coding	5	-1	ADAM metallopeptidase domain 19 [Source:HGNC Symbol;Acc:HGNC:197]
ENSG00000165916	-0.734429816956787	6.31664466339941	18.3922529198513	0.000712688760041954	0.00704138471866694	PSMC3	protein_coding	11	-1	proteasome 26S subunit, ATPase 3 [Source:HGNC Symbol;Acc:HGNC:9549]
ENSG00000033327	1.09307727071407	6.57327213826953	18.3849309063569	0.000713883484434194	0.00704342590686917	GAB2	protein_coding	11	-1	GRB2 associated binding protein 2 [Source:HGNC Symbol;Acc:HGNC:14458]
ENSG00000075188	-0.614295696228825	3.76308927662036	18.3139571284887	0.000714277070197728	0.00704342590686917	NUP37	protein_coding	12	-1	nucleoporin 37 [Source:HGNC Symbol;Acc:HGNC:29929]
ENSG00000095321	-0.913367508327568	5.51567204424994	18.3813739102373	0.000714464701448547	0.00704342590686917	CRAT	protein_coding	9	-1	carnitine O-acetyltransferase [Source:HGNC Symbol;Acc:HGNC:2342]
ENSG00000198835	-1.09843451563236	0.766601163348436	18.3123440687779	0.000714937054473693	0.00704342590686917	GJC2	protein_coding	1	1	gap junction protein gamma 2 [Source:HGNC Symbol;Acc:HGNC:17494]
ENSG00000139180	-0.597179765621762	3.32317427853775	18.3073345943674	0.000715367255368828	0.00704342590686917	NDUFA9	protein_coding	12	1	NADH:ubiquinone oxidoreductase subunit A9 [Source:HGNC Symbol;Acc:HGNC:7693]
ENSG00000084764	1.14069902839954	2.72374422042431	18.3700695273302	0.000716315444173975	0.00704789097592999	MAPRE3	protein_coding	2	1	microtubule associated protein RP/EB family member 3 [Source:HGNC Symbol;Acc:HGNC:6892]
ENSG00000172889	-1.45610614012167	2.93614796018663	18.3647931648313	0.000717181160647758	0.00705153898947454	EGFL7	protein_coding	9	1	EGF like domain multiple 7 [Source:HGNC Symbol;Acc:HGNC:20594]
ENSG00000175792	-0.663888903591874	5.54863219413944	18.3558419157971	0.000718652569252632	0.00706113320975327	RUVBL1	protein_coding	3	-1	RuvB like AAA ATPase 1 [Source:HGNC Symbol;Acc:HGNC:10474]
ENSG00000275527	-1.68356816666557	2.99289454817501	18.3492973135545	0.000719730556605566	0.00706685130252206	AC100835.2	lncRNA	15	-1	novel transcript
ENSG00000117335	1.13842842792935	7.97794245128136	18.3349813228922	0.000722095050236087	0.00708518469746111	CD46	protein_coding	1	1	CD46 molecule [Source:HGNC Symbol;Acc:HGNC:6953]
ENSG00000133872	0.640183066001357	8.59002806796725	18.2582782532689	0.000723900486820259	0.00709801117393546	SARAF	protein_coding	8	-1	store-operated calcium entry associated regulatory factor [Source:HGNC Symbol;Acc:HGNC:28789]
ENSG00000047579	-0.635542029453296	5.14529585912259	18.2942374114725	0.000727074394002659	0.00712414016295231	DTNBP1	protein_coding	6	-1	dystrobrevin binding protein 1 [Source:HGNC Symbol;Acc:HGNC:17328]
ENSG00000039319	1.08141208841159	4.4446918056599	18.3020652292869	0.00072756537777045	0.00712414016295231	ZFYVE16	protein_coding	5	1	zinc finger FYVE-type containing 16 [Source:HGNC Symbol;Acc:HGNC:20756]
ENSG00000062716	0.9944571498421	8.23573534037865	18.2916442801467	0.000729307097535426	0.00713559028690665	VMP1	protein_coding	17	1	vacuole membrane protein 1 [Source:HGNC Symbol;Acc:HGNC:29559]
ENSG00000182379	1.82970940076065	0.791127967675499	18.2872514116296	0.000730042733395006	0.00713559028690665	NXPH4	protein_coding	12	1	neurexophilin 4 [Source:HGNC Symbol;Acc:HGNC:8078]
ENSG00000078687	0.632286045449307	4.6861273729879	18.2418712930603	0.000730878927521409	0.00713559028690665	TNRC6C	protein_coding	17	1	trinucleotide repeat containing adaptor 6C [Source:HGNC Symbol;Acc:HGNC:29318]
ENSG00000013441	1.07394220023882	6.8907975757791	18.2810019106077	0.000731090745706515	0.00713559028690665	CLK1	protein_coding	2	-1	CDC like kinase 1 [Source:HGNC Symbol;Acc:HGNC:2068]
ENSG00000198056	-0.67011476577739	2.90328862497676	18.2122042320495	0.000731238984971132	0.00713559028690665	PRIM1	protein_coding	12	-1	DNA primase subunit 1 [Source:HGNC Symbol;Acc:HGNC:9369]
ENSG00000223482	-1.00691204343579	4.13550368732739	18.269614199617	0.000733004837158452	0.007147926019847	NUTM2A-AS1	lncRNA	10	-1	NUTM2A antisense RNA 1 [Source:HGNC Symbol;Acc:HGNC:45161]
ENSG00000160256	-0.789396988433498	4.11638341478348	18.2657651031095	0.00073365310340766	0.00714935414791308	FAM207A	protein_coding	21	1	family with sequence similarity 207 member A [Source:HGNC Symbol;Acc:HGNC:15811]
ENSG00000163513	0.855920155397495	7.92099967540994	18.2599752178237	0.000734629472784065	0.00715397546052944	TGFBR2	protein_coding	3	1	transforming growth factor beta receptor 2 [Source:HGNC Symbol;Acc:HGNC:11773]
ENSG00000129968	-0.5809729428547	8.2149816610263	18.1858670650661	0.000735703953545005	0.00715954523644514	ABHD17A	protein_coding	19	-1	abhydrolase domain containing 17A, depalmitoylase [Source:HGNC Symbol;Acc:HGNC:28756]
ENSG00000135736	-0.777930257046289	3.72629499671846	18.2355272150751	0.000738768639412186	0.00718112241170227	CCDC102A	protein_coding	16	-1	coiled-coil domain containing 102A [Source:HGNC Symbol;Acc:HGNC:28097]
ENSG00000172530	0.635772660395964	5.09615049048942	18.220103611539	0.000739426003070114	0.00718112241170227	BANP	protein_coding	16	1	BTG3 associated nuclear protein [Source:HGNC Symbol;Acc:HGNC:13450]
ENSG00000112531	0.845559183609409	5.89284573511819	18.2316158422464	0.000739433324767827	0.00718112241170227	QKI	protein_coding	6	1	QKI, KH domain containing RNA binding [Source:HGNC Symbol;Acc:HGNC:21100]
ENSG00000279267	1.27562224304714	0.460848083232989	18.186145367908	0.000740333080858895	0.00718496280858084	AL078621.1	TEC	2	-1	TEC
ENSG00000181894	0.858342798676181	3.1569176221162	18.2228522055653	0.000740925070596036	0.00718581312510668	ZNF329	protein_coding	19	-1	zinc finger protein 329 [Source:HGNC Symbol;Acc:HGNC:14209]
ENSG00000178860	-0.957109661798458	3.10900383083004	18.2143081633249	0.000742382749978121	0.00719023964307863	MSC	protein_coding	8	-1	musculin [Source:HGNC Symbol;Acc:HGNC:7321]
ENSG00000184271	0.803226690605767	3.87642180301174	18.2142607086205	0.000742390855265577	0.00719023964307863	POU6F1	protein_coding	12	-1	POU class 6 homeobox 1 [Source:HGNC Symbol;Acc:HGNC:9224]
ENSG00000054277	0.579025679088909	4.22211264742397	18.1277491453644	0.00074566736275066	0.00721706719912272	OPN3	protein_coding	1	-1	opsin 3 [Source:HGNC Symbol;Acc:HGNC:14007]
ENSG00000087460	-0.769167828924052	10.4812380447762	18.1446922537195	0.00074723004825851	0.00722594215892432	GNAS	protein_coding	20	1	GNAS complex locus [Source:HGNC Symbol;Acc:HGNC:4392]
ENSG00000137216	-1.00423172487414	5.42280863802779	18.1813764068095	0.00074803191313751	0.00722594215892432	TMEM63B	protein_coding	6	1	transmembrane protein 63B [Source:HGNC Symbol;Acc:HGNC:17735]
ENSG00000114861	0.454801012894009	5.80552781820137	18.1136599052005	0.000748105894884072	0.00722594215892432	FOXP1	protein_coding	3	-1	forkhead box P1 [Source:HGNC Symbol;Acc:HGNC:3823]
ENSG00000260231	-1.37076091487984	4.50024477651639	18.1618674167871	0.000751401687834091	0.00725014137050553	KDM7A-DT	lncRNA	7	1	KDM7A divergent transcript [Source:HGNC Symbol;Acc:HGNC:48959]
ENSG00000139112	0.614883516021358	5.60719153527193	18.1504635859206	0.000751729073274111	0.00725014137050553	GABARAPL1	protein_coding	12	1	GABA type A receptor associated protein like 1 [Source:HGNC Symbol;Acc:HGNC:4068]
ENSG00000134765	1.65808612024273	-0.857687946722883	18.7855406751279	0.000752137919955582	0.00725014137050553	DSC1	protein_coding	18	-1	desmocollin 1 [Source:HGNC Symbol;Acc:HGNC:3035]
ENSG00000117650	-1.89316362355101	1.3735191131205	18.1508335469636	0.000753315242175546	0.00725658029430359	NEK2	protein_coding	1	-1	NIMA related kinase 2 [Source:HGNC Symbol;Acc:HGNC:7745]
ENSG00000117724	-1.66728906226633	3.2694345161478	18.1457540677667	0.000754198025520675	0.00726017518215747	CENPF	protein_coding	1	1	centromere protein F [Source:HGNC Symbol;Acc:HGNC:1857]
ENSG00000115525	-0.511136464071859	5.19262626329647	18.0740008525336	0.000755019040603388	0.00726317101382611	ST3GAL5	protein_coding	2	-1	ST3 beta-galactoside alpha-2,3-sialyltransferase 5 [Source:HGNC Symbol;Acc:HGNC:10872]
ENSG00000251192	1.00355613012389	1.53698853516956	18.071548561041	0.000760217455351143	0.00730824432279875	ZNF674	protein_coding	X	-1	zinc finger protein 674 [Source:HGNC Symbol;Acc:HGNC:17625]
ENSG00000154265	1.11338197288409	3.56420751236009	18.0947511692978	0.000763127890205219	0.00733127650151973	ABCA5	protein_coding	17	-1	ATP binding cassette subfamily A member 5 [Source:HGNC Symbol;Acc:HGNC:35]
ENSG00000179091	-0.663151802525039	6.44664460182197	18.0899236501595	0.000763979362155848	0.00733252795716825	CYC1	protein_coding	8	1	cytochrome c1 [Source:HGNC Symbol;Acc:HGNC:2579]
ENSG00000090104	-1.82363853817166	2.58434268011863	18.0881781408242	0.00076428750027338	0.00733252795716825	RGS1	protein_coding	1	1	regulator of G protein signaling 1 [Source:HGNC Symbol;Acc:HGNC:9991]
ENSG00000196872	1.82290841050593	1.10945359334625	18.0814792355024	0.000765471390572243	0.00733741870363752	CRACDL	protein_coding	2	-1	CRACD like [Source:HGNC Symbol;Acc:HGNC:33454]
ENSG00000106305	-0.669228623499799	4.14140002518064	18.0398365934368	0.000765827304857794	0.00733741870363752	AIMP2	protein_coding	7	1	aminoacyl tRNA synthetase complex interacting multifunctional protein 2 [Source:HGNC Symbol;Acc:HGNC:20609]
ENSG00000099998	2.1427457154929	1.03562448047818	18.0740624072608	0.000766784604837929	0.00733871528978001	GGT5	protein_coding	22	-1	gamma-glutamyltransferase 5 [Source:HGNC Symbol;Acc:HGNC:4260]
ENSG00000124103	0.93429433082142	1.02947161708098	18.0062816279821	0.000766992845264437	0.00733871528978001	FAM209A	protein_coding	20	1	family with sequence similarity 209 member A [Source:HGNC Symbol;Acc:HGNC:16100]
ENSG00000184979	-1.00302645126268	2.61083181916703	18.0689238514253	0.000767695941403305	0.00734051280347173	USP18	protein_coding	22	1	ubiquitin specific peptidase 18 [Source:HGNC Symbol;Acc:HGNC:12616]
ENSG00000113068	-0.505719605084074	5.20200121019076	17.9960968715676	0.000768812365115624	0.00734401317862674	PFDN1	protein_coding	5	-1	prefoldin subunit 1 [Source:HGNC Symbol;Acc:HGNC:8866]
ENSG00000168439	-0.767063954723541	6.95875910943148	18.0601932347875	0.000769247180165839	0.00734401317862674	STIP1	protein_coding	11	1	stress induced phosphoprotein 1 [Source:HGNC Symbol;Acc:HGNC:11387]
ENSG00000153563	-0.871647160759024	8.33271795112911	18.0581628056046	0.000769608456214622	0.00734401317862674	CD8A	protein_coding	2	-1	CD8a molecule [Source:HGNC Symbol;Acc:HGNC:1706]
ENSG00000271383	0.590609181490226	4.8129796472714	18.0095622076602	0.000770572381131703	0.00734828963452703	NBPF19	protein_coding	1	1	NBPF member 19 [Source:HGNC Symbol;Acc:HGNC:31999]
ENSG00000144476	0.999509362778322	1.81059803800999	18.0368155505167	0.000771539492960408	0.00735259073993775	ACKR3	protein_coding	2	1	atypical chemokine receptor 3 [Source:HGNC Symbol;Acc:HGNC:23692]
ENSG00000132155	0.768999655901059	7.82448815638902	18.042315245356	0.000772434901290781	0.00735620323441829	RAF1	protein_coding	3	-1	Raf-1 proto-oncogene, serine/threonine kinase [Source:HGNC Symbol;Acc:HGNC:9829]
ENSG00000174007	1.24180750431756	4.10902108882358	18.033924877315	0.000773936144313011	0.00736557665198895	CEP19	protein_coding	3	-1	centrosomal protein 19 [Source:HGNC Symbol;Acc:HGNC:28209]
ENSG00000105402	-0.759518673074775	7.2390136628208	18.0211514100717	0.000776228040442404	0.00738245720439448	NAPA	protein_coding	19	-1	NSF attachment protein alpha [Source:HGNC Symbol;Acc:HGNC:7641]
ENSG00000137078	-0.629846253319563	6.66292401263853	18.0109229993447	0.000778068881595661	0.00739502825623307	1	protein_coding	9	-1	signaling threshold regulating transmembrane adaptor 1 [Source:HGNC Symbol;Acc:HGNC:17710]
ENSG00000273559	0.459514984756512	5.36378707422663	17.9310781176817	0.000780544929731652	0.00741361574259123	CWC25	protein_coding	17	-1	CWC25 spliceosome associated protein homolog [Source:HGNC Symbol;Acc:HGNC:25989]
ENSG00000103043	-0.422331166953295	6.06605381240878	17.9059518999111	0.000785133616156048	0.00744887189611008	VAC14	protein_coding	16	-1	VAC14 component of PIKFYVE complex [Source:HGNC Symbol;Acc:HGNC:25507]
ENSG00000155115	-0.748341659297397	5.06136338054933	17.9605772443914	0.000787202831490473	0.00746192863622407	GTF3C6	protein_coding	6	1	general transcription factor IIIC subunit 6 [Source:HGNC Symbol;Acc:HGNC:20872]
ENSG00000059728	1.43722310068748	8.43558909112026	17.9535008898678	0.000788496454977057	0.00746578986738682	MXD1	protein_coding	2	1	MAX dimerization protein 1 [Source:HGNC Symbol;Acc:HGNC:6761]
ENSG00000267416	2.77983635652607	0.246021964376081	17.9466896789071	0.000789743903679384	0.00746578986738682	AC025048.4	lncRNA	17	1	novel transcript
ENSG00000276231	1.35965226425562	4.50071633782721	17.9437409154358	0.000790284658786323	0.00746578986738682	PIK3R6	protein_coding	17	-1	phosphoinositide-3-kinase regulatory subunit 6 [Source:HGNC Symbol;Acc:HGNC:27101]
ENSG00000119950	-1.44105510640175	6.69725497266966	17.9406606807722	0.000790849975650425	0.00746578986738682	MXI1	protein_coding	10	1	MAX interactor 1, dimerization protein [Source:HGNC Symbol;Acc:HGNC:7534]
ENSG00000129071	0.418866851107862	5.86471923887737	17.8739438066132	0.000791023804583692	0.00746578986738682	MBD4	protein_coding	3	-1	methyl-CpG binding domain 4, DNA glycosylase [Source:HGNC Symbol;Acc:HGNC:6919]
ENSG00000108826	-0.713070073977843	4.26185834567308	17.9391466257235	0.000791128020324155	0.00746578986738682	MRPL27	protein_coding	17	-1	mitochondrial ribosomal protein L27 [Source:HGNC Symbol;Acc:HGNC:14483]
ENSG00000165704	-0.579437741335789	4.08926874798349	17.8725666958265	0.000791278353320285	0.00746578986738682	HPRT1	protein_coding	X	1	hypoxanthine phosphoribosyltransferase 1 [Source:HGNC Symbol;Acc:HGNC:5157]
ENSG00000214253	-1.13205553530999	7.23412390703061	17.9157422494628	0.000795440303532846	0.00750009133317833	FIS1	protein_coding	7	-1	fission, mitochondrial 1 [Source:HGNC Symbol;Acc:HGNC:21689]
ENSG00000123473	-1.43517084367337	1.86986107523088	17.9094350650724	0.000796607001951285	0.00750612431005289	STIL	protein_coding	1	-1	STIL centriolar assembly protein [Source:HGNC Symbol;Acc:HGNC:10879]
ENSG00000196684	0.808710366635677	7.77068248003992	17.9058707682142	0.00079726718814084	0.00750737979474061	HSH2D	protein_coding	19	1	hematopoietic SH2 domain containing [Source:HGNC Symbol;Acc:HGNC:24920]
ENSG00000095015	1.13557739075213	6.33210529670299	17.9025433572677	0.000797884062433338	0.00750822604853881	MAP3K1	protein_coding	5	1	mitogen-activated protein kinase kinase kinase 1 [Source:HGNC Symbol;Acc:HGNC:6848]
ENSG00000136213	-0.600667015669045	6.02295023897155	17.8584109969674	0.000804180675737331	0.00756248322589423	CHST12	protein_coding	7	1	carbohydrate sulfotransferase 12 [Source:HGNC Symbol;Acc:HGNC:17423]
ENSG00000169062	0.467669468597136	4.9183834367574	17.7993803440151	0.000804941907594645	0.00756464865270508	UPF3A	protein_coding	13	1	UPF3A regulator of nonsense mediated mRNA decay [Source:HGNC Symbol;Acc:HGNC:20332]
ENSG00000164111	-0.525310650424881	7.74670192432507	17.7741112127936	0.000809721980432023	0.00760455442004946	ANXA5	protein_coding	4	-1	annexin A5 [Source:HGNC Symbol;Acc:HGNC:543]
ENSG00000255221	-1.804200517449	1.27157974542266	17.8362390396826	0.000810290835880056	0.00760488375413911	CARD17	protein_coding	11	-1	caspase recruitment domain family member 17 [Source:HGNC Symbol;Acc:HGNC:33827]
ENSG00000125780	1.90858492358681	2.46681651431497	17.8309225709844	0.000811295160828184	0.00760929700876836	TGM3	protein_coding	20	1	transglutaminase 3 [Source:HGNC Symbol;Acc:HGNC:11779]
ENSG00000275393	1.63641542787794	0.151406477370331	17.8224169242711	0.000812904909210076	0.00761390396318983	AC018695.6	lncRNA	16	-1	novel transcript, sense intronic to C16orf74
ENSG00000092531	0.562416559284166	6.73316812000231	17.7777492477976	0.000813364719105905	0.00761390396318983	SNAP23	protein_coding	15	1	synaptosome associated protein 23 [Source:HGNC Symbol;Acc:HGNC:11131]
ENSG00000158882	-0.497354774879018	4.30868042191896	17.7522523461063	0.000813883115078889	0.00761390396318983	TOMM40L	protein_coding	1	1	translocase of outer mitochondrial membrane 40 like [Source:HGNC Symbol;Acc:HGNC:25756]
ENSG00000139668	0.574664590810607	5.70814841226947	17.7762264582942	0.000814335917403995	0.00761390396318983	WDFY2	protein_coding	13	1	WD repeat and FYVE domain containing 2 [Source:HGNC Symbol;Acc:HGNC:20482]
ENSG00000111859	0.661646596785144	6.28945811045825	17.8142264713875	0.000814458457212135	0.00761390396318983	NEDD9	protein_coding	6	-1	neural precursor cell expressed, developmentally down-regulated 9 [Source:HGNC Symbol;Acc:HGNC:7733]
ENSG00000120889	0.793227168208242	5.91482752344229	17.811200849051	0.000815033209302166	0.00761428074290358	TNFRSF10B	protein_coding	8	-1	TNF receptor superfamily member 10b [Source:HGNC Symbol;Acc:HGNC:11905]
ENSG00000105671	-0.648927321559646	5.90025262557072	17.802514596199	0.000816685842212464	0.00762472031061663	DDX49	protein_coding	19	1	DEAD-box helicase 49 [Source:HGNC Symbol;Acc:HGNC:18684]
ENSG00000108946	0.848462556164177	7.08962951180467	17.7913671586088	0.000818812352626884	0.0076395675100689	PRKAR1A	protein_coding	17	1	protein kinase cAMP-dependent type I regulatory subunit alpha [Source:HGNC Symbol;Acc:HGNC:9388]
ENSG00000125531	1.25929830899707	0.536555784671134	17.7479381318832	0.000819746952522685	0.0076432696481869	FNDC11	protein_coding	20	1	fibronectin type III domain containing 11 [Source:HGNC Symbol;Acc:HGNC:28764]
ENSG00000100297	-0.677981631586694	6.47854770386545	17.7836818044564	0.000820282114977031	0.0076432696481869	MCM5	protein_coding	22	1	minichromosome maintenance complex component 5 [Source:HGNC Symbol;Acc:HGNC:6948]
ENSG00000064490	-0.754246587517929	6.20141288170177	17.7693518264451	0.000823030671146386	0.00766386795543958	RFXANK	protein_coding	19	1	regulatory factor X associated ankyrin containing protein [Source:HGNC Symbol;Acc:HGNC:9987]
ENSG00000111666	-1.40167702094921	6.30871349712967	17.7416067897269	0.000828382281869443	0.00770803528708913	CHPT1	protein_coding	12	1	choline phosphotransferase 1 [Source:HGNC Symbol;Acc:HGNC:17852]
ENSG00000161040	1.88702878845375	0.376061065722714	17.7391612077263	0.000828855903686429	0.00770803528708913	FBXL13	protein_coding	7	-1	F-box and leucine rich repeat protein 13 [Source:HGNC Symbol;Acc:HGNC:21658]
ENSG00000144635	0.477044967496818	5.3047573213065	17.6649974943007	0.00083073842461638	0.0077178179053537	DYNC1LI1	protein_coding	3	-1	dynein cytoplasmic 1 light intermediate chain 1 [Source:HGNC Symbol;Acc:HGNC:18745]
ENSG00000186522	1.0804770834096	0.193585516676126	17.663704012278	0.000830991273026783	0.0077178179053537	SEPTIN10	protein_coding	2	-1	septin 10 [Source:HGNC Symbol;Acc:HGNC:14349]
ENSG00000182118	-0.780805287077193	1.29999975155726	17.6427752548922	0.000835094646623033	0.00774582905627497	FAM89A	protein_coding	1	-1	family with sequence similarity 89 member A [Source:HGNC Symbol;Acc:HGNC:25057]
ENSG00000182518	-0.906273310227512	2.63613983724388	17.691770129515	0.000838095273027732	0.00776166104957398	FAM104B	protein_coding	X	-1	family with sequence similarity 104 member B [Source:HGNC Symbol;Acc:HGNC:25085]
ENSG00000119979	0.66351196131706	4.97668433642409	17.6910479457955	0.000838236978112697	0.00776166104957398	DENND10	protein_coding	10	1	DENN domain containing 10 [Source:HGNC Symbol;Acc:HGNC:31793]
ENSG00000163599	-1.26929418134729	4.26398820234275	17.688207120475	0.000838794663642554	0.00776166104957398	CTLA4	protein_coding	2	1	cytotoxic T-lymphocyte associated protein 4 [Source:HGNC Symbol;Acc:HGNC:2505]
ENSG00000004142	-0.516096970570402	6.31527816155795	17.6253087018282	0.000838980698837926	0.00776166104957398	POLDIP2	protein_coding	17	-1	DNA polymerase delta interacting protein 2 [Source:HGNC Symbol;Acc:HGNC:23781]
ENSG00000266074	0.957412391192623	1.81624795242476	17.6479966958188	0.000839972245972461	0.0077657914265864	BAHCC1	protein_coding	17	1	BAH domain and coiled-coil containing 1 [Source:HGNC Symbol;Acc:HGNC:29279]
ENSG00000105971	-1.55105065834461	0.0151150703149011	17.6523790240588	0.00084108032211276	0.00777099309282781	CAV2	protein_coding	7	1	caveolin 2 [Source:HGNC Symbol;Acc:HGNC:1528]
ENSG00000026297	1.06592542657616	8.14163991767895	17.6597456040352	0.00084440545328921	0.00779665877706506	RNASET2	protein_coding	6	-1	ribonuclease T2 [Source:HGNC Symbol;Acc:HGNC:21686]
ENSG00000163918	-0.742483028258427	3.62182357796681	17.6387371436073	0.000846402147224488	0.0078052198993415	RFC4	protein_coding	3	-1	replication factor C subunit 4 [Source:HGNC Symbol;Acc:HGNC:9972]
ENSG00000136810	-0.712630886446408	5.43259831690173	17.6493734172822	0.000846460844071555	0.0078052198993415	TXN	protein_coding	9	-1	thioredoxin [Source:HGNC Symbol;Acc:HGNC:12435]
ENSG00000157193	-0.791045129602021	3.52681975842578	17.6467772592581	0.000846976203016913	0.0078052198993415	LRP8	protein_coding	1	-1	LDL receptor related protein 8 [Source:HGNC Symbol;Acc:HGNC:6700]
ENSG00000100983	-0.537161663197609	5.09440763990558	17.574344599636	0.000848808435192374	0.00781704833625452	GSS	protein_coding	20	-1	glutathione synthetase [Source:HGNC Symbol;Acc:HGNC:4624]
ENSG00000119636	-1.4475660228739	2.97570399548873	17.6296031165759	0.00085039446344831	0.00782659555603881	BBOF1	protein_coding	14	1	basal body orientation factor 1 [Source:HGNC Symbol;Acc:HGNC:19855]
ENSG00000273820	0.85632772660657	1.52366829954728	17.5627067106355	0.000851008299609212	0.00782718866658001	USP27X	protein_coding	X	1	ubiquitin specific peptidase 27 X-linked [Source:HGNC Symbol;Acc:HGNC:13486]
ENSG00000113580	0.827434714033661	6.07724540312899	17.6081207308173	0.000854692443677995	0.00784838308182623	NR3C1	protein_coding	5	-1	nuclear receptor subfamily 3 group C member 1 [Source:HGNC Symbol;Acc:HGNC:7978]
ENSG00000111640	-0.883269960333662	11.1839908937525	17.6071784801143	0.000854881527561352	0.00784838308182623	GAPDH	protein_coding	12	1	glyceraldehyde-3-phosphate dehydrogenase [Source:HGNC Symbol;Acc:HGNC:4141]
ENSG00000106605	-0.716322067305944	5.49369295647072	17.6018784830569	0.00085594598321472	0.00784838308182623	BLVRA	protein_coding	7	1	biliverdin reductase A [Source:HGNC Symbol;Acc:HGNC:1062]
ENSG00000159399	0.915696193386261	5.50349961138479	17.6014819200614	0.000856025690162084	0.00784838308182623	HK2	protein_coding	2	1	hexokinase 2 [Source:HGNC Symbol;Acc:HGNC:4923]
ENSG00000181016	1.19281846116433	2.13034075526376	17.6012761439498	0.000856067053355652	0.00784838308182623	LSMEM1	protein_coding	7	1	leucine rich single-pass membrane protein 1 [Source:HGNC Symbol;Acc:HGNC:22036]
ENSG00000110063	-0.653898687768024	5.20864227267042	17.5933493741182	0.00085766215955182	0.00785795034542429	DCPS	protein_coding	11	1	decapping enzyme, scavenger [Source:HGNC Symbol;Acc:HGNC:29812]
ENSG00000111667	-0.487070038989322	6.19370399997496	17.5233820373051	0.000858950765625601	0.00786469894464521	USP5	protein_coding	12	1	ubiquitin specific peptidase 5 [Source:HGNC Symbol;Acc:HGNC:12628]
ENSG00000171316	0.680274504635542	4.68864782421072	17.5785910255198	0.000860641048513737	0.00787511433408813	CHD7	protein_coding	8	1	chromodomain helicase DNA binding protein 7 [Source:HGNC Symbol;Acc:HGNC:20626]
ENSG00000166398	0.819520205598872	4.56234393084526	17.5702736408465	0.000862325076842096	0.00788545915903039	GARRE1	protein_coding	19	1	granule associated Rac and RHOG effector 1 [Source:HGNC Symbol;Acc:HGNC:29016]
ENSG00000158373	-1.17586556186387	4.32240635816506	17.5605947337249	0.000864289519070431	0.00789835328941401	H2BC5	protein_coding	6	1	H2B clustered histone 5 [Source:HGNC Symbol;Acc:HGNC:4747]
ENSG00000273033	0.931130510246551	4.16321817794667	17.5470364697464	0.000867049930384703	0.00791850022960953	LINC02035	lncRNA	3	1	long intergenic non-protein coding RNA 2035 [Source:HGNC Symbol;Acc:HGNC:52875]
ENSG00000141469	-1.87439387089653	5.05205796961002	17.5387560664634	0.000868740747034194	0.0079288593356798	SLC14A1	protein_coding	18	1	solute carrier family 14 member 1 (Kidd blood group) [Source:HGNC Symbol;Acc:HGNC:10918]
ENSG00000171621	-0.95024737293741	3.15890335955157	17.5323815814513	0.000870044953269263	0.00793567890475493	SPSB1	protein_coding	1	1	splA/ryanodine receptor domain and SOCS box containing 1 [Source:HGNC Symbol;Acc:HGNC:30628]
ENSG00000119782	-1.61710088616878	0.976954596093351	17.5210721405466	0.000872364354401013	0.00795174341468409	FKBP1B	protein_coding	2	1	FKBP prolyl isomerase 1B [Source:HGNC Symbol;Acc:HGNC:3712]
ENSG00000011275	0.379223431376685	6.60000501950234	17.4511078715438	0.000873769967823111	0.00795946338336053	RNF216	protein_coding	7	-1	ring finger protein 216 [Source:HGNC Symbol;Acc:HGNC:21698]
ENSG00000135624	-0.542666512793505	7.42430393476734	17.4340711866278	0.000877305600339309	0.00798656414570871	CCT7	protein_coding	2	1	chaperonin containing TCP1 subunit 7 [Source:HGNC Symbol;Acc:HGNC:1622]
ENSG00000173692	-0.515033564233437	5.87439988601092	17.4081554276356	0.000883175987594982	0.00803487119748768	PSMD1	protein_coding	2	1	proteasome 26S subunit, non-ATPase 1 [Source:HGNC Symbol;Acc:HGNC:9554]
ENSG00000105483	0.70013796214795	7.31010803543646	17.4573056844016	0.000885574989085146	0.00804931348640031	CARD8	protein_coding	19	-1	caspase recruitment domain family member 8 [Source:HGNC Symbol;Acc:HGNC:17057]
ENSG00000142166	0.583424055189331	6.27175309259699	17.4324425726855	0.000887082147980613	0.00804931348640031	IFNAR1	protein_coding	21	1	interferon alpha and beta receptor subunit 1 [Source:HGNC Symbol;Acc:HGNC:5432]
ENSG00000196850	0.935533004912413	5.32296935564954	17.4498540485023	0.000887133635157778	0.00804931348640031	PPTC7	protein_coding	12	-1	protein phosphatase targeting COQ7 [Source:HGNC Symbol;Acc:HGNC:30695]
ENSG00000163001	0.492211908345532	3.3259525485901	17.3853449091321	0.000887508357072498	0.00804931348640031	CFAP36	protein_coding	2	1	cilia and flagella associated protein 36 [Source:HGNC Symbol;Acc:HGNC:30540]
ENSG00000100216	-0.442175032939374	5.73969136819882	17.3849653235268	0.000887588368578289	0.00804931348640031	TOMM22	protein_coding	22	1	translocase of outer mitochondrial membrane 22 [Source:HGNC Symbol;Acc:HGNC:18002]
ENSG00000143184	1.18225184731141	0.958766960553255	17.4096032704358	0.000893515536258708	0.00809337318620508	XCL1	protein_coding	1	1	X-C motif chemokine ligand 1 [Source:HGNC Symbol;Acc:HGNC:10645]
ENSG00000065559	0.836237807443555	5.03396935151652	17.419179342346	0.000893582931276802	0.00809337318620508	MAP2K4	protein_coding	17	1	mitogen-activated protein kinase kinase 4 [Source:HGNC Symbol;Acc:HGNC:6844]
ENSG00000132334	0.684253802130341	7.02219753545397	17.4031306682371	0.000896978485313996	0.00811896599762929	PTPRE	protein_coding	10	1	protein tyrosine phosphatase receptor type E [Source:HGNC Symbol;Acc:HGNC:9669]
ENSG00000033800	0.458003363548786	6.28167923687592	17.3215021806701	0.000901082154892429	0.00815093172111265	PIAS1	protein_coding	15	1	protein inhibitor of activated STAT 1 [Source:HGNC Symbol;Acc:HGNC:2752]
ENSG00000109919	-0.552819225431185	5.56864646619846	17.3351971482504	0.000903470708220615	0.00816735227158573	MTCH2	protein_coding	11	-1	mitochondrial carrier 2 [Source:HGNC Symbol;Acc:HGNC:17587]
ENSG00000132530	-0.92844658237543	7.34204293277454	17.3686377915091	0.000904326488236325	0.00816990455161884	XAF1	protein_coding	17	1	XIAP associated factor 1 [Source:HGNC Symbol;Acc:HGNC:30932]
ENSG00000166912	0.836282046990696	5.70171525586435	17.3604492439799	0.000906080985542205	0.00817986090617316	MTMR10	protein_coding	15	-1	myotubularin related protein 10 [Source:HGNC Symbol;Acc:HGNC:25999]
ENSG00000165650	0.792667986045676	4.2487923093405	17.3581382468185	0.000906576849220708	0.00817986090617316	PDZD8	protein_coding	10	-1	PDZ domain containing 8 [Source:HGNC Symbol;Acc:HGNC:26974]
ENSG00000120438	-0.462833687101704	6.92858154881286	17.2917177904355	0.000907495735095124	0.00818296945436724	TCP1	protein_coding	6	-1	t-complex 1 [Source:HGNC Symbol;Acc:HGNC:11655]
ENSG00000101493	1.08224699886963	5.64528166808698	17.3442709654328	0.000909558835525061	0.00819638502828941	ZNF516	protein_coding	18	-1	zinc finger protein 516 [Source:HGNC Symbol;Acc:HGNC:28990]
ENSG00000143387	0.611471353738294	2.89394232642464	17.2616440678319	0.000914024590062903	0.00822316359055922	CTSK	protein_coding	1	-1	cathepsin K [Source:HGNC Symbol;Acc:HGNC:2536]
ENSG00000100647	0.808017253213884	7.31957536521289	17.32251648273	0.000914259494007375	0.00822316359055922	SUSD6	protein_coding	14	1	sushi domain containing 6 [Source:HGNC Symbol;Acc:HGNC:19956]
ENSG00000221955	-1.88591948001525	0.54093596184978	17.3225047853123	0.00091426202901985	0.00822316359055922	SLC12A8	protein_coding	3	-1	solute carrier family 12 member 8 [Source:HGNC Symbol;Acc:HGNC:15595]
ENSG00000129810	-1.57687023123968	0.89099281568205	17.3175749028565	0.000915331127149487	0.0082261683609357	SGO1	protein_coding	3	-1	shugoshin 1 [Source:HGNC Symbol;Acc:HGNC:25088]
ENSG00000158481	1.28201327928728	4.02144153824553	17.3156410404914	0.000915750896360218	0.0082261683609357	CD1C	protein_coding	1	1	CD1c molecule [Source:HGNC Symbol;Acc:HGNC:1636]
ENSG00000183323	0.833297419605139	4.30878225107321	17.3084505872832	0.000917313606915867	0.00822839875517438	CCDC125	protein_coding	5	-1	coiled-coil domain containing 125 [Source:HGNC Symbol;Acc:HGNC:28924]
ENSG00000077984	-0.983263304272789	8.28890099045172	17.305172789795	0.000918026986630222	0.00822839875517438	CST7	protein_coding	20	1	cystatin F [Source:HGNC Symbol;Acc:HGNC:2479]
ENSG00000269892	1.38962551454709	0.654587534785343	17.3040384124511	0.000918274020219969	0.00822839875517438	AC125494.2	lncRNA	12	1	novel transcript
ENSG00000275074	-0.665363944353618	4.40988344185092	17.2940928432911	0.000918309399924704	0.00822839875517438	NUDT18	protein_coding	8	-1	nudix hydrolase 18 [Source:HGNC Symbol;Acc:HGNC:26194]
ENSG00000156931	0.435953676142889	5.72407752223284	17.2384837434631	0.000919089170029213	0.00823020955713777	VPS8	protein_coding	3	1	VPS8 subunit of CORVET complex [Source:HGNC Symbol;Acc:HGNC:29122]
ENSG00000229644	1.45528679867563	2.05595199276379	17.2857622217754	0.000922264526577806	0.00825345647622738	NAMPTP1	processed_pseudogene	10	-1	nicotinamide phosphoribosyltransferase pseudogene 1 [Source:HGNC Symbol;Acc:HGNC:17633]
ENSG00000174238	0.478097487246484	6.6875363133608	17.2043326477446	0.000926615761897661	0.00828719068409038	PITPNA	protein_coding	17	-1	phosphatidylinositol transfer protein alpha [Source:HGNC Symbol;Acc:HGNC:9001]
ENSG00000084693	-0.635708461418112	3.7619002795398	17.2051594772204	0.000928712291754079	0.00829302740513757	AGBL5	protein_coding	2	1	ATP/GTP binding protein like 5 [Source:HGNC Symbol;Acc:HGNC:26147]
ENSG00000159176	-0.549423864450552	6.55849169583582	17.2154160011071	0.000928939088069001	0.00829302740513757	CSRP1	protein_coding	1	-1	cysteine and glycine rich protein 1 [Source:HGNC Symbol;Acc:HGNC:2469]
ENSG00000165490	-0.744439281901102	2.54303080266511	17.1935145052326	0.000929014651407284	0.00829302740513757	DDIAS	protein_coding	11	1	DNA damage induced apoptosis suppressor [Source:HGNC Symbol;Acc:HGNC:26351]
ENSG00000175707	0.894325076376755	0.634273034224301	17.1603214964256	0.000936419501860692	0.00834930337082888	KDF1	protein_coding	1	-1	keratinocyte differentiation factor 1 [Source:HGNC Symbol;Acc:HGNC:26624]
ENSG00000176749	0.878036462778777	3.72754452673344	17.2213345771617	0.000936490965577634	0.00834930337082888	CDK5R1	protein_coding	17	1	cyclin dependent kinase 5 regulatory subunit 1 [Source:HGNC Symbol;Acc:HGNC:1775]
ENSG00000273356	0.828785815999621	1.55447748003176	17.1550709989192	0.000937596973567637	0.00835393626167487	LINC02019	lncRNA	3	1	long intergenic non-protein coding RNA 2019 [Source:HGNC Symbol;Acc:HGNC:52854]
ENSG00000110079	-1.68564116218052	3.15509025206663	17.201949161497	0.000940820505578527	0.0083774185893608	MS4A4A	protein_coding	11	1	membrane spanning 4-domains A4A [Source:HGNC Symbol;Acc:HGNC:13371]
ENSG00000157833	-0.770524400780548	2.44335847563539	17.142312822583	0.000941781553835898	0.00838073816208622	GAREM2	protein_coding	2	1	GRB2 associated regulator of MAPK1 subtype 2 [Source:HGNC Symbol;Acc:HGNC:27172]
ENSG00000171862	0.704706625983509	7.09224900716884	17.1914378585607	0.000943177668720937	0.00838569585476024	PTEN	protein_coding	10	1	phosphatase and tensin homolog [Source:HGNC Symbol;Acc:HGNC:9588]
ENSG00000126016	1.00906493988067	1.0287735543713	17.1342306293556	0.000943515859842821	0.00838569585476024	AMOT	protein_coding	X	-1	angiomotin [Source:HGNC Symbol;Acc:HGNC:17810]
ENSG00000168394	-0.784812800229951	9.69955708480502	17.1816998407945	0.000945367450563108	0.00839691400758891	TAP1	protein_coding	6	-1	transporter 1, ATP binding cassette subfamily B member [Source:HGNC Symbol;Acc:HGNC:43]
ENSG00000111276	0.69307515412234	6.72944758216407	17.1678546505866	0.000948490826242271	0.00841940735294307	CDKN1B	protein_coding	12	1	cyclin dependent kinase inhibitor 1B [Source:HGNC Symbol;Acc:HGNC:1785]
ENSG00000181924	-0.481184712243179	4.72520791858216	17.0796700001171	0.000954694296753056	0.00846515381946206	COA4	protein_coding	11	-1	cytochrome c oxidase assembly factor 4 homolog [Source:HGNC Symbol;Acc:HGNC:24604]
ENSG00000226180	-0.996558868429482	0.247389147588623	17.078843728648	0.000954883618584129	0.00846515381946206	AC010536.1	lncRNA	16	-1	novel transcript
ENSG00000139714	0.734333476763519	2.30834331157744	17.0723338308706	0.000956376718934797	0.00846515381946206	MORN3	protein_coding	12	-1	MORN repeat containing 3 [Source:HGNC Symbol;Acc:HGNC:29807]
ENSG00000233369	0.794306059263908	3.65948734303178	17.1327331252408	0.000956467067317657	0.00846515381946206	GTF2IP4	transcribed_processed_pseudogene	7	1	general transcription factor IIi pseudogene 4 [Source:HGNC Symbol;Acc:HGNC:51716]
ENSG00000173198	0.913008406199029	3.92874000659768	17.1278788482917	0.000957575515382995	0.00846515381946206	CYSLTR1	protein_coding	X	-1	cysteinyl leukotriene receptor 1 [Source:HGNC Symbol;Acc:HGNC:17451]
ENSG00000101335	-2.27475322366533	6.8300128595685	17.1268807633108	0.00095780360475699	0.00846515381946206	MYL9	protein_coding	20	1	myosin light chain 9 [Source:HGNC Symbol;Acc:HGNC:15754]
ENSG00000241878	0.979198787699735	7.087415631939	17.1117686774365	0.000961264727828237	0.00849047648937935	PISD	protein_coding	22	-1	phosphatidylserine decarboxylase [Source:HGNC Symbol;Acc:HGNC:8999]
ENSG00000261236	-0.628577017919162	5.57841317764957	17.0872917199294	0.000966901077916418	0.00853496880859679	1	protein_coding	8	-1	BOP1 ribosomal biogenesis factor [Source:HGNC Symbol;Acc:HGNC:15519]
ENSG00000270210	1.2589931217305	0.262608395521525	17.0340073211586	0.000970922093039036	0.00856515607401062	AC104695.2	lncRNA	2	1	novel transcript
ENSG00000167987	0.755792931191281	4.82928522228305	17.0415190730054	0.00097754295109628	0.00861620393094591	VPS37C	protein_coding	11	-1	VPS37C subunit of ESCRT-I [Source:HGNC Symbol;Acc:HGNC:26097]
ENSG00000108582	0.921233040184238	6.11456100664471	17.0399151251432	0.000977918281486596	0.00861620393094591	CPD	protein_coding	17	1	carboxypeptidase D [Source:HGNC Symbol;Acc:HGNC:2301]
ENSG00000267009	1.06407539256917	1.67247654595032	17.0353014975802	0.000978998808429441	0.00862039309251807	AC007780.1	lncRNA	17	1	novel transcript
ENSG00000187193	-0.92321681558023	1.12186051751075	16.9660573332373	0.000981133382791595	0.00863127749996998	MT1X	protein_coding	16	1	metallothionein 1X [Source:HGNC Symbol;Acc:HGNC:7405]
ENSG00000197142	-0.464108712270593	6.57052724166097	16.9647324837029	0.000981446588752114	0.00863127749996998	ACSL5	protein_coding	10	1	acyl-CoA synthetase long chain family member 5 [Source:HGNC Symbol;Acc:HGNC:16526]
ENSG00000165905	1.21664545655368	3.67450498281349	17.0067022679655	0.000985727387765048	0.00866357686211514	LARGE2	protein_coding	11	1	LARGE xylosyl- and glucuronyltransferase 2 [Source:HGNC Symbol;Acc:HGNC:16522]
ENSG00000141096	1.99877165837628	2.96536050907089	16.9952291246102	0.000988441542097656	0.00868207561668637	DPEP3	protein_coding	16	-1	dipeptidase 3 [Source:HGNC Symbol;Acc:HGNC:23029]
ENSG00000215717	0.626986528429797	5.74581910837661	16.9920682185688	0.000989190805626611	0.0086833033935689	TMEM167B	protein_coding	1	1	transmembrane protein 167B [Source:HGNC Symbol;Acc:HGNC:30187]
ENSG00000152253	-2.05360107000154	0.76432634945184	16.9860326400652	0.00099062328861743	0.00869052339466289	SPC25	protein_coding	2	-1	SPC25 component of NDC80 kinetochore complex [Source:HGNC Symbol;Acc:HGNC:24031]
ENSG00000109084	-0.66698465979687	2.23423802310717	16.9229883673484	0.000991374019579176	0.00869175732735048	TMEM97	protein_coding	17	1	transmembrane protein 97 [Source:HGNC Symbol;Acc:HGNC:28106]
ENSG00000100104	-0.823238773594605	5.08255235167763	16.9768595760181	0.000992804966989726	0.00869894979379006	SRRD	protein_coding	22	1	SRR1 domain containing [Source:HGNC Symbol;Acc:HGNC:33910]
ENSG00000091317	0.827018289090784	7.48700803115322	16.9707529661993	0.000994260380923017	0.00870634766257542	CMTM6	protein_coding	3	-1	CKLF like MARVEL transmembrane domain containing 6 [Source:HGNC Symbol;Acc:HGNC:19177]
ENSG00000032389	-0.511061802361954	4.84020569842569	16.9031986427901	0.00099612039641753	0.00871727720378413	EIPR1	protein_coding	2	-1	EARP complex and GARP complex interacting protein 1 [Source:HGNC Symbol;Acc:HGNC:12383]
ENSG00000055070	-0.417764087359129	7.76306494043785	16.8831258370599	0.00100096121209562	0.00875426297650479	SZRD1	protein_coding	1	1	SUZ RNA binding domain containing 1 [Source:HGNC Symbol;Acc:HGNC:30232]
ENSG00000143621	-0.452201094347535	6.92485491030581	16.8711891425897	0.0010038526434169	0.00877416479187769	ILF2	protein_coding	1	-1	interleukin enhancer binding factor 2 [Source:HGNC Symbol;Acc:HGNC:6037]
ENSG00000144130	1.22123356138041	0.3311287445369	16.8890770906482	0.00100457536742376	0.00877509825854463	NT5DC4	protein_coding	2	1	5'-nucleotidase domain containing 4 [Source:HGNC Symbol;Acc:HGNC:27678]
ENSG00000168785	-1.18273130953348	5.83210075091838	16.9175689380846	0.00100703964358286	0.00879123394738054	TSPAN5	protein_coding	4	-1	tetraspanin 5 [Source:HGNC Symbol;Acc:HGNC:17753]
ENSG00000221823	0.420370184557633	5.83149342884804	16.8488435288646	0.00100929112690737	0.00880549337725001	PPP3R1	protein_coding	2	-1	protein phosphatase 3 regulatory subunit B, alpha [Source:HGNC Symbol;Acc:HGNC:9317]
ENSG00000011523	0.653887226542427	4.05497960955348	16.8622680278877	0.00101189341751482	0.00882279407547959	CEP68	protein_coding	2	1	centrosomal protein 68 [Source:HGNC Symbol;Acc:HGNC:29076]
ENSG00000182985	-1.19276469165248	2.00740158629759	16.8947264551904	0.00101258591495497	0.0088234321286627	CADM1	protein_coding	11	-1	cell adhesion molecule 1 [Source:HGNC Symbol;Acc:HGNC:5951]
ENSG00000198753	-1.99542605521255	0.0617477366942172	16.8909242787744	0.00101351249021325	0.00882610785334237	PLXNB3	protein_coding	X	1	plexin B3 [Source:HGNC Symbol;Acc:HGNC:9105]
ENSG00000159363	-0.454588145742062	6.0438320775692	16.8250866215632	0.0010151100496156	0.00883461996143769	ATP13A2	protein_coding	1	-1	ATPase cation transporting 13A2 [Source:HGNC Symbol;Acc:HGNC:30213]
ENSG00000177830	-0.740312174922225	5.41259416797047	16.8675326303507	0.0010192343216844	0.00886509852322198	CHID1	protein_coding	11	-1	chitinase domain containing 1 [Source:HGNC Symbol;Acc:HGNC:28474]
ENSG00000175215	0.541886580859431	8.44352924713535	16.8027779917267	0.0010206091613156	0.00887164046446823	CTDSP2	protein_coding	12	-1	CTD small phosphatase 2 [Source:HGNC Symbol;Acc:HGNC:17077]
ENSG00000146904	0.653914548969974	3.54897321878157	16.804754067542	0.00102305305286199	0.00888746149031995	EPHA1	protein_coding	7	-1	EPH receptor A1 [Source:HGNC Symbol;Acc:HGNC:3385]
ENSG00000164828	0.687386010685849	5.32419953219168	16.847057830079	0.00102427299954948	0.00889263706555849	SUN1	protein_coding	7	1	Sad1 and UNC84 domain containing 1 [Source:HGNC Symbol;Acc:HGNC:18587]
ENSG00000080573	-1.04382538087793	4.17860538632118	16.8417563775358	0.00102558228203139	0.00889858146900194	COL5A3	protein_coding	19	-1	collagen type V alpha 3 chain [Source:HGNC Symbol;Acc:HGNC:14864]
ENSG00000148908	-0.858792685251685	6.48182841147605	16.8303274851442	0.00102841135475748	0.00891750569385379	RGS10	protein_coding	10	-1	regulator of G protein signaling 10 [Source:HGNC Symbol;Acc:HGNC:9992]
ENSG00000196407	-2.56541386211363	3.08018326526665	16.8278927814152	0.00102901518640385	0.00891750569385379	THEM5	protein_coding	1	-1	thioesterase superfamily member 5 [Source:HGNC Symbol;Acc:HGNC:26755]
ENSG00000143067	1.10301185506974	0.207176616637362	16.7562277774135	0.00103219384836956	0.00893961444238365	ZNF697	protein_coding	1	-1	zinc finger protein 697 [Source:HGNC Symbol;Acc:HGNC:32034]
ENSG00000069943	0.681205478095047	4.15048082869654	16.8026312552052	0.00103391524004628	0.00894586119219054	PIGB	protein_coding	15	1	phosphatidylinositol glycan anchor biosynthesis class B [Source:HGNC Symbol;Acc:HGNC:8959]
ENSG00000213638	-0.760351160916086	2.40741448107376	16.7504010523324	0.00103417094009531	0.00894586119219054	ADAT3	protein_coding	19	1	adenosine deaminase tRNA specific 3 [Source:HGNC Symbol;Acc:HGNC:25151]
ENSG00000197063	-0.559570386286609	5.08642813018106	16.7619719110572	0.00103592172012369	0.00895497964440954	MAFG	protein_coding	17	-1	MAF bZIP transcription factor G [Source:HGNC Symbol;Acc:HGNC:6781]
ENSG00000152127	0.546309356352212	5.90597645360342	16.7629730180808	0.00103648216702684	0.00895497964440954	MGAT5	protein_coding	2	1	alpha-1,6-mannosylglycoprotein 6-beta-N-acetylglucosaminyltransferase [Source:HGNC Symbol;Acc:HGNC:7049]
ENSG00000241163	0.80407484864761	3.80020391633323	16.7903663371823	0.00103837361286446	0.0089658841590788	LINC00877	lncRNA	3	-1	long intergenic non-protein coding RNA 877 [Source:HGNC Symbol;Acc:HGNC:27706]
ENSG00000061918	-1.58870446274393	2.60058992927544	16.7844095754971	0.00103986805760559	0.00897300064746622	GUCY1B1	protein_coding	4	1	guanylate cyclase 1 soluble subunit beta 1 [Source:HGNC Symbol;Acc:HGNC:4687]
ENSG00000170469	-0.946311238583484	0.87126526215317	16.7233859185686	0.00104045743452054	0.00897300064746622	SPATA24	protein_coding	5	-1	spermatogenesis associated 24 [Source:HGNC Symbol;Acc:HGNC:27322]
ENSG00000145741	-0.692498350293685	8.52390506514206	16.7604689934574	0.0010433710894093	0.00899268476153312	BTF3	protein_coding	5	1	basic transcription factor 3 [Source:HGNC Symbol;Acc:HGNC:1125]
ENSG00000100697	0.832527785582444	5.86339585642705	16.7536811103003	0.00104761646330045	0.0090238160535922	DICER1	protein_coding	14	-1	dicer 1, ribonuclease III [Source:HGNC Symbol;Acc:HGNC:17098]
ENSG00000248019	0.860192309181947	5.04317942441391	16.7457954708271	0.00104961551804314	0.00903557237798225	FAM13A-AS1	lncRNA	4	1	FAM13A antisense RNA 1 [Source:HGNC Symbol;Acc:HGNC:19370]
ENSG00000116212	-0.470081565639842	3.5458999434183	16.6826785087355	0.00105080526446667	0.00904035181331924	LRRC42	protein_coding	1	1	leucine rich repeat containing 42 [Source:HGNC Symbol;Acc:HGNC:28792]
ENSG00000104903	-1.05536541427712	8.2227904527	16.7342396489437	0.0010525528715267	0.00904684506137528	LYL1	protein_coding	19	-1	LYL1 basic helix-loop-helix family member [Source:HGNC Symbol;Acc:HGNC:6734]
ENSG00000104918	-1.73410816787086	5.09455947505457	16.733151276204	0.00105283000714257	0.00904684506137528	RETN	protein_coding	19	1	resistin [Source:HGNC Symbol;Acc:HGNC:20389]
ENSG00000130159	-0.942956321626842	5.98058337326866	16.7109344932757	0.0010585054137227	0.00908677989677977	ECSIT	protein_coding	19	-1	ECSIT signaling integrator [Source:HGNC Symbol;Acc:HGNC:29548]
ENSG00000146457	0.531399003821385	6.44815070450961	16.6697295629629	0.00105937097267866	0.00908677989677977	WTAP	protein_coding	6	1	WT1 associated protein [Source:HGNC Symbol;Acc:HGNC:16846]
ENSG00000171241	-1.23990982498732	2.59051882379443	16.707480686589	0.00105939084779611	0.00908677989677977	SHCBP1	protein_coding	16	-1	SHC binding and spindle associated 1 [Source:HGNC Symbol;Acc:HGNC:29547]
ENSG00000130702	0.654793868809142	2.84424253014578	16.6410302764991	0.00106151415043802	0.00909951389969341	LAMA5	protein_coding	20	-1	laminin subunit alpha 5 [Source:HGNC Symbol;Acc:HGNC:6485]
ENSG00000205423	0.664817073928554	4.18600841932903	16.6834082891978	0.00106302347384726	0.00910697259885866	CNEP1R1	protein_coding	16	1	CTD nuclear envelope phosphatase 1 regulatory subunit 1 [Source:HGNC Symbol;Acc:HGNC:26759]
ENSG00000005961	-2.23626458159671	7.39921942276127	16.6780663692107	0.00106696606607112	0.00913525573516538	ITGA2B	protein_coding	17	-1	integrin subunit alpha 2b [Source:HGNC Symbol;Acc:HGNC:6138]
ENSG00000165629	-0.450099248970691	6.03688491749833	16.6151552160612	0.00106823012658885	0.0091361342642143	ATP5F1C	protein_coding	10	1	ATP synthase F1 subunit gamma [Source:HGNC Symbol;Acc:HGNC:833]
ENSG00000069849	-0.569756310293835	6.12553991034787	16.657782706611	0.00106835120967088	0.0091361342642143	ATP1B3	protein_coding	3	1	ATPase Na+/K+ transporting subunit beta 3 [Source:HGNC Symbol;Acc:HGNC:806]
ENSG00000099364	-0.435800016039339	4.73896636997641	16.6055846761903	0.00107072649050006	0.00915095399529354	FBXL19	protein_coding	16	1	F-box and leucine rich repeat protein 19 [Source:HGNC Symbol;Acc:HGNC:25300]
ENSG00000047346	0.868800457964097	5.11993220908375	16.6397591725551	0.00107692457651899	0.00919840793864875	FAM214A	protein_coding	15	-1	family with sequence similarity 214 member A [Source:HGNC Symbol;Acc:HGNC:25609]
ENSG00000143493	-0.650951890758073	4.15359374864437	16.6081746171087	0.00107909602091738	0.00921143260036542	INTS7	protein_coding	1	-1	integrator complex subunit 7 [Source:HGNC Symbol;Acc:HGNC:24484]
ENSG00000135049	0.70304443404945	5.70027506249459	16.6249992960954	0.00108078996100552	0.00922024726439211	AGTPBP1	protein_coding	9	-1	ATP/GTP binding protein 1 [Source:HGNC Symbol;Acc:HGNC:17258]
ENSG00000064012	0.841271453855961	7.44512914276253	16.6225878872456	0.00108142297878846	0.00922024726439211	CASP8	protein_coding	2	1	caspase 8 [Source:HGNC Symbol;Acc:HGNC:1509]
ENSG00000223749	-1.07944566901469	0.747433102158984	16.5815055385586	0.00108236800736869	0.0092227852876685	MIR503HG	lncRNA	X	-1	MIR503 host gene [Source:HGNC Symbol;Acc:HGNC:28258]
ENSG00000143367	0.726549957282825	1.53117544349036	16.5495094514345	0.00108548772557406	0.00923893153171702	TUFT1	protein_coding	1	1	tuftelin 1 [Source:HGNC Symbol;Acc:HGNC:12422]
ENSG00000179526	-0.839866315290414	7.38429344209675	16.6058152190715	0.00108583771548937	0.00923893153171702	SHARPIN	protein_coding	8	-1	SHANK associated RH domain interactor [Source:HGNC Symbol;Acc:HGNC:25321]
ENSG00000115350	-0.61773802584838	4.55856670455314	16.5692616307883	0.00108738043093605	0.00923893153171702	POLE4	protein_coding	2	1	DNA polymerase epsilon 4, accessory subunit [Source:HGNC Symbol;Acc:HGNC:18755]
ENSG00000150457	0.733232206582734	3.28293954930735	16.5636401521889	0.0010879345552684	0.00923893153171702	LATS2	protein_coding	13	-1	large tumor suppressor kinase 2 [Source:HGNC Symbol;Acc:HGNC:6515]
ENSG00000141551	0.485456335121852	7.93302589999456	16.5399396979782	0.00108803002971668	0.00923893153171702	CSNK1D	protein_coding	17	-1	casein kinase 1 delta [Source:HGNC Symbol;Acc:HGNC:2452]
ENSG00000156475	-0.979852674878366	3.49169281443623	16.5949301963972	0.00108871379374906	0.00923893153171702	PPP2R2B	protein_coding	5	-1	protein phosphatase 2 regulatory subunit Bbeta [Source:HGNC Symbol;Acc:HGNC:9305]
ENSG00000127946	1.063947078422	5.07109283225323	16.5945958373304	0.00108880227709363	0.00923893153171702	HIP1	protein_coding	7	-1	huntingtin interacting protein 1 [Source:HGNC Symbol;Acc:HGNC:4913]
ENSG00000141068	0.647928726063543	5.83903845049762	16.5865322463327	0.00109093868434865	0.00925154966423526	KSR1	protein_coding	17	1	kinase suppressor of ras 1 [Source:HGNC Symbol;Acc:HGNC:6465]
ENSG00000275371	2.69600847374246	-0.0352396653186429	16.5775487173601	0.0010933244731683	0.00926626637074879	AC012645.4	lncRNA	16	1	novel transcript, antisense to GDPD3
ENSG00000128944	-0.592794689119986	3.21737301879806	16.5162546205307	0.0010943515312789	0.00926945675750921	KNSTRN	protein_coding	15	1	kinetochore localized astrin (SPAG5) binding protein [Source:HGNC Symbol;Acc:HGNC:30767]
ENSG00000130165	-0.82349085507417	6.4123420062894	16.5684658434757	0.0010957427145778	0.00927572576030298	ELOF1	protein_coding	19	-1	elongation factor 1 homolog [Source:HGNC Symbol;Acc:HGNC:28691]
ENSG00000156697	-0.456997111524161	4.5764527999602	16.4952105218711	0.00110000339479149	0.009304728417689	UTP14A	protein_coding	X	1	UTP14A small subunit processome component [Source:HGNC Symbol;Acc:HGNC:10665]
ENSG00000188785	0.574806580418917	4.00749572343714	16.4934601239623	0.0011004750041276	0.009304728417689	ZNF548	protein_coding	19	1	zinc finger protein 548 [Source:HGNC Symbol;Acc:HGNC:26561]
ENSG00000173681	0.5510379262276	3.44611835136482	16.4796095506714	0.00110421492042692	0.00932982155578958	BCLAF3	protein_coding	X	-1	BCLAF1 and THRAP3 family member 3 [Source:HGNC Symbol;Acc:HGNC:27413]
ENSG00000171860	-0.902906083501644	5.90670404948187	16.5348259511457	0.00110475250681666	0.00932982155578958	C3AR1	protein_coding	12	-1	complement C3a receptor 1 [Source:HGNC Symbol;Acc:HGNC:1319]
ENSG00000180767	1.60607460165967	2.62809394293473	16.5276522021547	0.0011066848009571	0.00934060329338611	CHST13	protein_coding	3	1	carbohydrate sulfotransferase 13 [Source:HGNC Symbol;Acc:HGNC:21755]
ENSG00000163945	0.712679194305592	4.03322264131731	16.5231889968701	0.0011078889439267	0.00934523018598202	UVSSA	protein_coding	4	1	UV stimulated scaffold protein A [Source:HGNC Symbol;Acc:HGNC:29304]
ENSG00000167100	-2.05568736868953	3.04881258662174	16.5163295063544	0.00110974251139696	0.00935532636678848	SAMD14	protein_coding	17	-1	sterile alpha motif domain containing 14 [Source:HGNC Symbol;Acc:HGNC:27312]
ENSG00000137309	-0.702321420138491	7.55625809255294	16.5095083424728	0.00111158924063482	0.00935739599707683	HMGA1	protein_coding	6	1	high mobility group AT-hook 1 [Source:HGNC Symbol;Acc:HGNC:5010]
ENSG00000115946	-0.440001960392482	3.70488308547177	16.4524546161627	0.00111158950091488	0.00935739599707683	PNO1	protein_coding	2	1	partner of NOB1 homolog [Source:HGNC Symbol;Acc:HGNC:32790]
ENSG00000078668	-0.425236973344385	6.2761960412932	16.4488788208918	0.00111256478239448	0.00935739599707683	VDAC3	protein_coding	8	1	voltage dependent anion channel 3 [Source:HGNC Symbol;Acc:HGNC:12674]
ENSG00000144566	0.475717710516224	4.99582995550288	16.4486940493451	0.00111261520453767	0.00935739599707683	RAB5A	protein_coding	3	1	RAB5A, member RAS oncogene family [Source:HGNC Symbol;Acc:HGNC:9783]
ENSG00000162545	0.973578861690501	0.00758355745374682	16.4450347072489	0.00111361433738645	0.0093586732886262	CAMK2N1	protein_coding	1	-1	calcium/calmodulin dependent protein kinase II inhibitor 1 [Source:HGNC Symbol;Acc:HGNC:24190]
ENSG00000163534	1.22810909055918	5.73882421014734	16.5003257270837	0.00111408085193444	0.0093586732886262	FCRL1	protein_coding	1	-1	Fc receptor like 1 [Source:HGNC Symbol;Acc:HGNC:18509]
ENSG00000170180	-3.55354627201706	1.18017683294188	16.483153263674	0.00111875759318197	0.00939242158518772	GYPA	protein_coding	4	-1	glycophorin A (MNS blood group) [Source:HGNC Symbol;Acc:HGNC:4702]
ENSG00000005471	0.913027152645825	2.16412872624692	16.4683349397017	0.0011201508782418	0.00939858042538922	ABCB4	protein_coding	7	-1	ATP binding cassette subfamily B member 4 [Source:HGNC Symbol;Acc:HGNC:45]
ENSG00000139278	0.591484467677756	7.12333021041853	16.4441829474831	0.00112110694283339	0.00940106569425977	GLIPR1	protein_coding	12	1	GLI pathogenesis related 1 [Source:HGNC Symbol;Acc:HGNC:17001]
ENSG00000005812	0.926380240956439	5.31384530099329	16.4700284141714	0.00112234715240084	0.00940592934132632	FBXL3	protein_coding	13	-1	F-box and leucine rich repeat protein 3 [Source:HGNC Symbol;Acc:HGNC:13599]
ENSG00000005882	-0.614807277791963	5.30244429261948	16.466349073042	0.00112335579075409	0.00940884770774453	PDK2	protein_coding	17	1	pyruvate dehydrogenase kinase 2 [Source:HGNC Symbol;Acc:HGNC:8810]
ENSG00000168329	-1.09087943709695	8.39216757712659	16.4627109390837	0.0011243541523863	0.00941167662106208	CX3CR1	protein_coding	3	-1	C-X3-C motif chemokine receptor 1 [Source:HGNC Symbol;Acc:HGNC:2558]
ENSG00000103047	-0.48402372448672	4.11528738115934	16.4019382694923	0.00112545870653336	0.00941539060010615	TANGO6	protein_coding	16	1	transport and golgi organization 6 homolog [Source:HGNC Symbol;Acc:HGNC:25749]
ENSG00000134056	-0.584218365271802	3.79610308695179	16.3915729539359	0.00112832888524967	0.0094338624578357	MRPS36	protein_coding	5	1	mitochondrial ribosomal protein S36 [Source:HGNC Symbol;Acc:HGNC:16631]
ENSG00000203497	0.834287876393086	3.74131201097874	16.4404218040426	0.00113049284696392	0.0094449745051494	PDCD4-AS1	lncRNA	10	-1	PDCD4 antisense RNA 1 [Source:HGNC Symbol;Acc:HGNC:27425]
ENSG00000164985	0.631833760147009	5.81376020797503	16.4386450945365	0.00113098382156137	0.0094449745051494	PSIP1	protein_coding	9	-1	PC4 and SFRS1 interacting protein 1 [Source:HGNC Symbol;Acc:HGNC:9527]
ENSG00000132591	-0.620128161337007	5.39188594804339	16.4340267880161	0.00113226118241545	0.00945010255762911	ERAL1	protein_coding	17	1	Era like 12S mitochondrial rRNA chaperone 1 [Source:HGNC Symbol;Acc:HGNC:3424]
ENSG00000126088	-0.727297877795424	5.78844417208924	16.4309561422459	0.00113311139471113	0.00945143435513222	UROD	protein_coding	1	1	uroporphyrinogen decarboxylase [Source:HGNC Symbol;Acc:HGNC:12591]
ENSG00000138185	0.756479022588365	5.09533295874047	16.4286603208703	0.00113374754775889	0.00945143435513222	ENTPD1	protein_coding	10	1	ectonucleoside triphosphate diphosphohydrolase 1 [Source:HGNC Symbol;Acc:HGNC:3363]
ENSG00000111729	0.812924036516895	4.39241131017077	16.4222089713225	0.00113553735128371	0.0094599877063933	CLEC4A	protein_coding	12	1	C-type lectin domain family 4 member A [Source:HGNC Symbol;Acc:HGNC:13257]
ENSG00000114650	0.526050767123875	6.94262191910979	16.3656310102531	0.00113610156282999	0.0094599877063933	SCAP	protein_coding	3	-1	SREBF chaperone [Source:HGNC Symbol;Acc:HGNC:30634]
ENSG00000236345	1.58162760183459	0.952380142482322	16.4109533810588	0.00113866774369131	0.00947035634408896	SCAT8	lncRNA	6	1	S-phase cancer associated transcript 8 [Source:HGNC Symbol;Acc:HGNC:40967]
ENSG00000160593	1.12704821876329	9.72946903636956	16.4109228734595	0.00113867624183508	0.00947035634408896	JAML	protein_coding	11	-1	junction adhesion molecule like [Source:HGNC Symbol;Acc:HGNC:19084]
ENSG00000062524	1.33267122623678	3.64288127604275	16.4033783130106	0.00114078007069179	0.00948231835889492	LTK	protein_coding	15	-1	leukocyte receptor tyrosine kinase [Source:HGNC Symbol;Acc:HGNC:6721]
ENSG00000156261	-0.459188454097741	7.07037769267479	16.3401285605638	0.00114269832731645	0.00949272482173611	CCT8	protein_coding	21	-1	chaperonin containing TCP1 subunit 8 [Source:HGNC Symbol;Acc:HGNC:1623]
ENSG00000120725	-0.754187725336508	4.59866905153909	16.3898734741084	0.00114455705832823	0.00949828260192234	SIL1	protein_coding	5	-1	SIL1 nucleotide exchange factor [Source:HGNC Symbol;Acc:HGNC:24624]
ENSG00000116288	-0.601403457959088	6.70017393388669	16.3893607927688	0.0011447007248895	0.00949828260192234	PARK7	protein_coding	1	1	Parkinsonism associated deglycase [Source:HGNC Symbol;Acc:HGNC:16369]
ENSG00000024048	0.536766949514583	6.83062675367697	16.3465138894406	0.00114589163888213	0.00950262990637585	UBR2	protein_coding	6	1	ubiquitin protein ligase E3 component n-recognin 2 [Source:HGNC Symbol;Acc:HGNC:21289]
ENSG00000181218	-1.25747583684772	2.75626088567919	16.3730231040962	0.0011492897885505	0.00952526562971439	H2AW	protein_coding	1	-1	H2A.W histone [Source:HGNC Symbol;Acc:HGNC:20507]
ENSG00000248323	1.64943914377505	3.35300832515038	16.3544692660891	0.0011545268836649	0.00956310727417082	LUCAT1	lncRNA	5	-1	lung cancer associated transcript 1 [Source:HGNC Symbol;Acc:HGNC:48498]
ENSG00000109674	-1.82567312150893	0.0990799254059561	16.3440671248836	0.00115747498230451	0.00958195588198281	NEIL3	protein_coding	4	1	nei like DNA glycosylase 3 [Source:HGNC Symbol;Acc:HGNC:24573]
ENSG00000025796	0.567232068301919	4.97898129745036	16.283629946673	0.00116522168718794	0.00964048395898173	SEC63	protein_coding	6	-1	SEC63 homolog, protein translocation regulator [Source:HGNC Symbol;Acc:HGNC:21082]
ENSG00000108799	0.566872539688218	6.90721020025533	16.2727686529449	0.00116834369848244	0.00965640928887379	EZH1	protein_coding	17	-1	enhancer of zeste 1 polycomb repressive complex 2 subunit [Source:HGNC Symbol;Acc:HGNC:3526]
ENSG00000119673	-0.601635487095805	2.49763364270247	16.2495776297547	0.00116850211370944	0.00965640928887379	ACOT2	protein_coding	14	1	acyl-CoA thioesterase 2 [Source:HGNC Symbol;Acc:HGNC:18431]
ENSG00000160014	-0.59925321816204	8.98845069878917	16.2392103311751	0.00117149868872737	0.00967243668155394	CALM3	protein_coding	19	1	calmodulin 3 [Source:HGNC Symbol;Acc:HGNC:1449]
ENSG00000175130	0.795817686507677	6.73732027674889	16.2939523602207	0.00117179937617478	0.00967243668155394	MARCKSL1	protein_coding	1	-1	MARCKS like 1 [Source:HGNC Symbol;Acc:HGNC:7142]
ENSG00000119280	-0.761819224453052	2.67565318791666	16.2524893871176	0.00117331079876143	0.00967930454542798	C1orf198	protein_coding	1	-1	chromosome 1 open reading frame 198 [Source:HGNC Symbol;Acc:HGNC:25900]
ENSG00000129295	1.43855776363319	1.07279135525437	16.2708033621241	0.0011784844937155	0.00970846725502941	LRRC6	protein_coding	8	-1	leucine rich repeat containing 6 [Source:HGNC Symbol;Acc:HGNC:16725]
ENSG00000179912	0.3748255269151	5.13782503957509	16.2115061497702	0.00117954952615308	0.00970846725502941	R3HDM2	protein_coding	12	-1	R3H domain containing 2 [Source:HGNC Symbol;Acc:HGNC:29167]
ENSG00000135968	0.583157255894667	4.91996987728479	16.2340410195958	0.00117955382551135	0.00970846725502941	GCC2	protein_coding	2	1	GRIP and coiled-coil domain containing 2 [Source:HGNC Symbol;Acc:HGNC:23218]
ENSG00000136930	-0.64601089796054	6.16857505887978	16.2670531133572	0.00117957161637228	0.00970846725502941	PSMB7	protein_coding	9	-1	proteasome 20S subunit beta 7 [Source:HGNC Symbol;Acc:HGNC:9544]
ENSG00000156411	-0.52358528797655	4.94222032026769	16.2048876931895	0.00118148219666876	0.00971857786139713	ATP5MPL	protein_coding	14	-1	ATP synthase membrane subunit 6.8PL [Source:HGNC Symbol;Acc:HGNC:1188]
ENSG00000104921	1.19056541149092	5.73309788553354	16.2569173291174	0.00118251552386337	0.00972146489814276	FCER2	protein_coding	19	-1	Fc fragment of IgE receptor II [Source:HGNC Symbol;Acc:HGNC:3612]
ENSG00000116675	-2.58724973069472	0.746869653311845	16.2451349702612	0.00118594824355995	0.00974406264475119	DNAJC6	protein_coding	1	1	DnaJ heat shock protein family (Hsp40) member C6 [Source:HGNC Symbol;Acc:HGNC:15469]
ENSG00000150093	0.707098153785357	6.63834690047038	16.2425772602534	0.00118669492210504	0.00974457784163141	ITGB1	protein_coding	10	-1	integrin subunit beta 1 [Source:HGNC Symbol;Acc:HGNC:6153]
ENSG00000130204	-0.527581780282801	5.39963795640445	16.1959997212445	0.00118978860542787	0.00976175992480991	TOMM40	protein_coding	19	1	translocase of outer mitochondrial membrane 40 [Source:HGNC Symbol;Acc:HGNC:18001]
ENSG00000263335	0.846020654623609	2.89983628999331	16.2294429883275	0.00119053772419804	0.00976175992480991	AF001548.2	lncRNA	16	1	novel transcript, antisense to MYH11
ENSG00000115548	0.770805837846419	6.14140765001485	16.2284020217502	0.00119084289670244	0.00976175992480991	KDM3A	protein_coding	2	1	lysine demethylase 3A [Source:HGNC Symbol;Acc:HGNC:20815]
ENSG00000105656	0.595573877230637	6.21960661391354	16.211064521209	0.00119593878431471	0.00979789526172037	ELL	protein_coding	19	-1	elongation factor for RNA polymerase II [Source:HGNC Symbol;Acc:HGNC:23114]
ENSG00000169762	0.569951975232532	4.44759490162412	16.1598675440834	0.0011980092255012	0.00980921691707789	TAPT1	protein_coding	4	-1	transmembrane anterior posterior transformation 1 [Source:HGNC Symbol;Acc:HGNC:26887]
ENSG00000183684	-0.655011036323864	5.64198506304715	16.2008360383748	0.00119895686764174	0.00981000691408608	ALYREF	protein_coding	17	-1	Aly/REF export factor [Source:HGNC Symbol;Acc:HGNC:19071]
ENSG00000110422	1.13280123641176	5.75067605870882	16.1990564921141	0.0011994828416044	0.00981000691408608	HIPK3	protein_coding	11	1	homeodomain interacting protein kinase 3 [Source:HGNC Symbol;Acc:HGNC:4915]
ENSG00000143390	-0.416464914586775	6.57507644823638	16.1399963751438	0.00120062420717346	0.00981370802042468	RFX5	protein_coding	1	-1	regulatory factor X5 [Source:HGNC Symbol;Acc:HGNC:9986]
ENSG00000196209	0.920938952328076	6.71917971619037	16.1889910699858	0.00120246281516757	0.00982310076129153	SIRPB2	protein_coding	20	-1	signal regulatory protein beta 2 [Source:HGNC Symbol;Acc:HGNC:16247]
ENSG00000143162	-1.0827376607325	6.41441842257178	16.186323512196	0.00120325399269739	0.00982393102232649	CREG1	protein_coding	1	-1	cellular repressor of E1A stimulated genes 1 [Source:HGNC Symbol;Acc:HGNC:2351]
ENSG00000106261	0.547833154530445	5.1408001472528	16.1448979858969	0.00120492303550056	0.00983192353194533	ZKSCAN1	protein_coding	7	1	zinc finger with KRAB and SCAN domains 1 [Source:HGNC Symbol;Acc:HGNC:13101]
ENSG00000081177	0.471511137645251	2.62132999536604	16.1219151552018	0.00120602088686838	0.00983248559666319	EXD2	protein_coding	14	1	exonuclease 3'-5' domain containing 2 [Source:HGNC Symbol;Acc:HGNC:20217]
ENSG00000254087	0.877484349526022	8.56473904030001	16.1758295545076	0.00120637220628674	0.00983248559666319	LYN	protein_coding	8	1	LYN proto-oncogene, Src family tyrosine kinase [Source:HGNC Symbol;Acc:HGNC:6735]
ENSG00000141447	1.03272255316948	1.7962963525266	16.1645667194951	0.00120972917692696	0.0098542090244016	OSBPL1A	protein_coding	18	-1	oxysterol binding protein like 1A [Source:HGNC Symbol;Acc:HGNC:16398]
ENSG00000128512	1.17142111771819	2.51511393663739	16.1526702750779	0.0012132866103711	0.00987753962168976	DOCK4	protein_coding	7	-1	dedicator of cytokinesis 4 [Source:HGNC Symbol;Acc:HGNC:19192]
ENSG00000136161	0.813485776698811	5.12678218222595	16.14920842902	0.00121432406472446	0.00988033977734401	RCBTB2	protein_coding	13	-1	RCC1 and BTB domain containing protein 2 [Source:HGNC Symbol;Acc:HGNC:1914]
ENSG00000163541	-0.438380866757026	5.77791640140762	16.0797989774458	0.0012186991051708	0.00989173006471511	SUCLG1	protein_coding	2	-1	succinate-CoA ligase GDP/ADP-forming subunit alpha [Source:HGNC Symbol;Acc:HGNC:11449]
ENSG00000113460	-0.463027146008771	3.52410802445307	16.0780710314087	0.00121922251242812	0.00989173006471511	BRIX1	protein_coding	5	1	biogenesis of ribosomes BRX1 [Source:HGNC Symbol;Acc:HGNC:24170]
ENSG00000127533	-1.10906924506086	1.08096556023453	16.1150977586267	0.00121933012009111	0.00989173006471511	F2RL3	protein_coding	19	1	F2R like thrombin or trypsin receptor 3 [Source:HGNC Symbol;Acc:HGNC:3540]
ENSG00000152102	0.407198465364764	6.25464085803123	16.0772612480351	0.0012194678900452	0.00989173006471511	FAM168B	protein_coding	2	-1	family with sequence similarity 168 member B [Source:HGNC Symbol;Acc:HGNC:27016]
ENSG00000185591	0.501691351304099	7.40015019325932	16.0764718283969	0.00121970715145541	0.00989173006471511	SP1	protein_coding	12	1	Sp1 transcription factor [Source:HGNC Symbol;Acc:HGNC:11205]
ENSG00000179115	-0.58544651371992	6.03380026024097	16.1306939627702	0.00121988978196845	0.00989173006471511	FARSA	protein_coding	19	-1	phenylalanyl-tRNA synthetase subunit alpha [Source:HGNC Symbol;Acc:HGNC:3592]
ENSG00000170448	0.743517534893287	3.42270789098521	16.1137384888213	0.00122266546274235	0.0099085977518147	NFXL1	protein_coding	4	-1	nuclear transcription factor, X-box binding like 1 [Source:HGNC Symbol;Acc:HGNC:18726]
ENSG00000127511	0.515976632601933	6.35613301543179	16.0752848637761	0.0012258953569717	0.00992712648687473	SIN3B	protein_coding	19	1	SIN3 transcription regulator family member B [Source:HGNC Symbol;Acc:HGNC:19354]
ENSG00000127838	-0.578435501931993	5.67077505210625	16.1038273010958	0.00122634537916049	0.00992712648687473	PNKD	protein_coding	2	1	PNKD metallo-beta-lactamase domain containing [Source:HGNC Symbol;Acc:HGNC:9153]
ENSG00000152270	1.091249242886	5.20212151423597	16.1050561469793	0.00122764513651654	0.00993200469048901	PDE3B	protein_coding	11	1	phosphodiesterase 3B [Source:HGNC Symbol;Acc:HGNC:8779]
ENSG00000203666	-1.33721239806311	3.15820582596531	16.1008097746619	0.00122893508762952	0.00993679806666159	EFCAB2	protein_coding	1	1	EF-hand calcium binding domain 2 [Source:HGNC Symbol;Acc:HGNC:28166]
ENSG00000147536	-1.04601481452547	2.14545156674423	16.0930721515597	0.00123128959035691	0.0099501887656352	GINS4	protein_coding	8	1	GINS complex subunit 4 [Source:HGNC Symbol;Acc:HGNC:28226]
ENSG00000010165	-0.441517186015959	5.35124051606318	16.0318472089204	0.00123331987380946	0.0099555717397739	EEF1AKNMT	protein_coding	1	1	eEF1A lysine and N-terminal methyltransferase [Source:HGNC Symbol;Acc:HGNC:24248]
ENSG00000112182	0.801879180824958	5.38220583499827	16.0863041512794	0.00123335327582656	0.0099555717397739	BACH2	protein_coding	6	-1	BTB domain and CNC homolog 2 [Source:HGNC Symbol;Acc:HGNC:14078]
ENSG00000197857	0.484778118653711	4.31271366761706	16.0118459531301	0.00123947755284149	0.00999934127708533	ZNF44	protein_coding	19	-1	zinc finger protein 44 [Source:HGNC Symbol;Acc:HGNC:13110]
ENSG00000146426	1.16990444952879	2.32097128242637	16.0566218165658	0.00124245081386605	0.0100131433132307	TIAM2	protein_coding	6	1	TIAM Rac1 associated GEF 2 [Source:HGNC Symbol;Acc:HGNC:11806]
ENSG00000112977	-0.581338968815397	6.86548567043651	16.0392849415721	0.00124259404631093	0.0100131433132307	DAP	protein_coding	5	-1	death associated protein [Source:HGNC Symbol;Acc:HGNC:2672]
ENSG00000234572	1.50658593232607	0.563122415021607	16.0504964742936	0.00124433775363978	0.0100215262725302	LINC01800	lncRNA	2	-1	long intergenic non-protein coding RNA 1800 [Source:HGNC Symbol;Acc:HGNC:52590]
ENSG00000051341	-1.66112199355911	1.4869320314238	16.0437470278888	0.00124642074934468	0.0100280654390887	POLQ	protein_coding	3	-1	DNA polymerase theta [Source:HGNC Symbol;Acc:HGNC:9186]
ENSG00000130222	-1.24763986772622	2.56213564344707	16.0433045557697	0.00124655744315477	0.0100280654390887	GADD45G	protein_coding	9	1	growth arrest and DNA damage inducible gamma [Source:HGNC Symbol;Acc:HGNC:4097]
ENSG00000174428	0.745599810174077	2.41034490050509	15.9831890148169	0.00124910553655144	0.0100428931034133	GTF2IRD2B	protein_coding	7	1	GTF2I repeat domain containing 2B [Source:HGNC Symbol;Acc:HGNC:33125]
ENSG00000214293	0.749458906484902	1.59069354596504	15.9724780697498	0.00125170047628197	0.0100556926127002	APTR	lncRNA	7	-1	Alu-mediated CDKN1A/p21 transcriptional regulator [Source:HGNC Symbol;Acc:HGNC:44173]
ENSG00000166452	-0.50886319907413	3.18037655723287	15.9706880302096	0.00125225951330718	0.0100556926127002	AKIP1	protein_coding	11	1	A-kinase interacting protein 1 [Source:HGNC Symbol;Acc:HGNC:1170]
ENSG00000100325	-1.02873535450741	8.42740828877016	16.0231085383212	0.00125281493560348	0.0100556926127002	ASCC2	protein_coding	22	-1	activating signal cointegrator 1 complex subunit 2 [Source:HGNC Symbol;Acc:HGNC:24103]
ENSG00000146021	0.861898882701728	3.29412777951197	16.0184409180804	0.0012542662493071	0.0100616730033098	KLHL3	protein_coding	5	-1	kelch like family member 3 [Source:HGNC Symbol;Acc:HGNC:6354]
ENSG00000167193	0.620477854072389	4.82042959656336	16.0069241207994	0.00125551581632961	0.0100660291700889	CRK	protein_coding	17	-1	CRK proto-oncogene, adaptor protein [Source:HGNC Symbol;Acc:HGNC:2362]
ENSG00000186638	-1.23657820560817	0.649411696734648	16.0077162821349	0.00125760817767635	0.0100730888249588	KIF24	protein_coding	9	-1	kinesin family member 24 [Source:HGNC Symbol;Acc:HGNC:19916]
ENSG00000276900	0.837121230974984	1.98570242903962	15.9712331782461	0.00125802599048357	0.0100730888249588	AC023157.2	lncRNA	12	1	novel transcript, antisense to AMN1
ENSG00000185261	0.989989493475838	0.976893842181279	15.9582864967119	0.00125851744987904	0.0100730888249588	KIAA0825	protein_coding	5	-1	KIAA0825 [Source:HGNC Symbol;Acc:HGNC:28532]
ENSG00000114770	0.645627126476295	5.148815645099	16.0001669184253	0.00125996676208924	0.0100790266476616	ABCC5	protein_coding	3	-1	ATP binding cassette subfamily C member 5 [Source:HGNC Symbol;Acc:HGNC:56]
ENSG00000143669	0.82412452448772	7.2099980876951	15.9893242793351	0.00126336309630324	0.0100972191911591	LYST	protein_coding	1	-1	lysosomal trafficking regulator [Source:HGNC Symbol;Acc:HGNC:1968]
ENSG00000271553	1.28705729818922	0.0563848564806067	15.9562770448913	0.00126365844162537	0.0100972191911591	AC018638.7	lncRNA	7	1	novel transcript
ENSG00000197119	0.588341445902932	5.25885068583079	15.976015994574	0.0012648604952472	0.0101011588989837	SLC25A29	protein_coding	14	-1	solute carrier family 25 member 29 [Source:HGNC Symbol;Acc:HGNC:20116]
ENSG00000065518	-0.563220263500344	6.08229583715672	15.9525863010729	0.00127203591694181	0.0101508441893339	NDUFB4	protein_coding	3	1	NADH:ubiquinone oxidoreductase subunit B4 [Source:HGNC Symbol;Acc:HGNC:7699]
ENSG00000235505	-0.691074614289084	2.94223739733565	15.9083475592349	0.00127250703461433	0.0101508441893339	CASP4LP	transcribed_unprocessed_pseudogene	11	-1	caspase 4 like, pseudogene [Source:HGNC Symbol;Acc:HGNC:53657]
ENSG00000158488	1.99725785244194	-0.50955212326178	15.9530181562676	0.00127481207339898	0.010163540911984	CD1E	protein_coding	1	1	CD1e molecule [Source:HGNC Symbol;Acc:HGNC:1638]
ENSG00000166900	1.31138171367112	6.87108149644202	15.9483086738684	0.00127630586780653	0.0101693496122762	STX3	protein_coding	11	1	syntaxin 3 [Source:HGNC Symbol;Acc:HGNC:11438]
ENSG00000167085	-0.532723464700123	6.28900453459777	15.9142618785634	0.00127696823586454	0.0101693496122762	PHB	protein_coding	17	-1	prohibitin [Source:HGNC Symbol;Acc:HGNC:8912]
ENSG00000149480	-0.468966099856489	7.60211731876012	15.8874616864537	0.00127856936488459	0.0101732983716175	MTA2	protein_coding	11	-1	metastasis associated 1 family member 2 [Source:HGNC Symbol;Acc:HGNC:7411]
ENSG00000126351	0.519208332838849	5.01582882835407	15.8883320268494	0.00127889221475166	0.0101732983716175	THRA	protein_coding	17	1	thyroid hormone receptor alpha [Source:HGNC Symbol;Acc:HGNC:11796]
ENSG00000103342	-1.28561591611685	7.84881884751192	15.9341148673103	0.0012808201100826	0.0101829487211756	GSPT1	protein_coding	16	-1	G1 to S phase transition 1 [Source:HGNC Symbol;Acc:HGNC:4621]
ENSG00000140740	-0.356154494806492	6.81097671766876	15.8773379696863	0.00128181261240017	0.0101851557662383	UQCRC2	protein_coding	16	1	ubiquinol-cytochrome c reductase core protein 2 [Source:HGNC Symbol;Acc:HGNC:12586]
ENSG00000196975	-0.484257636018169	5.6267855876427	15.8703263780691	0.00128406436783253	0.0101973606736399	ANXA4	protein_coding	2	1	annexin A4 [Source:HGNC Symbol;Acc:HGNC:542]
ENSG00000025293	0.623179665642159	5.52384528407756	15.9093330572323	0.00128874565730938	0.0102288353090177	PHF20	protein_coding	20	1	PHD finger protein 20 [Source:HGNC Symbol;Acc:HGNC:16098]
ENSG00000163344	-0.698582407455354	5.35423949147299	15.9020547696477	0.00129108399823415	0.0102416891552572	PMVK	protein_coding	1	-1	phosphomevalonate kinase [Source:HGNC Symbol;Acc:HGNC:9141]
ENSG00000114739	0.64942041799606	2.06684375789533	15.843583624731	0.00129269435015584	0.0102487570432222	ACVR2B	protein_coding	3	1	activin A receptor type 2B [Source:HGNC Symbol;Acc:HGNC:174]
ENSG00000106153	-0.529559739471354	7.54704476009206	15.8289014699727	0.00129746051825587	0.0102808231388161	CHCHD2	protein_coding	7	-1	coiled-coil-helix-coiled-coil-helix domain containing 2 [Source:HGNC Symbol;Acc:HGNC:21645]
ENSG00000197582	-1.40037379876275	5.09988836086717	15.8738452515717	0.00130019303020454	0.0102967482497632	GPX1P1	processed_pseudogene	X	-1	glutathione peroxidase pseudogene 1 [Source:HGNC Symbol;Acc:HGNC:4560]
ENSG00000145632	0.964684430724251	-0.153099292261582	15.8157996814635	0.00130173063060659	0.0103031979412512	PLK2	protein_coding	5	-1	polo like kinase 2 [Source:HGNC Symbol;Acc:HGNC:19699]
ENSG00000124766	0.958489282702117	2.53773260979157	15.8584100208424	0.00130520827726675	0.0103196700555392	SOX4	protein_coding	6	1	SRY-box transcription factor 4 [Source:HGNC Symbol;Acc:HGNC:11200]
ENSG00000171657	1.73260187958669	0.264754893367321	15.85824984886	0.00130526043658887	0.0103196700555392	GPR82	protein_coding	X	1	G protein-coupled receptor 82 [Source:HGNC Symbol;Acc:HGNC:4533]
ENSG00000173585	0.963977741973487	2.7984529591117	15.8492603700128	0.00130819164869108	0.0103371083854142	CCR9	protein_coding	3	1	C-C motif chemokine receptor 9 [Source:HGNC Symbol;Acc:HGNC:1610]
ENSG00000203880	0.861362672448706	5.4194191725246	15.8167509786769	0.00131885508043445	0.0104155922011916	PCMTD2	protein_coding	20	1	protein-L-isoaspartate (D-aspartate) O-methyltransferase domain containing 2 [Source:HGNC Symbol;Acc:HGNC:15882]
ENSG00000196150	0.498352639959356	2.57151236575333	15.7590531981015	0.00132041179363389	0.0104195292021782	ZNF250	protein_coding	8	-1	zinc finger protein 250 [Source:HGNC Symbol;Acc:HGNC:13044]
ENSG00000197903	-0.932977866470221	6.11244302841337	15.8082537902964	0.0013216586216255	0.0104195292021782	H2BC12	protein_coding	6	-1	H2B clustered histone 12 [Source:HGNC Symbol;Acc:HGNC:13954]
ENSG00000099341	-0.640993670425746	7.23062399580816	15.8072502469826	0.00132199017820999	0.0104195292021782	PSMD8	protein_coding	19	1	proteasome 26S subunit, non-ATPase 8 [Source:HGNC Symbol;Acc:HGNC:9566]
ENSG00000166902	-0.447854627100884	5.22533958068398	15.7534318429755	0.00132227899189571	0.0104195292021782	MRPL16	protein_coding	11	-1	mitochondrial ribosomal protein L16 [Source:HGNC Symbol;Acc:HGNC:14476]
ENSG00000103202	-0.933925087857839	5.80995110936795	15.7905911132001	0.00132750804828292	0.0104549514449346	NME4	protein_coding	16	1	NME/NM23 nucleoside diphosphate kinase 4 [Source:HGNC Symbol;Acc:HGNC:7852]
ENSG00000169180	0.883373008144395	9.18299577915765	15.7853237349756	0.00132925819929797	0.0104629511411039	XPO6	protein_coding	16	-1	exportin 6 [Source:HGNC Symbol;Acc:HGNC:19733]
ENSG00000159110	0.492379510847142	6.51114323926764	15.7235478940769	0.00133287523861976	0.0104804185261818	IFNAR2	protein_coding	21	1	interferon alpha and beta receptor subunit 2 [Source:HGNC Symbol;Acc:HGNC:5433]
ENSG00000120709	0.710297647653387	6.76550910145189	15.7721507475347	0.00133364665520303	0.0104804185261818	FAM53C	protein_coding	5	1	family with sequence similarity 53 member C [Source:HGNC Symbol;Acc:HGNC:1336]
ENSG00000177576	0.540764860721421	3.239358750052	15.7170561671248	0.00133443481755046	0.0104804185261818	C18orf32	protein_coding	18	-1	chromosome 18 open reading frame 32 [Source:HGNC Symbol;Acc:HGNC:31690]
ENSG00000120868	0.696134791933608	5.869252981497	15.7692571458234	0.0013346128504637	0.0104804185261818	APAF1	protein_coding	12	1	apoptotic peptidase activating factor 1 [Source:HGNC Symbol;Acc:HGNC:576]
ENSG00000248905	1.05319580864147	1.28002883303796	15.7571280796682	0.00133565592151576	0.0104804185261818	FMN1	protein_coding	15	-1	formin 1 [Source:HGNC Symbol;Acc:HGNC:3768]
ENSG00000034510	-0.798690634572935	10.7290306478966	15.7593330473237	0.00133615472188724	0.0104804185261818	TMSB10	protein_coding	2	1	thymosin beta 10 [Source:HGNC Symbol;Acc:HGNC:11879]
ENSG00000130703	0.598088464930261	6.31748678215518	15.7632337104591	0.0013366266906768	0.0104804185261818	OSBPL2	protein_coding	20	1	oxysterol binding protein like 2 [Source:HGNC Symbol;Acc:HGNC:15761]
ENSG00000138755	-2.11770612348856	1.93495177732126	15.7594367294863	0.00133789793779783	0.0104846160174948	CXCL9	protein_coding	4	-1	C-X-C motif chemokine ligand 9 [Source:HGNC Symbol;Acc:HGNC:7098]
ENSG00000171310	0.487249650484993	6.78325911914499	15.6866413227628	0.00134469681917576	0.0105273947701332	CHST11	protein_coding	12	1	carbohydrate sulfotransferase 11 [Source:HGNC Symbol;Acc:HGNC:17422]
ENSG00000103042	-0.484464716760845	3.92473739565395	15.6862347841284	0.00134483459546869	0.0105273947701332	SLC38A7	protein_coding	16	-1	solute carrier family 38 member 7 [Source:HGNC Symbol;Acc:HGNC:25582]
ENSG00000163923	-0.976101215543006	1.13630430939901	15.6998111370651	0.00134647242515526	0.0105344275898885	RPL39L	protein_coding	3	-1	ribosomal protein L39 like [Source:HGNC Symbol;Acc:HGNC:17094]
ENSG00000185651	-0.59306372302945	7.01971416631431	15.7227142453452	0.00134723034351723	0.01053457228545	UBE2L3	protein_coding	22	1	ubiquitin conjugating enzyme E2 L3 [Source:HGNC Symbol;Acc:HGNC:12488]
ENSG00000157895	-0.380926227177575	4.05537658715453	15.6681420518801	0.0013509826110431	0.0105581180798305	C12orf43	protein_coding	12	-1	chromosome 12 open reading frame 43 [Source:HGNC Symbol;Acc:HGNC:25719]
ENSG00000135720	0.583718159465499	5.49332224061862	15.7022902856146	0.00135719892180437	0.0106008843415279	DYNC1LI2	protein_coding	16	-1	dynein cytoplasmic 1 light intermediate chain 2 [Source:HGNC Symbol;Acc:HGNC:2966]
ENSG00000117226	-0.749675599815401	5.58140346903036	15.6864592956561	0.00136260199768701	0.010637255156738	GBP3	protein_coding	1	-1	guanylate binding protein 3 [Source:HGNC Symbol;Acc:HGNC:4184]
ENSG00000072506	-0.661636616573169	6.11474016657362	15.6721471388372	0.00136750789260853	0.0106697069802813	HSD17B10	protein_coding	X	-1	hydroxysteroid 17-beta dehydrogenase 10 [Source:HGNC Symbol;Acc:HGNC:4800]
ENSG00000143222	-0.521801715355979	6.25204015283164	15.6253939579726	0.00137294212113105	0.0107010694267237	UFC1	protein_coding	1	1	ubiquitin-fold modifier conjugating enzyme 1 [Source:HGNC Symbol;Acc:HGNC:26941]
ENSG00000143653	-0.457112835132347	3.56659649229135	15.6040260835519	0.0013730297544782	0.0107010694267237	SCCPDH	protein_coding	1	1	saccharopine dehydrogenase (putative) [Source:HGNC Symbol;Acc:HGNC:24275]
ENSG00000168010	1.13071805923647	9.02465487155401	15.6537789922828	0.00137383373533134	0.0107014812614902	ATG16L2	protein_coding	11	1	autophagy related 16 like 2 [Source:HGNC Symbol;Acc:HGNC:25464]
ENSG00000197928	1.29938048910592	1.6138731182588	15.6414629684804	0.00137809402829672	0.0107288008858707	ZNF677	protein_coding	19	-1	zinc finger protein 677 [Source:HGNC Symbol;Acc:HGNC:28730]
ENSG00000115392	-0.784918191125577	2.15432186793872	15.5957967580771	0.0013789149595037	0.0107293290158652	FANCL	protein_coding	2	-1	FA complementation group L [Source:HGNC Symbol;Acc:HGNC:20748]
ENSG00000279058	1.95186124090119	-0.152432742373087	15.6365183948875	0.00137980868018639	0.0107304226346155	AGAP14P	unprocessed_pseudogene	10	1	ArfGAP with GTPase domain, ankyrin repeat and PH domain 14, pseudogene [Source:HGNC Symbol;Acc:HGNC:23660]
ENSG00000128626	-0.638318093181942	5.13309303671021	15.6189083837292	0.00138593524292721	0.0107721873464179	MRPS12	protein_coding	19	1	mitochondrial ribosomal protein S12 [Source:HGNC Symbol;Acc:HGNC:10380]
ENSG00000211716	-0.633690576927205	3.52509311531301	15.5779223745857	0.00138711198693194	0.0107754550042635	TRBV9	TR_V_gene	7	1	T cell receptor beta variable 9 [Source:HGNC Symbol;Acc:HGNC:12246]
ENSG00000235587	-1.17522749470527	0.646997570576977	15.5600719912482	0.00139017361686937	0.0107933534166419	GAPDHP65	processed_pseudogene	X	-1	glyceraldehyde 3 phosphate dehydrogenase pseudogene 65 [Source:HGNC Symbol;Acc:HGNC:4143]
ENSG00000138495	-0.68874990573724	3.87437248124256	15.5940822638897	0.00139462525641333	0.0108171842661362	COX17	protein_coding	3	-1	cytochrome c oxidase copper chaperone COX17 [Source:HGNC Symbol;Acc:HGNC:2264]
ENSG00000260401	1.34410249530369	3.46876712311862	15.5913856568772	0.00139557291200282	0.0108171842661362	AP002761.4	lncRNA	11	1	novel transcript, overlapping to P2RY2
ENSG00000138801	0.630579359015986	5.35560271348618	15.590383225354	0.00139592537953356	0.0108171842661362	PAPSS1	protein_coding	4	-1	3'-phosphoadenosine 5'-phosphosulfate synthase 1 [Source:HGNC Symbol;Acc:HGNC:8603]
ENSG00000175701	-0.598857230878788	3.47185170726844	15.5376740243929	0.0013962800495139	0.0108171842661362	MTLN	protein_coding	2	-1	mitoregulin [Source:HGNC Symbol;Acc:HGNC:27339]
ENSG00000124019	1.42131222283304	0.163549308735657	15.5796224503452	0.00139971542633218	0.0108379052603014	FAM124B	protein_coding	2	-1	family with sequence similarity 124 member B [Source:HGNC Symbol;Acc:HGNC:26224]
ENSG00000169714	0.442774937230435	7.82600637050607	15.5092939888581	0.00140636184776308	0.0108834531477896	CNBP	protein_coding	3	-1	CCHC-type zinc finger nucleic acid binding protein [Source:HGNC Symbol;Acc:HGNC:13164]
ENSG00000140479	-1.43099659049964	3.16930590877022	15.5431810276222	0.00141263818005322	0.0109260891157536	PCSK6	protein_coding	15	-1	proprotein convertase subtilisin/kexin type 6 [Source:HGNC Symbol;Acc:HGNC:8569]
ENSG00000137547	-0.538248943220873	4.1690544450938	15.4742399484227	0.00141892963113108	0.0109687956889444	MRPL15	protein_coding	8	1	mitochondrial ribosomal protein L15 [Source:HGNC Symbol;Acc:HGNC:14054]
ENSG00000149476	-0.5152976608102	5.09802532712758	15.4756957299262	0.00142002995674138	0.0109713485866022	TKFC	protein_coding	11	1	triokinase and FMN cyclase [Source:HGNC Symbol;Acc:HGNC:24552]
ENSG00000187800	-1.05247051568298	2.48256556983705	15.4955359853268	0.00142974039977328	0.0110403856236151	PEAR1	protein_coding	1	1	platelet endothelial aggregation receptor 1 [Source:HGNC Symbol;Acc:HGNC:33631]
ENSG00000183307	0.996368720954298	3.62481000915306	15.4911320319941	0.00143133312899638	0.0110431289625411	TMEM121B	protein_coding	22	-1	transmembrane protein 121B [Source:HGNC Symbol;Acc:HGNC:1844]
ENSG00000211445	1.29555261483796	1.96455076119626	15.4902678567793	0.00143164590396669	0.0110431289625411	GPX3	protein_coding	5	1	glutathione peroxidase 3 [Source:HGNC Symbol;Acc:HGNC:4555]
ENSG00000214706	-0.507204154446103	5.12463612353404	15.4353847689009	0.00143366236650532	0.0110526989911262	IFRD2	protein_coding	3	-1	interferon related developmental regulator 2 [Source:HGNC Symbol;Acc:HGNC:5457]
ENSG00000004779	-0.494907090259846	4.98950703536538	15.4303888696991	0.00143483258196211	0.0110557381261299	NDUFAB1	protein_coding	16	-1	NADH:ubiquinone oxidoreductase subunit AB1 [Source:HGNC Symbol;Acc:HGNC:7694]
ENSG00000232626	-1.51663892737402	1.81384117734163	15.4665703817152	0.00144025339863023	0.011091508200154	AC099336.1	transcribed_processed_pseudogene	1	1	FK506 binding protein 8, 38kDa (FKBP8) pseudogene
ENSG00000187688	-0.462650285376518	6.6783335052065	15.407557995659	0.00144319300154246	0.0111081419194897	TRPV2	protein_coding	17	1	transient receptor potential cation channel subfamily V member 2 [Source:HGNC Symbol;Acc:HGNC:18082]
ENSG00000143847	1.45155367774898	1.16810650575806	15.445909867365	0.00144780614641093	0.0111369050603964	PPFIA4	protein_coding	1	1	PTPRF interacting protein alpha 4 [Source:HGNC Symbol;Acc:HGNC:9248]
ENSG00000108561	-0.444168784787129	6.16516612271848	15.3931617791978	0.00144849337242329	0.0111369050603964	C1QBP	protein_coding	17	-1	complement C1q binding protein [Source:HGNC Symbol;Acc:HGNC:1243]
ENSG00000167625	-0.447973622333795	4.25888203360432	15.3886411511008	0.00145016235801674	0.0111407037389735	ZNF526	protein_coding	19	1	zinc finger protein 526 [Source:HGNC Symbol;Acc:HGNC:29415]
ENSG00000151883	0.665963879634187	6.91730583296589	15.4384308499113	0.00145055137473124	0.0111407037389735	PARP8	protein_coding	5	1	poly(ADP-ribose) polymerase family member 8 [Source:HGNC Symbol;Acc:HGNC:26124]
ENSG00000033050	-0.442325116540174	5.83041167226725	15.382838678924	0.00145230781530717	0.0111481839680395	ABCF2	protein_coding	7	-1	ATP binding cassette subfamily F member 2 [Source:HGNC Symbol;Acc:HGNC:71]
ENSG00000131873	0.804227516103704	4.96388660699029	15.429643520444	0.00145378444293598	0.0111535094014588	CHSY1	protein_coding	15	-1	chondroitin sulfate synthase 1 [Source:HGNC Symbol;Acc:HGNC:17198]
ENSG00000168824	0.587569179735837	3.36904681487228	15.3691516808538	0.00145738295970989	0.0111750995839541	NSG1	protein_coding	4	1	neuronal vesicle trafficking associated 1 [Source:HGNC Symbol;Acc:HGNC:18790]
ENSG00000136869	1.00389076641506	6.59813172034382	15.4125538276516	0.00146009579234316	0.0111882531833249	TLR4	protein_coding	9	1	toll like receptor 4 [Source:HGNC Symbol;Acc:HGNC:11850]
ENSG00000088881	0.945955005646202	0.629565262968768	15.3603187573684	0.00146066897739765	0.0111882531833249	EBF4	protein_coding	20	1	EBF family member 4 [Source:HGNC Symbol;Acc:HGNC:29278]
ENSG00000186818	-0.772705953536931	5.73558498874807	15.4046510326527	0.00146302495150678	0.011200277530423	LILRB4	protein_coding	19	1	leukocyte immunoglobulin like receptor B4 [Source:HGNC Symbol;Acc:HGNC:6608]
ENSG00000124225	0.882118777274306	3.17350357775633	15.4009450239719	0.00146440089398208	0.0112047902989059	PMEPA1	protein_coding	20	-1	prostate transmembrane protein, androgen induced 1 [Source:HGNC Symbol;Acc:HGNC:14107]
ENSG00000105612	-0.562549381731289	5.88119040749708	15.3955930405851	0.00146543438873768	0.0112050265803432	DNASE2	protein_coding	19	-1	deoxyribonuclease 2, lysosomal [Source:HGNC Symbol;Acc:HGNC:2960]
ENSG00000223609	-3.41669251960793	4.16326207817106	15.3953625885389	0.00146647630025663	0.0112050265803432	HBD	protein_coding	11	-1	hemoglobin subunit delta [Source:HGNC Symbol;Acc:HGNC:4829]
ENSG00000215114	0.699669850095737	5.61599363088947	15.394516294846	0.00146679122428161	0.0112050265803432	UBXN2B	protein_coding	8	1	UBX domain protein 2B [Source:HGNC Symbol;Acc:HGNC:27035]
ENSG00000173465	-0.650907605994371	4.3665373218361	15.3906958742127	0.00146821384836604	0.0112098835464475	ZNRD2	protein_coding	11	1	zinc ribbon domain containing 2 [Source:HGNC Symbol;Acc:HGNC:11328]
ENSG00000103485	-0.827364802618709	2.00078855184322	15.3560473322912	0.0014697986410886	0.0112133261873611	QPRT	protein_coding	16	1	quinolinate phosphoribosyltransferase [Source:HGNC Symbol;Acc:HGNC:9755]
ENSG00000196704	-0.376875875415022	5.83840501079089	15.3347234263588	0.00147023887962311	0.0112133261873611	AMZ2	protein_coding	17	1	archaelysin family metallopeptidase 2 [Source:HGNC Symbol;Acc:HGNC:28041]
ENSG00000166333	-0.616384228687543	7.79378235842635	15.3609690785533	0.00147346486749124	0.0112305867080752	ILK	protein_coding	11	1	integrin linked kinase [Source:HGNC Symbol;Acc:HGNC:6040]
ENSG00000006125	-0.501255147029286	7.66592927733347	15.3242489948312	0.00147417584898866	0.0112305867080752	AP2B1	protein_coding	17	1	adaptor related protein complex 2 subunit beta 1 [Source:HGNC Symbol;Acc:HGNC:563]
ENSG00000142507	-0.724971506595468	6.16012202426207	15.3728855193045	0.00147486683026663	0.0112305867080752	PSMB6	protein_coding	17	1	proteasome 20S subunit beta 6 [Source:HGNC Symbol;Acc:HGNC:9543]
ENSG00000164327	1.4252976243526	5.44798810277617	15.3652376329669	0.0014777342490361	0.0112464101741545	RICTOR	protein_coding	5	-1	RPTOR independent companion of MTOR complex 2 [Source:HGNC Symbol;Acc:HGNC:28611]
ENSG00000166341	0.616065303389351	3.37542220634224	15.3102551447488	0.00147945446883601	0.0112534905592667	DCHS1	protein_coding	11	-1	dachsous cadherin-related 1 [Source:HGNC Symbol;Acc:HGNC:13681]
ENSG00000198176	-0.926342524153735	6.44235832912845	15.3533104097747	0.00148221886095032	0.0112649424349321	TFDP1	protein_coding	13	1	transcription factor Dp-1 [Source:HGNC Symbol;Acc:HGNC:11749]
ENSG00000064300	-1.02438230395492	0.931306602935439	15.3197429247669	0.00148254138172932	0.0112649424349321	NGFR	protein_coding	17	1	nerve growth factor receptor [Source:HGNC Symbol;Acc:HGNC:7809]
ENSG00000171817	1.04104254184403	2.18456060332942	15.3502862274998	0.00148335842138723	0.0112651425530404	ZNF540	protein_coding	19	1	zinc finger protein 540 [Source:HGNC Symbol;Acc:HGNC:25331]
ENSG00000138411	1.02568045070287	1.54532490335586	15.3405097601875	0.00148704921711379	0.0112854216616008	HECW2	protein_coding	2	-1	HECT, C2 and WW domain containing E3 ubiquitin protein ligase 2 [Source:HGNC Symbol;Acc:HGNC:29853]
ENSG00000250548	1.55158457011219	0.252700312681957	15.339018911771	0.00148761296276313	0.0112854216616008	LINC01303	lncRNA	14	-1	long intergenic non-protein coding RNA 1303 [Source:HGNC Symbol;Acc:HGNC:50470]
ENSG00000125434	-0.535402710690742	3.5090347839962	15.2837811861783	0.00148949994208745	0.0112937230840447	SLC25A35	protein_coding	17	-1	solute carrier family 25 member 35 [Source:HGNC Symbol;Acc:HGNC:31921]
ENSG00000130303	-0.890024465443329	7.64935628420059	15.3248424207451	0.00149298586387874	0.0113032999433687	BST2	protein_coding	19	-1	bone marrow stromal cell antigen 2 [Source:HGNC Symbol;Acc:HGNC:1119]
ENSG00000186017	0.80070259088872	2.28783490082809	15.2946900677136	0.00149310181068357	0.0113032999433687	ZNF566	protein_coding	19	-1	zinc finger protein 566 [Source:HGNC Symbol;Acc:HGNC:25919]
ENSG00000123136	-0.512286442631206	6.65280311199273	15.2918197433336	0.00149314315248262	0.0113032999433687	DDX39A	protein_coding	19	-1	DExD-box helicase 39A [Source:HGNC Symbol;Acc:HGNC:17821]
ENSG00000196724	0.683001730829749	1.97894057664923	15.2461027341274	0.00150393172264556	0.0113728849535729	ZNF418	protein_coding	19	-1	zinc finger protein 418 [Source:HGNC Symbol;Acc:HGNC:20647]
ENSG00000102898	-0.558826805315249	6.05639745405676	15.2844204887293	0.00150649328090978	0.0113862120812317	NUTF2	protein_coding	16	1	nuclear transport factor 2 [Source:HGNC Symbol;Acc:HGNC:13722]
ENSG00000272037	1.60500627401831	0.442787498017623	15.280244311418	0.0015100339753229	0.0114069215516571	AP002907.1	lncRNA	8	1	novel transcript, antisense to UBR5
ENSG00000154165	1.35000854898751	1.90701467949256	15.2766094873209	0.00151143321744197	0.0114114409374116	GPR15	protein_coding	3	1	G protein-coupled receptor 15 [Source:HGNC Symbol;Acc:HGNC:4469]
ENSG00000165115	1.61471850566659	1.99762344492369	15.2663826026059	0.00151537807132976	0.0114351649270313	KIF27	protein_coding	9	-1	kinesin family member 27 [Source:HGNC Symbol;Acc:HGNC:18632]
ENSG00000150753	-0.43257784970855	7.28406967225325	15.2104012401923	0.0015177539831283	0.011447030702821	CCT5	protein_coding	5	1	chaperonin containing TCP1 subunit 5 [Source:HGNC Symbol;Acc:HGNC:1618]
ENSG00000022556	-0.508696459130777	3.35929555595963	15.2064678002053	0.00151928572632141	0.0114525204988895	NLRP2	protein_coding	19	1	NLR family pyrin domain containing 2 [Source:HGNC Symbol;Acc:HGNC:22948]
ENSG00000123684	0.627478032124266	6.50151312703242	15.2528481365597	0.00152061690102774	0.011454849425944	LPGAT1	protein_coding	1	-1	lysophosphatidylglycerol acyltransferase 1 [Source:HGNC Symbol;Acc:HGNC:28985]
ENSG00000260686	1.38068936453639	0.724296725200312	15.251338003944	0.00152120271733601	0.011454849425944	AC008669.1	lncRNA	5	1	novel transcript, overlapping SNX2
ENSG00000126215	-0.528008016623189	3.92445550436706	15.1984588945976	0.00152240998686552	0.0114578843543968	XRCC3	protein_coding	14	-1	X-ray repair cross complementing 3 [Source:HGNC Symbol;Acc:HGNC:12830]
ENSG00000160961	0.886290134684926	4.236730580241	15.2454948926115	0.00152347183352854	0.0114598221817746	ZNF333	protein_coding	19	1	zinc finger protein 333 [Source:HGNC Symbol;Acc:HGNC:15624]
ENSG00000142512	1.37349317130873	7.56520979252923	15.2373073956617	0.00152665788956395	0.0114730970699079	SIGLEC10	protein_coding	19	-1	sialic acid binding Ig like lectin 10 [Source:HGNC Symbol;Acc:HGNC:15620]
ENSG00000117632	-1.04567337866488	6.20799244996685	15.2368215256211	0.00152684719902755	0.0114730970699079	STMN1	protein_coding	1	-1	stathmin 1 [Source:HGNC Symbol;Acc:HGNC:6510]
ENSG00000144645	1.00883161995727	3.76166177524343	15.2322599226434	0.00152862584647568	0.0114804071875272	OSBPL10	protein_coding	3	-1	oxysterol binding protein like 10 [Source:HGNC Symbol;Acc:HGNC:16395]
ENSG00000184307	0.849382912726775	2.44944117158117	15.2257946779893	0.00153115082043966	0.0114933117696543	ZDHHC23	protein_coding	3	1	zinc finger DHHC-type palmitoyltransferase 23 [Source:HGNC Symbol;Acc:HGNC:28654]
ENSG00000214026	-0.772163141259708	5.29053807435116	15.2178366496686	0.001534265351383	0.0115106258352573	MRPL23	protein_coding	11	1	mitochondrial ribosomal protein L23 [Source:HGNC Symbol;Acc:HGNC:10322]
ENSG00000143614	0.42625471241549	6.12089411247436	15.1611640908573	0.00153705573141289	0.0115254910554945	GATAD2B	protein_coding	1	-1	GATA zinc finger domain containing 2B [Source:HGNC Symbol;Acc:HGNC:30778]
ENSG00000160791	-1.05622676828841	5.41713583872428	15.2078837944247	0.00153817080741195	0.0115277851095203	CCR5	protein_coding	3	1	C-C motif chemokine receptor 5 (gene/pseudogene) [Source:HGNC Symbol;Acc:HGNC:1606]
ENSG00000110318	0.907532897463019	0.729841000676172	15.1551377896476	0.00153943736126625	0.0115312114016615	CEP126	protein_coding	11	1	centrosomal protein 126 [Source:HGNC Symbol;Acc:HGNC:29264]
ENSG00000101057	-1.50689401125834	5.61230057434401	15.1995804450332	0.00154143771213073	0.0115401277376387	MYBL2	protein_coding	20	1	MYB proto-oncogene like 2 [Source:HGNC Symbol;Acc:HGNC:7548]
ENSG00000185721	-0.50778476585528	5.03760373655791	15.1412612828679	0.00154562469554696	0.0115653965532865	DRG1	protein_coding	22	1	developmentally regulated GTP binding protein 1 [Source:HGNC Symbol;Acc:HGNC:3029]
ENSG00000140307	-0.501500821737074	4.74252644885647	15.1324819303863	0.00154842892374087	0.0115802975729849	GTF2A2	protein_coding	15	-1	general transcription factor IIA subunit 2 [Source:HGNC Symbol;Acc:HGNC:4647]
ENSG00000146830	0.581821864920047	7.18802774200715	15.1607660202857	0.00155072787635193	0.0115914061145782	GIGYF1	protein_coding	7	-1	GRB10 interacting GYF protein 1 [Source:HGNC Symbol;Acc:HGNC:9126]
ENSG00000172349	0.499787163610469	8.85090730744118	15.122516039393	0.00155240315365211	0.0115978435920721	IL16	protein_coding	15	1	interleukin 16 [Source:HGNC Symbol;Acc:HGNC:5980]
ENSG00000146701	-0.486009849640332	7.16730590735565	15.1197997627613	0.00155348838120766	0.0115998684313761	MDH2	protein_coding	7	1	malate dehydrogenase 2 [Source:HGNC Symbol;Acc:HGNC:6971]
ENSG00000147118	0.52278255407664	3.75333192151981	15.1169197422748	0.0015546399766573	0.0116023864575362	ZNF182	protein_coding	X	-1	zinc finger protein 182 [Source:HGNC Symbol;Acc:HGNC:13001]
ENSG00000148346	-2.61862004400631	6.99467251287483	15.1600881414773	0.00155708484611033	0.011614468693777	LCN2	protein_coding	9	1	lipocalin 2 [Source:HGNC Symbol;Acc:HGNC:6526]
ENSG00000023572	-0.622365925333674	1.89608594774562	15.1051382448623	0.001559361063455	0.011614468693777	GLRX2	protein_coding	1	-1	glutaredoxin 2 [Source:HGNC Symbol;Acc:HGNC:16065]
ENSG00000188312	-0.735044614879894	1.97690076546748	15.1042168128757	0.00155973099084049	0.011614468693777	CENPP	protein_coding	9	1	centromere protein P [Source:HGNC Symbol;Acc:HGNC:32933]
ENSG00000169188	-0.500810834461407	5.17033826630253	15.1054668950943	0.00155992078197658	0.011614468693777	APEX2	protein_coding	X	1	apurinic/apyrimidinic endodeoxyribonuclease 2 [Source:HGNC Symbol;Acc:HGNC:17889]
ENSG00000032219	0.930118668435582	4.81150657755841	15.1519418856806	0.00156033502350594	0.011614468693777	ARID4A	protein_coding	14	1	AT-rich interaction domain 4A [Source:HGNC Symbol;Acc:HGNC:9885]
ENSG00000168995	0.909549878485414	4.90998939555225	15.143088813276	0.00156387601341696	0.0116270162390222	SIGLEC7	protein_coding	19	1	sialic acid binding Ig like lectin 7 [Source:HGNC Symbol;Acc:HGNC:10876]
ENSG00000158402	-1.92923631181467	0.530034256355849	15.142951642009	0.00156393095053269	0.0116270162390222	CDC25C	protein_coding	5	-1	cell division cycle 25C [Source:HGNC Symbol;Acc:HGNC:1727]
ENSG00000127954	1.28222823187685	7.04936880162185	15.1392211967579	0.00156542584170489	0.0116270162390222	STEAP4	protein_coding	7	-1	STEAP4 metalloreductase [Source:HGNC Symbol;Acc:HGNC:21923]
ENSG00000181938	-0.877547995217658	2.34409006289077	15.1374748659725	0.00156612620605328	0.0116270162390222	GINS3	protein_coding	16	1	GINS complex subunit 3 [Source:HGNC Symbol;Acc:HGNC:25851]
ENSG00000008226	1.03653162281026	2.40800448839501	15.1362786748967	0.00156660614434488	0.0116270162390222	DLEC1	protein_coding	3	1	DLEC1 cilia and flagella associated protein [Source:HGNC Symbol;Acc:HGNC:2899]
ENSG00000120696	1.0063828487504	3.57056933907595	15.1355033082879	0.00156691732848478	0.0116270162390222	KBTBD7	protein_coding	13	-1	kelch repeat and BTB domain containing 7 [Source:HGNC Symbol;Acc:HGNC:25266]
ENSG00000100139	-0.496164753980464	5.45205437957018	15.0782770189327	0.00157350645029733	0.011669831544709	MICALL1	protein_coding	22	1	MICAL like 1 [Source:HGNC Symbol;Acc:HGNC:29804]
ENSG00000228672	-0.83532016296662	1.96809461007264	15.0718316347723	0.00158086410758333	0.0117182991367012	PROB1	protein_coding	5	-1	proline rich basic protein 1 [Source:HGNC Symbol;Acc:HGNC:41906]
ENSG00000177410	0.57118726177053	3.71950865357362	15.0422264141194	0.00158485034717154	0.0117417383755345	ZFAS1	lncRNA	20	1	ZNFX1 antisense RNA 1 [Source:HGNC Symbol;Acc:HGNC:33101]
ENSG00000150054	0.670230533648145	3.74552228882135	15.0790274732464	0.00158637106478751	0.0117418043177803	MPP7	protein_coding	10	-1	membrane palmitoylated protein 7 [Source:HGNC Symbol;Acc:HGNC:26542]
ENSG00000271425	0.839245580737515	2.57397063256954	15.0853837899081	0.00158718311545234	0.0117418043177803	NBPF10	protein_coding	1	-1	NBPF member 10 [Source:HGNC Symbol;Acc:HGNC:31992]
ENSG00000225830	0.633522140964565	3.21634875594064	15.0378732799569	0.00158733172710359	0.0117418043177803	ERCC6	protein_coding	10	-1	ERCC excision repair 6, chromatin remodeling factor [Source:HGNC Symbol;Acc:HGNC:3438]
ENSG00000186583	-1.73659503617857	0.35919648928875	15.0789164791485	0.00158981995666427	0.0117541073806933	SPATC1	protein_coding	8	1	spermatogenesis and centriole associated 1 [Source:HGNC Symbol;Acc:HGNC:30510]
ENSG00000100095	1.74545797226206	-0.2830347135919	15.0752776390345	0.00159130578264985	0.0117589903969981	SEZ6L	protein_coding	22	1	seizure related 6 homolog like [Source:HGNC Symbol;Acc:HGNC:10763]
ENSG00000105379	-0.722264813577122	4.7810446158561	15.0710904319367	0.00159301748723984	0.0117655366203764	ETFB	protein_coding	19	-1	electron transfer flavoprotein subunit beta [Source:HGNC Symbol;Acc:HGNC:3482]
ENSG00000092010	-0.60743183111106	9.40895333399547	15.01554248734	0.00159608074598147	0.0117820530507761	PSME1	protein_coding	14	1	proteasome activator subunit 1 [Source:HGNC Symbol;Acc:HGNC:9568]
ENSG00000112137	0.970257714273735	4.00450592738197	15.029706795112	0.00161004869395487	0.0118653960989275	PHACTR1	protein_coding	6	1	phosphatase and actin regulator 1 [Source:HGNC Symbol;Acc:HGNC:20990]
ENSG00000143420	-0.377149074577863	7.12383941719989	14.9810556580385	0.00161009209291509	0.0118653960989275	ENSA	protein_coding	1	-1	endosulfine alpha [Source:HGNC Symbol;Acc:HGNC:3360]
ENSG00000173638	1.12761942583247	6.53750004787874	15.0293647963505	0.00161019030736282	0.0118653960989275	SLC19A1	protein_coding	21	-1	solute carrier family 19 member 1 [Source:HGNC Symbol;Acc:HGNC:10937]
ENSG00000152284	-2.08364894047112	0.435653513190424	15.0281285470994	0.00161070232717946	0.0118653960989275	TCF7L1	protein_coding	2	1	transcription factor 7 like 1 [Source:HGNC Symbol;Acc:HGNC:11640]
ENSG00000117834	1.66754939530011	0.491847944025242	15.0237070867892	0.0016125350980263	0.0118727584194215	SLC5A9	protein_coding	1	1	solute carrier family 5 member 9 [Source:HGNC Symbol;Acc:HGNC:22146]
ENSG00000211978	1.31640128553459	1.34591042779879	15.018201613943	0.0016148205482544	0.0118834443961676	IGHV5-78	IG_V_pseudogene	14	-1	immunoglobulin heavy variable 5-78 (pseudogene) [Source:HGNC Symbol;Acc:HGNC:5660]
ENSG00000143384	0.63141814572334	9.93764737631176	14.9606586171357	0.0016193207362731	0.0119104091531662	MCL1	protein_coding	1	-1	MCL1 apoptosis regulator, BCL2 family member [Source:HGNC Symbol;Acc:HGNC:6943]
ENSG00000185304	1.42415456037691	-0.560666131097107	14.9698011243424	0.00162248315731122	0.0119275116316888	RGPD2	protein_coding	2	-1	RANBP2 like and GRIP domain containing 2 [Source:HGNC Symbol;Acc:HGNC:32415]
ENSG00000180739	-0.809788578390477	6.01213238932519	14.9928781896822	0.00162538075657428	0.0119367284619078	S1PR5	protein_coding	19	-1	sphingosine-1-phosphate receptor 5 [Source:HGNC Symbol;Acc:HGNC:14299]
ENSG00000169371	-0.437248689147679	3.46238423992478	14.9444604480342	0.0016254125932548	0.0119367284619078	SNUPN	protein_coding	15	-1	snurportin 1 [Source:HGNC Symbol;Acc:HGNC:14245]
ENSG00000267041	1.02000095004293	0.592435568577496	14.9413699541684	0.00162688202235742	0.0119413643341196	ZNF850	protein_coding	19	-1	zinc finger protein 850 [Source:HGNC Symbol;Acc:HGNC:27994]
ENSG00000272325	0.574985146998812	6.69093243918749	14.9799003590016	0.00163082330978931	0.0119601884384052	NUDT3	protein_coding	6	-1	nudix hydrolase 3 [Source:HGNC Symbol;Acc:HGNC:8050]
ENSG00000166736	1.926266751964	0.0732429676816065	14.9791810462775	0.00163112557982883	0.0119601884384052	HTR3A	protein_coding	11	1	5-hydroxytryptamine receptor 3A [Source:HGNC Symbol;Acc:HGNC:5297]
ENSG00000135446	-0.525019762602743	5.81153413931407	14.9462786886086	0.00163289965781303	0.0119670377699908	CDK4	protein_coding	12	-1	cyclin dependent kinase 4 [Source:HGNC Symbol;Acc:HGNC:1773]
ENSG00000196873	0.878819162097656	1.50883643776402	14.9344858483475	0.00163676420452009	0.0119808956761581	CBWD3	protein_coding	9	1	COBW domain containing 3 [Source:HGNC Symbol;Acc:HGNC:18519]
ENSG00000172006	0.53520592691679	2.28311906548536	14.9157806039409	0.00163753593228989	0.0119808956761581	ZNF554	protein_coding	19	1	zinc finger protein 554 [Source:HGNC Symbol;Acc:HGNC:26629]
ENSG00000170846	0.555720029511922	4.28698084404658	14.9244045204281	0.00163797517920096	0.0119808956761581	AC093323.1	protein_coding	4	1	Putative MORF4 family-associated protein 1-like protein UPP [Source:UniProtKB/Swiss-Prot;Acc:B2RBV5]
ENSG00000163803	1.15811107882939	4.38941433097194	14.9624976015282	0.00163815433264238	0.0119808956761581	PLB1	protein_coding	2	1	phospholipase B1 [Source:HGNC Symbol;Acc:HGNC:30041]
ENSG00000173281	1.03259575152446	5.97437159889819	14.9540558058223	0.0016417240759945	0.0119990739810111	PPP1R3B	protein_coding	8	-1	protein phosphatase 1 regulatory subunit 3B [Source:HGNC Symbol;Acc:HGNC:14942]
ENSG00000112699	-0.563748663157827	4.06213405416987	14.9105744115411	0.00164232429725357	0.0119990739810111	GMDS	protein_coding	6	-1	GDP-mannose 4,6-dehydratase [Source:HGNC Symbol;Acc:HGNC:4369]
ENSG00000235621	1.14696195824613	2.08787565628539	14.9448626715807	0.00164562166689927	0.0120134105120427	LINC00494	lncRNA	20	1	long intergenic non-protein coding RNA 494 [Source:HGNC Symbol;Acc:HGNC:27657]
ENSG00000148848	1.31447922526219	0.172383849518441	14.9336929804557	0.00164687782322507	0.0120134105120427	ADAM12	protein_coding	10	-1	ADAM metallopeptidase domain 12 [Source:HGNC Symbol;Acc:HGNC:190]
ENSG00000023839	1.02348234955387	1.8185418706731	14.9384619561193	0.00164834161764686	0.0120134105120427	ABCC2	protein_coding	10	1	ATP binding cassette subfamily C member 2 [Source:HGNC Symbol;Acc:HGNC:53]
ENSG00000084652	-0.396285588808658	6.35709119838224	14.8900872728745	0.00164848472282532	0.0120134105120427	TXLNA	protein_coding	1	1	taxilin alpha [Source:HGNC Symbol;Acc:HGNC:30685]
ENSG00000162804	0.819312434251369	2.84547017530251	14.9380833374686	0.00164850267081094	0.0120134105120427	SNED1	protein_coding	2	1	sushi, nidogen and EGF like domains 1 [Source:HGNC Symbol;Acc:HGNC:24696]
ENSG00000246526	0.62467797425384	2.61453016458906	14.8858455987422	0.00165030028297409	0.0120203620304355	LINC02481	lncRNA	4	-1	long intergenic non-protein coding RNA 2481 [Source:HGNC Symbol;Acc:HGNC:27958]
ENSG00000103569	1.28015146864858	8.8044343475785	14.9310929232576	0.00165147942485704	0.0120228039682873	AQP9	protein_coding	15	1	aquaporin 9 [Source:HGNC Symbol;Acc:HGNC:643]
ENSG00000175283	-0.467013538794057	3.22091714656794	14.8608810765997	0.00166103227994546	0.0120861730808902	DOLK	protein_coding	9	-1	dolichol kinase [Source:HGNC Symbol;Acc:HGNC:23406]
ENSG00000170949	0.575051057549305	4.58241264264803	14.8732533084345	0.00166406540041926	0.0121020621540445	ZNF160	protein_coding	19	-1	zinc finger protein 160 [Source:HGNC Symbol;Acc:HGNC:12948]
ENSG00000108244	1.86184990875046	6.05597643198934	14.8966336592942	0.00166624356477357	0.0121117204425148	KRT23	protein_coding	17	-1	keratin 23 [Source:HGNC Symbol;Acc:HGNC:6438]
ENSG00000262814	-0.878224272346942	2.6929153589797	14.8842573424241	0.00167158305719242	0.0121443364690568	MRPL12	protein_coding	17	1	mitochondrial ribosomal protein L12 [Source:HGNC Symbol;Acc:HGNC:10378]
ENSG00000140553	-0.503294270141574	6.1502974769883	14.8501398587317	0.00167366768043939	0.0121532841198879	UNC45A	protein_coding	15	1	unc-45 myosin chaperone A [Source:HGNC Symbol;Acc:HGNC:30594]
ENSG00000235513	-1.54836856006764	0.201315364125048	14.8720501120585	0.00167686879669603	0.0121674052747778	L3MBTL2-AS1	lncRNA	22	-1	L3MBTL2 antisense RNA 1 [Source:HGNC Symbol;Acc:HGNC:40847]
ENSG00000104889	-0.792148894607149	4.15729992519787	14.8627395941293	0.00168091312096817	0.0121872616969128	RNASEH2A	protein_coding	19	1	ribonuclease H2 subunit A [Source:HGNC Symbol;Acc:HGNC:18518]
ENSG00000163421	1.64008245449362	5.9997155888502	14.8601871155117	0.00168202382193326	0.0121891115926161	PROK2	protein_coding	3	-1	prokineticin 2 [Source:HGNC Symbol;Acc:HGNC:18455]
ENSG00000115758	-0.757102016054743	6.57301839470145	14.851629181315	0.00168575390839282	0.0122099318418264	ODC1	protein_coding	2	-1	ornithine decarboxylase 1 [Source:HGNC Symbol;Acc:HGNC:8109]
ENSG00000196123	-0.588917268163148	3.0034407420215	14.7968150454625	0.00168894083893311	0.0122259276324717	KIAA0895L	protein_coding	16	-1	KIAA0895 like [Source:HGNC Symbol;Acc:HGNC:34408]
ENSG00000120708	1.2184733079457	6.70045458520748	14.839933486761	0.00169086695219434	0.0122259276324717	TGFBI	protein_coding	5	1	transforming growth factor beta induced [Source:HGNC Symbol;Acc:HGNC:11771]
[truncated: 3,915 more rows]

## Sheet: CxPD0
Gene ID	logFC	logCPM	F	PValue	FDR	Gene.name	Gene.type	Chromosome.scaffold.name	Strand	Gene.description
[truncated: 5,620 more rows]

[truncated: 4 more sheets: AxPD0, AxC, PD180xC, PD180xA]
