# Supplementary material for: Insight Into the Long Noncoding RNA and mRNA Coexpression Profile in the Human Blood Transcriptome Upon Leishmania infantum Infection
Source: Front Immunol. 2022 Mar 15;13:784463. doi: 10.3389/fimmu.2022.784463 (PMC8965071; doi:10.3389/fimmu.2022.784463)
Supplement: Supplementary Table 2 — Annotation of 1,147 lncRNAs expressed in RNA-seq in this work. The main features were retrieved from the GRCh38.p13 human genome version using the BioMart Ensembl LNCipedia database. [file Table_2.xlsx]

## Sheet: Annotation 1148 lncRNAs
Gene_ID	Gene name	Gene type	Chromosome	Strand	Gene start (bp)	Gene end (bp)	Gene Length (bp)	Transcript count	Largest Transcript Length (bp)	Class of Sequence Ontology term	Gene description
ENSG00000103472	RRN3P2	lncRNA	16	1	29074976	29116718	41742	2	2132	intergenic	RRN3 pseudogene 2 [Source:HGNC Symbol;Acc:HGNC:37619]
ENSG00000117242	PINK1-AS	lncRNA	1	-1	20642657	20652193	9536	1	4443	sense intronic	PINK1 antisense RNA [Source:HGNC Symbol;Acc:HGNC:38872]
ENSG00000132832	AL139352.1	lncRNA	20	-1	44656451	44696096	39645	1	1416	intergenic	novel transcript
ENSG00000136315	AL355922.1	lncRNA	14	1	20919361	20920299	938	1	337	intergenic	novel transcript
ENSG00000153363	LINC00467	lncRNA	1	1	211382736	211435570	52834	27	3508	intergenic	longintergenic non-protein coding RNA 467 [Source:HGNC Symbol;Acc:HGNC:28227]
ENSG00000162913	OBSCN-AS1	lncRNA	1	-1	228203503	228213664	10161	7	2893	antisense	OBSCN antisense RNA 1 [Source:HGNC Symbol;Acc:HGNC:32047]
ENSG00000163597	SNHG16	lncRNA	17	1	76557764	76565348	7584	13	3607	antisense	small nucleolar RNA host gene 16 [Source:HGNC Symbol;Acc:HGNC:44352]
ENSG00000166770	ZNF667-AS1	lncRNA	19	1	56477250	56504362	27112	17	5588	intergenic	ZNF667 antisense RNA 1 (head to head) [Source:HGNC Symbol;Acc:HGNC:44321]
ENSG00000167912	AC090152.1	lncRNA	8	1	59119040	59123478	4438	5	3207	antisense	novel transcript
ENSG00000167920	TMEM99	lncRNA	17	1	40819106	40836270	17164	8	2613	antisense	transmembrane protein 99 (putative) [Source:HGNC Symbol;Acc:HGNC:28305]
ENSG00000170919	TPT1-AS1	lncRNA	13	1	45341345	45417975	76630	50	3555	antisense	TPT1 antisense RNA 1 [Source:HGNC Symbol;Acc:HGNC:43686]
ENSG00000172460	PRSS30P	lncRNA	16	-1	2839568	2842744	3176	7	3009		serine protease 30, pseudogene [Source:HGNC Symbol;Acc:HGNC:28753]
ENSG00000172965	MIR4435-2HG	lncRNA	2	-1	111006015	111523376	517361	108	6654	intergenic	MIR4435-2 host gene [Source:HGNC Symbol;Acc:HGNC:35163]
ENSG00000174171	AC020659.1	lncRNA	15	1	41892777	41899528	6751	12	6083	antisense	novel transcript, antisense to SPTBN5
ENSG00000174365	SNHG11	lncRNA	20	1	38446343	38450940	4597	39	4108	intergenic	small nucleolar RNA host gene 11 [Source:HGNC Symbol;Acc:HGNC:25046]
ENSG00000175061	SNHG29	lncRNA	17	1	16438767	16478678	39911	50	3310	antisense	small nucleolar RNA host gene 29 [Source:HGNC Symbol;Acc:HGNC:28619]
ENSG00000175611	LINC00476	lncRNA	9	-1	95759231	95876049	116818	12	2825	bidirectional	longintergenic non-protein coding RNA 476 [Source:HGNC Symbol;Acc:HGNC:27858]
ENSG00000176124	DLEU1	lncRNA	13	1	50082169	50906856	824687	43	5265	intergenic	deleted in lymphocytic leukemia 1 [Source:HGNC Symbol;Acc:HGNC:13747]
ENSG00000176593	AC008969.1	lncRNA	19	1	58002061	58011232	9171	9	6438	antisense	novel transcript, antisense to ZNF606
ENSG00000176659	C20orf197	lncRNA	20	1	60055853	60072956	17103	3	2732	intergenic	chromosome 20 putative open reading frame 197 [Source:HGNC Symbol;Acc:HGNC:26601]
ENSG00000177337	DLGAP1-AS1	lncRNA	18	1	3593732	3598363	4631	7	1977	antisense	DLGAP1 antisense RNA 1 [Source:HGNC Symbol;Acc:HGNC:31676]
ENSG00000177406	NINJ2-AS1	lncRNA	12	1	630858	664196	33338	7	2545	antisense	NINJ2 antisense RNA 1 [Source:HGNC Symbol;Acc:HGNC:40405]
ENSG00000177410	ZFAS1	lncRNA	20	1	49278178	49299600	21422	14	4526	antisense	ZNFX1 antisense RNA 1 [Source:HGNC Symbol;Acc:HGNC:33101]
ENSG00000177738	AC025171.1	lncRNA	5	-1	43013060	43067452	54392	5	3643	intergenic	novel transcript, sense overlapping to ANXA2R
ENSG00000178977	LINC00324	lncRNA	17	-1	8220642	8224043	3401	1	2082	intergenic	longintergenic non-protein coding RNA 324 [Source:HGNC Symbol;Acc:HGNC:26628]
ENSG00000179253	AL162457.1	lncRNA	20	-1	61717506	61719748	2242	1	2000	antisense	novel transcript, antisense to CDH4
ENSG00000179406	LINC00174	lncRNA	7	-1	66376044	66493566	117522	13	4702	intergenic	longintergenic non-protein coding RNA 174 [Source:HGNC Symbol;Acc:HGNC:27788]
ENSG00000179523	EIF3J-DT	lncRNA	15	-1	44527257	44537046	9789	7	2863	intergenic	EIF3J divergent transcript [Source:HGNC Symbol;Acc:HGNC:48616]
ENSG00000179743	FLJ37453	lncRNA	1	-1	15834474	15848147	13673	1	2473	antisense	uncharacterized LOC729614 [Source:NCBI gene (formerly Entrezgene);Acc:729614]
ENSG00000179818	PCBP1-AS1	lncRNA	2	-1	69962263	70103220	140957	239	3908	antisense	PCBP1 antisense RNA 1 [Source:HGNC Symbol;Acc:HGNC:42948]
ENSG00000179840	PIK3CD-AS1	lncRNA	1	-1	9652610	9654586	1976	1	1823	antisense	PIK3CD antisense RNA 1 [Source:HGNC Symbol;Acc:HGNC:32346]
ENSG00000180539	C9orf139	lncRNA	9	1	137027464	137037957	10493	4	4990	antisense	chromosome 9 open reading frame 139 [Source:HGNC Symbol;Acc:HGNC:31426]
ENSG00000181908	LINC02724	lncRNA	11	1	64449074	64451657	2583	1	2340	intergenic	longintergenic non-protein coding RNA 2724 [Source:HGNC Symbol;Acc:HGNC:54241]
ENSG00000182165	TP53TG1	lncRNA	7	-1	87322943	87345528	22585	10	3150	bidirectional	TP53 target 1 [Source:HGNC Symbol;Acc:HGNC:17026]
ENSG00000182648	LINC01006	lncRNA	7	-1	156388922	156640654	251732	23	3811	antisense	longintergenic non-protein coding RNA 1006 [Source:HGNC Symbol;Acc:HGNC:48971]
ENSG00000182873	PRKCZ-AS1	lncRNA	1	-1	2181794	2184389	2595	2	1253	antisense	PRKCZ antisense RNA 1 [Source:HGNC Symbol;Acc:HGNC:40477]
ENSG00000183784	DOCK8-AS1	lncRNA	9	-1	212824	215893	3069	2	2918	antisense	DOCK8 antisense RNA 1 [Source:HGNC Symbol;Acc:HGNC:26436]
ENSG00000184441	AP001062.1	lncRNA	21	1	44331234	44335851	4617	1	4354	antisense	novel transcript, antisense to C21orf2
ENSG00000185168	LINC00482	lncRNA	17	-1	81303771	81309248	5477	2	2023	intergenic	longintergenic non-protein coding RNA 482 [Source:HGNC Symbol;Acc:HGNC:26816]
ENSG00000186056	MATN1-AS1	lncRNA	1	1	30718504	30726827	8323	5	3925	intergenic	MATN1 antisense RNA 1 [Source:HGNC Symbol;Acc:HGNC:40364]
ENSG00000186235	LINC02610	lncRNA	2	-1	238224552	238231699	7147	8	3111	intergenic	longintergenic non-protein coding RNA 2610 [Source:HGNC Symbol;Acc:HGNC:27177]
ENSG00000186594	MIR22HG	lncRNA	17	-1	1711493	1717174	5681	19	2626	bidirectional	MIR22 host gene [Source:HGNC Symbol;Acc:HGNC:28219]
ENSG00000187621	TCL6	lncRNA	14	1	95650498	95679833	29335	12	4232	intergenic	T cell leukemia/lymphoma 6 [Source:HGNC Symbol;Acc:HGNC:13463]
ENSG00000187951	AC091057.1	lncRNA	15	1	30658717	30772993	114276	2	5637	sense intronic	OTU deubiquitinase 7A pseudogene [Source:NCBI gene (formerly Entrezgene);Acc:100288637]
ENSG00000188004	SNHG28	lncRNA	1	-1	159834495	159855237	20742	29	4930	sense intronic	small nucleolar RNA host gene 28 [Source:HGNC Symbol;Acc:HGNC:27647]
ENSG00000188185	LINC00265	lncRNA	7	1	39733430	39793092	59662	13	3049	intergenic	longintergenic non-protein coding RNA 265 [Source:HGNC Symbol;Acc:HGNC:28019]
ENSG00000188242	PP7080	lncRNA	5	-1	466124	473098	6974	4	1876	sense intronic	uncharacterized LOC25845 [Source:NCBI gene (formerly Entrezgene);Acc:25845]
ENSG00000188511	C22orf34	lncRNA	22	-1	49414524	49657542	243018	7	2816	intergenic	chromosome 22 open reading frame 34 [Source:HGNC Symbol;Acc:HGNC:28010]
ENSG00000188825	LINC00910	lncRNA	17	-1	43338741	43389199	50458	22	2890	intergenic	longintergenic non-protein coding RNA 910 [Source:HGNC Symbol;Acc:HGNC:44361]
ENSG00000189223	PAX8-AS1	lncRNA	2	1	113211421	113276581	65160	30	11799	antisense	PAX8 antisense RNA 1 [Source:HGNC Symbol;Acc:HGNC:49271]
ENSG00000196167	COLCA1	lncRNA	11	-1	111290787	111305498	14711	6	8098	antisense	colorectal cancer associated 1 [Source:HGNC Symbol;Acc:HGNC:33789]
ENSG00000196204	RNF216P1	lncRNA	7	1	4973988	5040675	66687	12	3632		ring finger protein 216 pseudogene 1 [Source:HGNC Symbol;Acc:HGNC:33610]
ENSG00000196295	GARS1-DT	lncRNA	7	-1	30516309	30595286	78977	42	14667	sense intronic	GARS1 divergent transcript [Source:HGNC Symbol;Acc:HGNC:48951]
ENSG00000196668	LINC00173	lncRNA	12	1	116533422	116536518	3096	5	1597	intergenic	longintergenic non-protein coding RNA 173 [Source:HGNC Symbol;Acc:HGNC:33791]
ENSG00000196696	PDXDC2P-NPIPB14P	lncRNA	16	-1	69976297	70065948	89651	6	4184	intergenic	nuclear pore complex-interacting protein [Source:NCBI gene (formerly Entrezgene);Acc:283970]
ENSG00000196756	SNHG17	lncRNA	20	-1	38419638	38435409	15771	89	2643	intergenic	small nucleolar RNA host gene 17 [Source:HGNC Symbol;Acc:HGNC:48600]
ENSG00000196810	CTBP1-DT	lncRNA	4	1	1249300	1288291	38991	7	5652	intergenic	CTBP1 divergent transcript [Source:HGNC Symbol;Acc:HGNC:28307]
ENSG00000197182	MIRLET7BHG	lncRNA	22	1	46053869	46113928	60059	4	4560	intergenic	MIRLET7B host gene [Source:HGNC Symbol;Acc:HGNC:37189]
ENSG00000197301	HMGA2-AS1	lncRNA	12	-1	65851340	65882167	30827	4	4617	antisense	HMGA2 antisense RNA 1 [Source:HGNC Symbol;Acc:HGNC:53973]
ENSG00000197536	IRF1-AS1	lncRNA	5	1	132410636	132488702	78066	7	4767	sense intronic	IRF1 antisense RNA 1 [Source:HGNC Symbol;Acc:HGNC:33838]
ENSG00000197813	AC011450.1	lncRNA	19	-1	49331525	49340303	8778	2	707	antisense	novel transcript
ENSG00000197880	MDS2	lncRNA	1	1	23581495	23640568	59073	2	1781	intergenic	myelodysplastic syndrome 2 translocation associated [Source:HGNC Symbol;Acc:HGNC:29633]
ENSG00000197989	SNHG12	lncRNA	1	-1	28578538	28583132	4594	17	1998	antisense	small nucleolar RNA host gene 12 [Source:HGNC Symbol;Acc:HGNC:30062]
ENSG00000198106	AC025279.1	lncRNA	16	1	29291220	29372110	80890	1	4818	intergenic	novel transcript
ENSG00000198468	FLVCR1-DT	lncRNA	1	-1	212852105	212858126	6021	5	2565	bidirectional	FLVCR1 divergent transcript [Source:HGNC Symbol;Acc:HGNC:39077]
ENSG00000198496	NBR2	lncRNA	17	1	43125551	43153671	28120	4	1895	antisense	neighbor of BRCA1 lncRNA 2 [Source:HGNC Symbol;Acc:HGNC:20691]
ENSG00000203497	PDCD4-AS1	lncRNA	10	-1	110869868	110872233	2365	1	778	antisense	PDCD4 antisense RNA 1 [Source:HGNC Symbol;Acc:HGNC:27425]
ENSG00000203644	AC083799.1	lncRNA	3	-1	129847048	129847957	909	1	910	sense intronic	novel transcript,sense intronic to TMCC1
ENSG00000203709	MIR29B2CHG	lncRNA	1	-1	207801518	207879115	77597	7	15145	intergenic	MIR29B2 and MIR29C host gene [Source:HGNC Symbol;Acc:HGNC:32018]
ENSG00000203739	AL645568.1	lncRNA	1	-1	173417793	173489407	71614	9	1815	intergenic	novel transcript
ENSG00000203804	ADAMTSL4-AS1	lncRNA	1	-1	150560202	150574552	14350	1	1914	antisense	ADAMTSL4 antisense RNA 1 [Source:HGNC Symbol;Acc:HGNC:32041]
ENSG00000203865	ATP1A1-AS1	lncRNA	1	-1	116390575	116418635	28060	16	4746	antisense	ATP1A1 antisense RNA 1 [Source:HGNC Symbol;Acc:HGNC:28262]
ENSG00000203875	SNHG5	lncRNA	6	-1	85650491	85678932	28441	89	5764	intergenic	small nucleolar RNA host gene 5 [Source:HGNC Symbol;Acc:HGNC:21026]
ENSG00000203993	ARRDC1-AS1	lncRNA	9	-1	137615332	137618906	3574	4	2252	bidirectional	ARRDC1 antisense RNA 1 [Source:HGNC Symbol;Acc:HGNC:23395]
ENSG00000203999	LINC01270	lncRNA	20	1	50292709	50315488	22779	14	3047	intergenic	longintergenic non-protein coding RNA 1270 [Source:HGNC Symbol;Acc:HGNC:27658]
ENSG00000204054	LINC00963	lncRNA	9	1	129476946	129513687	36741	65	9557	intergenic	longintergenic non-protein coding RNA 963 [Source:HGNC Symbol;Acc:HGNC:48716]
ENSG00000204261	PSMB8-AS1	lncRNA	6	1	32844078	32846500	2422	7	2182	antisense	PSMB8 antisense RNA 1 (head to head) [Source:HGNC Symbol;Acc:HGNC:39758]
ENSG00000204387	SNHG32	lncRNA	6	1	31834608	31839766	5158	10	1053		small nucleolar RNA host gene 32 [Source:HGNC Symbol;Acc:HGNC:19078]
ENSG00000204584	AC027801.1	lncRNA	17	1	49845910	49848837	2927	1	2100	antisense	novel transcript, antisense to TAC4
ENSG00000204685	STARD7-AS1	lncRNA	2	1	96208403	96243353	34950	6	3637	intergenic	STARD7 antisense RNA 1 [Source:HGNC Symbol;Acc:HGNC:40827]
ENSG00000204850	AC011484.1	lncRNA	19	1	46494508	46496502	1994	1	1995	antisense	novel transcript, antisense to PPP5D1
ENSG00000204934	ATP6V0E2-AS1	lncRNA	7	-1	149867697	149880610	12913	3	2973	antisense	ATP6V0E2 antisense RNA 1 [Source:HGNC Symbol;Acc:HGNC:44180]
ENSG00000205056	LINC02397	lncRNA	12	1	92466451	92492091	25640	1	10626	intergenic	longintergenic non-protein coding RNA 2397 [Source:HGNC Symbol;Acc:HGNC:53323]
ENSG00000205181	LINC00654	lncRNA	20	-1	5482736	5526709	43973	9	6113	intergenic	longintergenic non-protein coding RNA 654 [Source:HGNC Symbol;Acc:HGNC:27154]
ENSG00000205853	RFPL3S	lncRNA	22	-1	32359886	32382106	22220	10	4520	intergenic	RFPL3 antisense [Source:HGNC Symbol;Acc:HGNC:9981]
ENSG00000205885	C1RL-AS1	lncRNA	12	1	7108052	7122501	14449	5	5272	antisense	C1RL antisense RNA 1 [Source:HGNC Symbol;Acc:HGNC:27461]
ENSG00000205930	C21orf62-AS1	lncRNA	21	1	32772100	32955437	183337	13	5020	antisense	C21orf62 antisense RNA 1 [Source:HGNC Symbol;Acc:HGNC:1290]
ENSG00000206337	HCP5	lncRNA	6	1	31463170	31478936	15766	7	9148	intergenic	HLA complex P5 [Source:HGNC Symbol;Acc:HGNC:21659]
ENSG00000206344	HCG27	lncRNA	6	1	31197760	31203968	6208	5	1720	intergenic	HLA complex group 27 [Source:HGNC Symbol;Acc:HGNC:27366]
ENSG00000206417	H1-10-AS1	lncRNA	3	1	129315392	129326225	10833	4	2600	intergenic	H1-10 antisense RNA 1 [Source:HGNC Symbol;Acc:HGNC:27953]
ENSG00000206573	THUMPD3-AS1	lncRNA	3	-1	9349689	9398579	48890	33	4015	antisense	THUMPD3 antisense RNA 1 [Source:HGNC Symbol;Acc:HGNC:44478]
ENSG00000212694	LINC01089	lncRNA	12	-1	121795267	121803906	8639	12	1521	sense intronic	longintergenic non-protein coding RNA 1089 [Source:HGNC Symbol;Acc:HGNC:27886]
ENSG00000212719	LINC02693	lncRNA	17	-1	21428263	21574517	146254	28	7914	intergenic	longintergenic non-protein coding RNA 2693 [Source:HGNC Symbol;Acc:HGNC:27904]
ENSG00000212743	LINC02656	lncRNA	10	1	6350316	6352762	2446	1	2447	intergenic	longintergenic non-protein coding RNA 2656 [Source:HGNC Symbol;Acc:HGNC:54142]
ENSG00000212978	AC016747.1	lncRNA	2	-1	61141592	61144969	3377	4	2532	bidirectional	novel transcript
ENSG00000213057	C1orf220	lncRNA	1	1	178542752	178548889	6137	2	2577	sense intronic	chromosome 1 putative open reading frame 220 [Source:HGNC Symbol;Acc:HGNC:33805]
ENSG00000213279	Z97192.2	lncRNA	22	-1	49572264	49575426	3162	1	2379	intergenic	novel transcript
ENSG00000213373	LINC00671	lncRNA	17	-1	42874670	42898704	24034	3	1958	intergenic	longintergenic non-protein coding RNA 671 [Source:HGNC Symbol;Acc:HGNC:44339]
ENSG00000213742	ZNF337-AS1	lncRNA	20	1	25624045	25689032	64987	7	4666	antisense	ZNF337 antisense RNA 1 [Source:HGNC Symbol;Acc:HGNC:40759]
ENSG00000213904	LIPE-AS1	lncRNA	19	1	42397128	42652355	255227	9	2383	antisense	LIPE antisense RNA 1 [Source:HGNC Symbol;Acc:HGNC:48589]
ENSG00000213963	AC019080.1	lncRNA	2	-1	177283508	177392691	109183	8	5202	sense intronic	novel transcript
ENSG00000214106	PAXIP1-AS2	lncRNA	7	1	154928460	154952188	23728	9	6706	antisense	PAXIP1 antisense RNA 2 [Source:HGNC Symbol;Acc:HGNC:48958]
ENSG00000214293	APTR	lncRNA	7	-1	77657659	77696267	38608	11	3168	bidirectional	Alu-mediated CDKN1A/p21 transcriptional regulator [Source:HGNC Symbol;Acc:HGNC:44173]
ENSG00000214401	KANSL1-AS1	lncRNA	17	1	46193576	46196723	3147	3	666	antisense	KANSL1 antisense RNA 1 [Source:HGNC Symbol;Acc:HGNC:43740]
ENSG00000214548	MEG3	lncRNA	14	1	100779410	100861031	81621	50	12998	intergenic	maternally expressed 3 [Source:HGNC Symbol;Acc:HGNC:14575]
ENSG00000214783	POLR2J4	lncRNA	7	-1	43940895	44019175	78280	2	6466	antisense	RNA polymerase II subunit J4, pseudogene [Source:HGNC Symbol;Acc:HGNC:28195]
ENSG00000214894	LINC00243	lncRNA	6	-1	30798654	30830659	32005	2	2052	intergenic	longintergenic non-protein coding RNA 243 [Source:HGNC Symbol;Acc:HGNC:30956]
ENSG00000214900	LINC01588	lncRNA	14	-1	49927571	50105043	177472	19	4279	intergenic	longintergenic non-protein coding RNA 1588 [Source:HGNC Symbol;Acc:HGNC:27503]
ENSG00000214922	HLA-F-AS1	lncRNA	6	-1	29726601	29749049	22448	3	2835	antisense	HLA-F antisense RNA 1 [Source:HGNC Symbol;Acc:HGNC:26645]
ENSG00000214999	AC129492.1	lncRNA	17	1	8079482	8081565	2083	1	1804	antisense	novel transcript, antisense to ALOX12B
ENSG00000215022	AL008729.1	lncRNA	6	-1	13264861	13295586	30725	4	2305	sense intronic	novel transcript, antisense to PHACTR1
ENSG00000215039	CD27-AS1	lncRNA	12	-1	6439001	6451567	12566	16	2603	antisense	CD27 antisense RNA 1 [Source:HGNC Symbol;Acc:HGNC:43896]
ENSG00000215067	ALOX12-AS1	lncRNA	17	-1	6875232	7012530	137298	15	2589	antisense	ALOX12 antisense RNA 1 [Source:HGNC Symbol;Acc:HGNC:51342]
ENSG00000215068	AC025171.2	lncRNA	5	1	43041575	43054603	13028	9	2454	antisense	novel transcript, antisense to ANXA2R
ENSG00000215244	LINC02649	lncRNA	10	1	6271169	6353827	82658	6	3086	intergenic	longintergenic non-protein coding RNA 2649 [Source:HGNC Symbol;Acc:HGNC:54134]
ENSG00000215256	DHRS4-AS1	lncRNA	14	-1	23938219	24052555	114336	17	3887	antisense	DHRS4 antisense RNA 1 [Source:HGNC Symbol;Acc:HGNC:23175]
ENSG00000215417	MIR17HG	lncRNA	13	1	91347820	91354579	6759	5	2845	intergenic	miR-17-92a-1 cluster host gene [Source:HGNC Symbol;Acc:HGNC:23564]
ENSG00000215424	MCM3AP-AS1	lncRNA	21	1	46229196	46259390	30194	15	3213	antisense	MCM3AP antisense RNA 1 [Source:HGNC Symbol;Acc:HGNC:16417]
ENSG00000215458	AATBC	lncRNA	21	-1	43805758	43812567	6809	3	4598	intergenic	apoptosis associated transcript in bladder cancer [Source:HGNC Symbol;Acc:HGNC:51526]
ENSG00000215769	ARHGAP27P1-BPTFP1-KPNA2P3	lncRNA	17	-1	64749663	64781707	32044	2	2732	intergenic	ARHGAP27P1-BPTFP1-KPNA2P3 readthrough, transcribed pseudogene [Source:HGNC Symbol;Acc:HGNC:52873]
ENSG00000216895	AC009403.1	lncRNA	7	-1	155611231	155645205	33974	5	1356	bidirectional	novel transcript, antisense to RBM33
ENSG00000218018	RBM38-AS1	lncRNA	20	-1	57377140	57393062	15922	2	1540	antisense	RBM38 antisense RNA 1 [Source:HGNC Symbol;Acc:HGNC:40725]
ENSG00000218510	LINC00339	lncRNA	1	1	22024558	22031223	6665	13	1518	intergenic	longintergenic non-protein coding RNA 339 [Source:HGNC Symbol;Acc:HGNC:25011]
ENSG00000218537	MIF-AS1	lncRNA	22	-1	23894426	23898930	4504	1	1476	antisense	MIF antisense RNA 1 [Source:HGNC Symbol;Acc:HGNC:27669]
ENSG00000219665	ZNF433-AS1	lncRNA	19	1	11987617	12046275	58658	9	4000	antisense	ZNF433 and ZNF878 antisense RNA 1 [Source:HGNC Symbol;Acc:HGNC:53776]
ENSG00000221817	PPP3CB-AS1	lncRNA	10	1	73495525	73520070	24545	15	3625	antisense	PPP3CB antisense RNA 1 (head to head) [Source:HGNC Symbol;Acc:HGNC:50750]
ENSG00000221883	ARIH2OS	lncRNA	3	-1	48917782	48918823	1041	1	1042		ARIH2 opposite strand lncRNA [Source:HGNC Symbol;Acc:HGNC:34425]
ENSG00000222041	CYTOR	lncRNA	2	1	87454781	87636740	181959	38	7512	intergenic	cytoskeleton regulator RNA [Source:HGNC Symbol;Acc:HGNC:28717]
ENSG00000223478	AL441992.1	lncRNA	9	1	128724445	128733194	8749	1	544	antisense	novel transcript
ENSG00000223482	NUTM2A-AS1	lncRNA	10	-1	87201647	87342612	140965	34	6174	antisense	NUTM2A antisense RNA 1 [Source:HGNC Symbol;Acc:HGNC:45161]
ENSG00000223552	CCR5AS	lncRNA	3	-1	46364955	46407059	42104	1	656	antisense	CCR5 antisense RNA [Source:HGNC Symbol;Acc:HGNC:54398]
ENSG00000223704	LINC01422	lncRNA	22	1	26858634	26968763	110129	7	6043	intergenic	longintergenic non-protein coding RNA 1422 [Source:HGNC Symbol;Acc:HGNC:50728]
ENSG00000223745	CCDC18-AS1	lncRNA	1	-1	93262186	93346025	83839	32	3014	antisense	CCDC18 antisense RNA 1 [Source:HGNC Symbol;Acc:HGNC:52262]
ENSG00000223749	MIR503HG	lncRNA	X	-1	134543119	134546642	3523	10	1456	intergenic	MIR503 host gene [Source:HGNC Symbol;Acc:HGNC:28258]
ENSG00000223768	LINC00205	lncRNA	21	1	45288050	45297806	9756	4	7540	intergenic	longintergenic non-protein coding RNA 205 [Source:HGNC Symbol;Acc:HGNC:16420]
ENSG00000223797	ENTPD3-AS1	lncRNA	3	-1	40313802	40453329	139527	6	2284	antisense	ENTPD3 antisense RNA 1 [Source:HGNC Symbol;Acc:HGNC:26710]
ENSG00000223799	IL10RB-DT	lncRNA	21	-1	33263873	33266260	2387	1	2228	antisense	IL10RB divergent transcript [Source:HGNC Symbol;Acc:HGNC:44303]
ENSG00000223855	HRAT92	lncRNA	7	1	520391	525238	4847	4	3506	intergenic	heart tissue-associated transcript 92 [Source:NCBI gene (formerly Entrezgene);Acc:441307]
ENSG00000223891	OSER1-DT	lncRNA	20	1	44210907	44226027	15120	12	4371	intergenic	OSER1 divergent transcript [Source:HGNC Symbol;Acc:HGNC:48585]
ENSG00000223960	CHROMR	lncRNA	2	1	178413635	178440243	26608	17	5659	antisense	cholesterol induced regulator of metabolism RNA [Source:HGNC Symbol;Acc:HGNC:54059]
ENSG00000224032	EPB41L4A-AS1	lncRNA	5	1	112160526	112164818	4292	5	3511	antisense	EPB41L4A antisense RNA 1 [Source:HGNC Symbol;Acc:HGNC:30749]
ENSG00000224078	SNHG14	lncRNA	15	1	24978583	25420336	441753	142	24124	intergenic	small nucleolar RNA host gene 14 [Source:HGNC Symbol;Acc:HGNC:37462]
ENSG00000224086	PPM1F-AS1	lncRNA	22	1	21938269	21977632	39363	2	37852	antisense	PPM1F antisense RNA 1 [Source:HGNC Symbol;Acc:HGNC:40888]
ENSG00000224137	LINC01857	lncRNA	2	1	207662375	207667024	4649	1	492	intergenic	longintergenic non-protein coding RNA 1857 [Source:HGNC Symbol;Acc:HGNC:52673]
ENSG00000224152	AC009506.1	lncRNA	2	1	159615296	159617082	1786	1	1494	antisense	novel transcript, antisense to BAZ2B
ENSG00000224177	LINC00570	lncRNA	2	1	11391810	11403080	11270	10	1488	intergenic	longintergenic non-protein coding RNA 570 [Source:HGNC Symbol;Acc:HGNC:43717]
ENSG00000224281	SLC25A5-AS1	lncRNA	X	-1	119465986	119469128	3142	7	3062	antisense	SLC25A5 antisense RNA 1 [Source:HGNC Symbol;Acc:HGNC:43438]
ENSG00000224307	AL161785.1	lncRNA	9	1	129282458	129312665	30207	2	933	intergenic	novel transcript
ENSG00000224376	AC017104.1	lncRNA	2	1	231388976	231394991	6015	3	1313	intergenic	novel transcript
ENSG00000224397	PELATON	lncRNA	20	1	50247643	50283250	35607	10	4584	intergenic	plaque enriched lncRNA in atherosclerotic and inflammatory bowel macrophage regulation [Source:HGNC Symbol;Acc:HGNC:50328]
ENSG00000224429	LINC00539	lncRNA	13	-1	21302862	21348721	45859	14	2220	intergenic	longintergenic non-protein coding RNA 539 [Source:HGNC Symbol;Acc:HGNC:43672]
ENSG00000224505	AC138150.1	lncRNA	17	-1	45150400	45161510	11110	2	570	antisense	novel transcript, antisense to HEXIM1 and HEXIM2
ENSG00000224536	AC096677.1	lncRNA	1	1	201507241	201534784	27543	1	1516	antisense	novel transcript
ENSG00000224614	TNK2-AS1	lncRNA	3	1	195908076	195913986	5910	4	2096	antisense	TNK2 antisense RNA 1 [Source:HGNC Symbol;Acc:HGNC:49093]
ENSG00000224660	SH3BP5-AS1	lncRNA	3	1	15254184	15264515	10331	6	5570	antisense	SH3BP5 antisense RNA 1 [Source:HGNC Symbol;Acc:HGNC:44501]
ENSG00000224699	LAMTOR5-AS1	lncRNA	1	1	110347116	110443817	96701	53	2726	antisense	LAMTOR5 antisense RNA 1 [Source:HGNC Symbol;Acc:HGNC:40823]
ENSG00000224805	LINC00853	lncRNA	1	1	47179250	47180339	1089	1	661	intergenic	longintergenic non-protein coding RNA 853 [Source:HGNC Symbol;Acc:HGNC:43716]
ENSG00000224870	MRPL20-AS1	lncRNA	1	1	1399520	1402046	2526	9	2228	antisense	MRPL20 antisense RNA 1 [Source:HGNC Symbol;Acc:HGNC:27125]
ENSG00000224914	LINC00863	lncRNA	10	1	87341685	87357882	16197	7	3287	sense intronic	longintergenic non-protein coding RNA 863 [Source:HGNC Symbol;Acc:HGNC:45162]
ENSG00000224934	AL391684.1	lncRNA	10	1	99430919	99463259	32340	9	5667	intergenic	novel transcript
ENSG00000224950	AL390066.2	lncRNA	1	-1	116493016	116499212	6196	1	2302	intergenic	novel transcript
ENSG00000224975	INE1	lncRNA	X	1	47204921	47205865	944	1	945	sense intronic	inactivation escape 1 [Source:HGNC Symbol;Acc:HGNC:6060]
ENSG00000225032	AL162586.1	lncRNA	9	1	127816066	127822520	6454	2	2055	antisense	novel transcript
ENSG00000225062	CATIP-AS1	lncRNA	2	-1	218366665	218367835	1170	2	529	antisense	CATIP antisense RNA 1 [Source:HGNC Symbol;Acc:HGNC:41080]
ENSG00000225138	SLC9A3-AS1	lncRNA	5	1	473236	480884	7648	13	2762	antisense	SLC9A3 antisense RNA 1 [Source:HGNC Symbol;Acc:HGNC:40550]
ENSG00000225177	AL590617.2	lncRNA	6	1	138692548	138697288	4740	5	2178	intergenic	novel transcript
ENSG00000225205	AC078883.1	lncRNA	2	-1	172480840	172556596	75756	5	1397	antisense	novel transcript
ENSG00000225231	LINC02470	lncRNA	12	-1	9936504	9943495	6991	5	3662	intergenic	longintergenic non-protein coding RNA 2470 [Source:HGNC Symbol;Acc:HGNC:53409]
ENSG00000225339	AL354740.1	lncRNA	6	1	34248535	34286768	38233	5	7065	antisense	novel transcript, antisense to C6orf1
ENSG00000225342	LRRK2-DT	lncRNA	12	-1	40186009	40224915	38906	2	1840	antisense	LRRK2 divergent transcript [Source:HGNC Symbol;Acc:HGNC:40848]
ENSG00000225434	LINC01504	lncRNA	9	1	72305367	72356721	51354	7	2078	intergenic	longintergenic non-protein coding RNA 1504 [Source:HGNC Symbol;Acc:HGNC:51185]
ENSG00000225450	AL021707.1	lncRNA	22	1	38739003	38749041	10038	1	500	antisense	novel transcript
ENSG00000225470	JPX	lncRNA	X	1	73944182	74070408	126226	84	9658	intergenic	JPX transcript, XIST activator [Source:HGNC Symbol;Acc:HGNC:37191]
ENSG00000225484	NUTM2B-AS1	lncRNA	10	-1	79661394	79826594	165200	22	7611	intergenic	NUTM2B antisense RNA 1 [Source:HGNC Symbol;Acc:HGNC:51204]
ENSG00000225611	LINC02158	lncRNA	3	1	42770612	42773635	3023	1	897	antisense	longintergenic non-protein coding RNA 2158 [Source:HGNC Symbol;Acc:HGNC:53019]
ENSG00000225721	AL592166.1	lncRNA	1	-1	44759037	44775810	16773	2	580	antisense	novel transcript
ENSG00000225733	FGD5-AS1	lncRNA	3	-1	14920347	14948424	28077	9	3792	antisense	FGD5 antisense RNA 1 [Source:HGNC Symbol;Acc:HGNC:40410]
ENSG00000225756	DBH-AS1	lncRNA	9	-1	133654586	133657313	2727	1	2139	antisense	DBH antisense RNA 1 [Source:HGNC Symbol;Acc:HGNC:24155]
ENSG00000225783	MIAT	lncRNA	22	1	26646411	26676475	30064	29	10143	intergenic	myocardial infarction associated transcript [Source:HGNC Symbol;Acc:HGNC:33425]
ENSG00000225791	TRAM2-AS1	lncRNA	6	1	52576787	52643058	66271	16	4275	intergenic	TRAM2 antisense RNA 1 (head to head) [Source:HGNC Symbol;Acc:HGNC:48663]
ENSG00000225855	RUSC1-AS1	lncRNA	1	-1	155316863	155324176	7313	4	1836	antisense	RUSC1 antisense RNA 1 [Source:HGNC Symbol;Acc:HGNC:26680]
ENSG00000225880	LINC00115	lncRNA	1	-1	826206	827522	1316	1	1317	intergenic	longintergenic non-protein coding RNA 115 [Source:HGNC Symbol;Acc:HGNC:26211]
ENSG00000225889	AC012368.1	lncRNA	2	1	64143239	64252859	109620	22	2844	intergenic	novel transcript, antisense to PELI1
ENSG00000225936	AL731557.1	lncRNA	10	-1	117239600	117241923	2323	1	744	antisense	novel transcript
ENSG00000225948	LINC02648	lncRNA	10	1	6618716	6625346	6630	1	500	intergenic	longintergenic non-protein coding RNA 2648 [Source:HGNC Symbol;Acc:HGNC:54132]
ENSG00000225964	NRIR	lncRNA	2	-1	6819463	6840464	21001	3	2055	intergenic	negative regulator of interferon response [Source:HGNC Symbol;Acc:HGNC:51269]
ENSG00000225975	LINC01534	lncRNA	19	-1	36682636	36687449	4813	4	3668	bidirectional	longintergenic non-protein coding RNA 1534 [Source:HGNC Symbol;Acc:HGNC:51281]
ENSG00000225978	HAR1A	lncRNA	20	1	63102205	63104386	2181	1	1882	intergenic	highly accelerated region 1A [Source:HGNC Symbol;Acc:HGNC:33117]
ENSG00000226004	LINC02528	lncRNA	6	-1	137943079	137945802	2723	1	573	intergenic	longintergenic non-protein coding RNA 2528 [Source:HGNC Symbol;Acc:HGNC:53554]
ENSG00000226029	LINC01772	lncRNA	1	1	16460948	16468481	7533	1	3245	intergenic	longintergenic non-protein coding RNA 1772 [Source:HGNC Symbol;Acc:HGNC:52562]
ENSG00000226067	LINC00623	lncRNA	1	1	120913184	121009291	96107	6	1261	intergenic	longintergenic non-protein coding RNA 623 [Source:HGNC Symbol;Acc:HGNC:44252]
ENSG00000226091	LINC00937	lncRNA	12	-1	8295986	8396803	100817	7	3033	intergenic	longintergenic non-protein coding RNA 937 [Source:HGNC Symbol;Acc:HGNC:48629]
ENSG00000226137	BAIAP2-DT	lncRNA	17	-1	81029130	81034881	5751	2	4465	bidirectional	BAIAP2 divergent transcript [Source:HGNC Symbol;Acc:HGNC:44342]
ENSG00000226180	AC010536.1	lncRNA	16	-1	87693537	87696147	2610	1	2611	antisense	novel transcript
ENSG00000226200	SGMS1-AS1	lncRNA	10	1	50623466	50641451	17985	3	12408	antisense	SGMS1 antisense RNA 1 [Source:HGNC Symbol;Acc:HGNC:49683]
ENSG00000226328	NUP50-DT	lncRNA	22	-1	45133020	45163781	30761	4	2076	bidirectional	NUP50 divergent transcript [Source:HGNC Symbol;Acc:HGNC:50502]
ENSG00000226380	AC016831.1	lncRNA	7	-1	130876809	130913310	36501	3	6411	intergenic	novel transcript
ENSG00000226419	SLC16A1-AS1	lncRNA	1	1	112956415	113047055	90640	13	8803	antisense	SLC16A1 antisense RNA 1 [Source:HGNC Symbol;Acc:HGNC:49445]
ENSG00000226423	AC093642.1	lncRNA	2	-1	242025183	242026176	993	1	565	intergenic	novel transcript
ENSG00000226659	AC021028.1	lncRNA	10	-1	80529597	80535942	6345	1	598	antisense	novel transcript
ENSG00000226688	ENTPD1-AS1	lncRNA	10	-1	95732976	96090250	357274	32	4882	antisense	ENTPD1 antisense RNA 1 [Source:HGNC Symbol;Acc:HGNC:45203]
ENSG00000226696	LENG8-AS1	lncRNA	19	-1	54444807	54449045	4238	4	871	antisense	LENG8 antisense RNA 1 [Source:HGNC Symbol;Acc:HGNC:40705]
ENSG00000226777	FAM30A	lncRNA	14	1	105917979	105932642	14663	6	9612	intergenic	family with sequence similarity 30 member A [Source:HGNC Symbol;Acc:HGNC:19955]
ENSG00000226791	LINC02611	lncRNA	2	-1	98761098	98775361	14263	11	3223	intergenic	longintergenic non-protein coding RNA 2611 [Source:HGNC Symbol;Acc:HGNC:54060]
ENSG00000226822	LINC02785	lncRNA	1	1	108040263	108076020	35757	6	2439	intergenic	longintergenic non-protein coding RNA 2785 [Source:HGNC Symbol;Acc:HGNC:54305]
ENSG00000226849	AL109811.1	lncRNA	1	1	11068471	11073097	4626	1	2682	antisense	novel transcript
ENSG00000226891	LINC01359	lncRNA	1	-1	64972225	65002489	30264	21	3170	intergenic	longintergenic non-protein coding RNA 1359 [Source:HGNC Symbol;Acc:HGNC:50591]
ENSG00000226950	DANCR	lncRNA	4	1	52712404	52720351	7947	14	6065	intergenic	differentiation antagonizing non-protein coding RNA [Source:HGNC Symbol;Acc:HGNC:28964]
ENSG00000227039	ITGB2-AS1	lncRNA	21	1	44921051	44929678	8627	6	2282	antisense	ITGB2 antisense RNA 1 [Source:HGNC Symbol;Acc:HGNC:44304]
ENSG00000227145	IL21-AS1	lncRNA	4	1	122618983	122689156	70173	4	3748	antisense	IL21 antisense RNA 1 [Source:HGNC Symbol;Acc:HGNC:40299]
ENSG00000227165	WDR11-AS1	lncRNA	10	-1	120759898	120851457	91559	10	4230	antisense	WDR11 antisense RNA 1 [Source:HGNC Symbol;Acc:HGNC:27437]
ENSG00000227354	RBM26-AS1	lncRNA	13	1	79406293	79427317	21024	8	4770	antisense	RBM26 antisense RNA 1 [Source:HGNC Symbol;Acc:HGNC:39805]
ENSG00000227398	KIF9-AS1	lncRNA	3	1	47164186	47246601	82415	2	4898	intergenic	KIF9 antisense RNA 1 [Source:HGNC Symbol;Acc:HGNC:26822]
ENSG00000227403	LINC01806	lncRNA	2	1	161244730	161249050	4320	3	2385	intergenic	longintergenic non-protein coding RNA 1806 [Source:HGNC Symbol;Acc:HGNC:52599]
ENSG00000227495	KIF1C-AS1	lncRNA	17	-1	5019214	5020093	879	1	583	antisense	KIF1C antisense RNA 1 [Source:HGNC Symbol;Acc:HGNC:40324]
ENSG00000227508	LINC01624	lncRNA	6	1	170272474	170279887	7413	3	3265	intergenic	longintergenic non-protein coding RNA 1624 [Source:HGNC Symbol;Acc:HGNC:52051]
ENSG00000227543	SPAG5-AS1	lncRNA	17	1	28598790	28617377	18587	6	2143	antisense	SPAG5 antisense RNA 1 [Source:HGNC Symbol;Acc:HGNC:41140]
ENSG00000227678	AL355581.1	lncRNA	6	-1	130133410	130146179	12769	7	1264	antisense	novel transcript, antisense to L3MBTL3
ENSG00000227811	INKA2-AS1	lncRNA	1	1	111739579	111747798	8219	3	2393	antisense	INKA2 antisense RNA 1 [Source:HGNC Symbol;Acc:HGNC:49446]
ENSG00000227946	AC007383.1	lncRNA	2	1	206084605	206086564	1959	2	752	antisense	novel transcript
ENSG00000228037	AL139246.3	lncRNA	1	1	2581560	2584533	2973	1	626	intergenic	novel transcript
ENSG00000228140	AL031283.1	lncRNA	1	-1	15402979	15409433	6454	2	5178	bidirectional	novel transcript
ENSG00000228223	HCG11	lncRNA	6	1	26521709	26527404	5695	1	5696	intergenic	HLA complex group 11 [Source:HGNC Symbol;Acc:HGNC:17707]
ENSG00000228242	AC093495.1	lncRNA	3	1	14144637	14165978	21341	17	1514	sense-overlapping	novel transcript, antisense to XPC
ENSG00000228340	MIR646HG	lncRNA	20	1	60087826	60653784	565958	71	4119	intergenic	MIR646 host gene [Source:HGNC Symbol;Acc:HGNC:27659]
ENSG00000228363	AC015971.1	lncRNA	2	1	86562070	86618766	56696	4	1948	antisense	novel transcript
ENSG00000228382	ITPKB-IT1	lncRNA	1	-1	226656640	226675067	18427	2	746	sense intronic	ITPKB intronic transcript 1 [Source:HGNC Symbol;Acc:HGNC:41349]
ENSG00000228393	LINC01004	lncRNA	7	-1	104950315	105013044	62729	3	1056	intergenic	longintergenic non-protein coding RNA 1004 [Source:HGNC Symbol;Acc:HGNC:48961]
ENSG00000228427	AL590764.1	lncRNA	X	-1	71183384	71198208	14824	3	934	intergenic	novel transcript
ENSG00000228495	LINC01013	lncRNA	6	1	132131888	132169374	37486	34	1831	intergenic	longintergenic non-protein coding RNA 1013 [Source:HGNC Symbol;Acc:HGNC:48987]
ENSG00000228506	AL513550.1	lncRNA	6	1	99424922	99432323	7401	1	2588	antisense	novel transcript
ENSG00000228544	CCDC183-AS1	lncRNA	9	-1	136803927	136808848	4921	1	2386	antisense	CCDC183 antisense RNA 1 [Source:HGNC Symbol;Acc:HGNC:44105]
ENSG00000228649	SNHG26	lncRNA	7	1	22854126	22872945	18819	13	1938	intergenic	small nucleolar RNA host gene 26 [Source:HGNC Symbol;Acc:HGNC:53131]
ENSG00000228775	WEE2-AS1	lncRNA	7	-1	141704003	141738346	34343	16	2475	antisense	WEE2 antisense RNA 1 [Source:HGNC Symbol;Acc:HGNC:48669]
ENSG00000228784	LINC00954	lncRNA	2	1	19868860	19885047	16187	9	2995	intergenic	longintergenic non-protein coding RNA 954 [Source:HGNC Symbol;Acc:HGNC:48668]
ENSG00000228794	LINC01128	lncRNA	1	1	825138	859446	34308	27	8389	intergenic	longintergenic non-protein coding RNA 1128 [Source:HGNC Symbol;Acc:HGNC:49377]
ENSG00000228863	AL121985.1	lncRNA	1	1	160670778	160699761	28983	10	1464	intergenic	novel transcript, antisense to CD48
ENSG00000228878	SEPTIN7-DT	lncRNA	7	-1	35751856	35800676	48820	6	3970	bidirectional	SEPTIN7 divergent transcript [Source:HGNC Symbol;Acc:HGNC:51153]
ENSG00000228956	SATB1-AS1	lncRNA	3	1	18445024	18920401	475377	73	1119	antisense	SATB1 antisense RNA 1 [Source:HGNC Symbol;Acc:HGNC:50687]
ENSG00000229043	AC091729.3	lncRNA	7	1	1160374	1165607	5233	7	4484	antisense	novel transcript
ENSG00000229056	HECW2-AS1	lncRNA	2	1	196260024	196264204	4180	3	1413	antisense	HECW2 antisense RNA 1 [Source:HGNC Symbol;Acc:HGNC:54062]
ENSG00000229124	VIM-AS1	lncRNA	10	-1	17214239	17229985	15746	4	1351	antisense	VIM antisense RNA 1 [Source:HGNC Symbol;Acc:HGNC:44879]
ENSG00000229127	KANSL1L-AS1	lncRNA	2	1	210030572	210064356	33784	2	2199	antisense	KANSL1L antisense RNA 1 [Source:HGNC Symbol;Acc:HGNC:41139]
ENSG00000229152	ANKRD10-IT1	lncRNA	13	-1	110894639	110899172	4533	1	800	sense intronic	ANKRD10 intronic transcript 1 [Source:HGNC Symbol;Acc:HGNC:39891]
ENSG00000229153	EPHA1-AS1	lncRNA	7	1	143407813	143523449	115636	2	5018	antisense	EPHA1 antisense RNA 1 [Source:HGNC Symbol;Acc:HGNC:27799]
ENSG00000229299	AL121845.1	lncRNA	20	1	63744689	63745958	1269	2	464	antisense	novel transcript
ENSG00000229613	LINC01501	lncRNA	9	-1	90462899	90583821	120922	15	2000	intergenic	longintergenic non-protein coding RNA 1501 [Source:HGNC Symbol;Acc:HGNC:27988]
ENSG00000229619	MBNL1-AS1	lncRNA	3	-1	152245262	152269557	24295	4	6585	antisense	MBNL1 antisense RNA 1 [Source:HGNC Symbol;Acc:HGNC:44584]
ENSG00000229692	SOS1-IT1	lncRNA	2	-1	38992279	38993857	1578	3	1191	sense intronic	SOS1 intronic transcript 1 [Source:HGNC Symbol;Acc:HGNC:41385]
ENSG00000229807	XIST	lncRNA	X	-1	73820649	73852723	32074	30	19245	intergenic	X inactive specific transcript [Source:HGNC Symbol;Acc:HGNC:12810]
ENSG00000229852	AC019205.1	lncRNA	6	1	73263212	73301789	38577	6	6740	antisense	novel transcript, antisense to KHDC1
ENSG00000229980	TOB1-AS1	lncRNA	17	1	50866679	50910774	44095	5	2403	antisense	TOB1 antisense RNA 1 [Source:HGNC Symbol;Acc:HGNC:44340]
ENSG00000230138	LINC02812	lncRNA	1	-1	53366656	53368245	1589	2	850	intergenic	longintergenic non-protein coding RNA 2812 [Source:HGNC Symbol;Acc:HGNC:54344]
ENSG00000230148	HOXB-AS1	lncRNA	17	1	48543551	48551250	7699	4	806	antisense	HOXB cluster antisense RNA 1 [Source:HGNC Symbol;Acc:HGNC:43744]
ENSG00000230149	AL021707.3	lncRNA	22	1	38734730	38738990	4260	1	527	antisense	novel transcript, antisense to SUN2
ENSG00000230155	CEP250-AS1	lncRNA	20	-1	35476203	35490982	14779	3	600	antisense	CEP250 antisense RNA 1 [Source:HGNC Symbol;Acc:HGNC:40143]
ENSG00000230257	NFE4	lncRNA	7	1	102973522	102988856	15334	1	1072	antisense	nuclear factor, erythroid 4 [Source:HGNC Symbol;Acc:HGNC:29902]
ENSG00000230438	SERPINB9P1	lncRNA	6	-1	2851230	2881407	30177	9	3532	intergenic	serpin family B member 9 pseudogene 1 [Source:HGNC Symbol;Acc:HGNC:28590]
ENSG00000230487	PSMG3-AS1	lncRNA	7	1	1570073	1589626	19553	8	5701	antisense	PSMG3 antisense RNA 1 (head to head) [Source:HGNC Symbol;Acc:HGNC:22230]
ENSG00000230513	THAP7-AS1	lncRNA	22	1	21001886	21010342	8456	4	2298	antisense	THAP7 antisense RNA 1 [Source:HGNC Symbol;Acc:HGNC:41013]
ENSG00000230530	LIMD1-AS1	lncRNA	3	-1	45676369	45689200	12831	4	4507	antisense	LIMD1 antisense RNA 1 [Source:HGNC Symbol;Acc:HGNC:44107]
ENSG00000230532	AC091133.1	lncRNA	17	1	48931791	48937100	5309	1	483	antisense	novel transcript
ENSG00000230537	AL158071.2	lncRNA	9	-1	91104327	91213046	108719	4	1801	intergenic	novel transcript
ENSG00000230551	AC021078.1	lncRNA	5	-1	149494314	149504670	10356	1	8636	sense intronic	novel transcript
ENSG00000230590	FTX	lncRNA	X	-1	73940435	74293574	353139	72	12267	intergenic	FTX transcript, XIST regulator [Source:HGNC Symbol;Acc:HGNC:37190]
ENSG00000230615	AL139220.2	lncRNA	1	1	44030437	44115913	85476	25	2644	intergenic	novel transcript
ENSG00000230724	LINC01001	lncRNA	11	-1	127204	139612	12408	3	2553	intergenic	longintergenic non-protein coding RNA 1001 [Source:HGNC Symbol;Acc:HGNC:38540]
ENSG00000230844	ZNF674-AS1	lncRNA	X	1	46545438	46548841	3403	3	2566	intergenic	ZNF674 antisense RNA 1 (head to head) [Source:HGNC Symbol;Acc:HGNC:44266]
ENSG00000231074	HCG18	lncRNA	6	-1	30286690	30327382	40692	36	7267	antisense	HLA complex group 18 [Source:HGNC Symbol;Acc:HGNC:31337]
ENSG00000231105	ECE1-AS1	lncRNA	1	1	21293290	21299874	6584	2	2479	antisense	ECE1 antisense RNA 1 [Source:HGNC Symbol;Acc:HGNC:40203]
ENSG00000231113	AL035587.1	lncRNA	6	1	42940364	42948360	7996	2	984	intergenic	novel transcript
ENSG00000231154	MORF4L2-AS1	lncRNA	X	1	103687284	103691772	4488	1	2086	antisense	MORF4L2 antisense RNA 1 [Source:HGNC Symbol;Acc:HGNC:27991]
ENSG00000231160	KLF3-AS1	lncRNA	4	-1	38602438	38664914	62476	17	3290	antisense	KLF3 antisense RNA 1 [Source:HGNC Symbol;Acc:HGNC:25796]
ENSG00000231177	LINC00852	lncRNA	3	1	10284419	10285746	1327	2	1328	sense intronic	longintergenic non-protein coding RNA 852 [Source:HGNC Symbol;Acc:HGNC:29904]
ENSG00000231233	CFAP58-DT	lncRNA	10	-1	104351591	104353575	1984	1	795	bidirectional	CFAP58 divergent transcript [Source:HGNC Symbol;Acc:HGNC:45243]
ENSG00000231304	SGO1-AS1	lncRNA	3	1	20174244	21145967	971723	6	2371	intergenic	SGO1 antisense RNA 1 [Source:HGNC Symbol;Acc:HGNC:41081]
ENSG00000231365	WARS2-AS1	lncRNA	1	1	119140391	119275973	135582	9	5847	intergenic	WARS2 antisense RNA 1 [Source:HGNC Symbol;Acc:HGNC:40612]
ENSG00000231412	AC005392.2	lncRNA	19	-1	43329295	43331430	2135	1	301	intergenic	novel transcript
ENSG00000231528	FAM225A	lncRNA	9	1	113113042	113119928	6886	2	6100	intergenic	family with sequence similarity 225 member A [Source:HGNC Symbol;Acc:HGNC:27855]
ENSG00000231607	DLEU2	lncRNA	13	-1	49956670	50125720	169050	17	3166	antisense	deleted in lymphocytic leukemia 2 [Source:HGNC Symbol;Acc:HGNC:13748]
ENSG00000231621	ANKRD44-AS1	lncRNA	2	1	197197991	197199273	1282	1	455	antisense	ANKRD44 antisense RNA 1 [Source:HGNC Symbol;Acc:HGNC:41090]
ENSG00000231663	COA6-AS1	lncRNA	1	-1	234372807	234373593	786	1	575	antisense	COA6 antisense RNA 1 [Source:HGNC Symbol;Acc:HGNC:40825]
ENSG00000231680	LINC02723	lncRNA	11	-1	64394342	64395831	1489	1	985	intergenic	longintergenic non-protein coding RNA 2723 [Source:HGNC Symbol;Acc:HGNC:54240]
ENSG00000231682	LINC01891	lncRNA	2	-1	234444590	234454595	10005	1	538	intergenic	longintergenic non-protein coding RNA 1891 [Source:HGNC Symbol;Acc:HGNC:52710]
ENSG00000231711	LINC00899	lncRNA	22	-1	46039907	46044853	4946	3	4158	intergenic	longintergenic non-protein coding RNA 899 [Source:HGNC Symbol;Acc:HGNC:48583]
ENSG00000231721	LINC-PINT	lncRNA	7	-1	130938963	131110176	171213	22	3505	antisense	longintergenic non-protein coding RNA, p53 induced transcript [Source:HGNC Symbol;Acc:HGNC:26885]
ENSG00000231770	TMEM44-AS1	lncRNA	3	1	194584004	194590260	6256	4	1119	antisense	TMEM44 antisense RNA 1 [Source:HGNC Symbol;Acc:HGNC:44272]
ENSG00000231856	AL162377.1	lncRNA	13	1	51803838	51813832	9994	2	1793	antisense	novel transcript
ENSG00000231889	TRAF3IP2-AS1	lncRNA	6	1	111483511	111598302	114791	12	2191	antisense	TRAF3IP2 antisense RNA 1 [Source:HGNC Symbol;Acc:HGNC:40005]
ENSG00000231890	DARS-AS1	lncRNA	2	1	135985176	136022593	37417	31	1420	antisense	DARS antisense RNA 1 [Source:HGNC Symbol;Acc:HGNC:40170]
ENSG00000231999	LRRC8C-DT	lncRNA	1	-1	89581291	89632916	51625	11	6447	bidirectional	LRRC8C divergent transcript [Source:HGNC Symbol;Acc:HGNC:53731]
ENSG00000232021	LEF1-AS1	lncRNA	4	1	108167525	108258037	90512	9	3360	intergenic	LEF1 antisense RNA 1 [Source:HGNC Symbol;Acc:HGNC:40339]
ENSG00000232098	AC012313.1	lncRNA	19	-1	58404238	58408484	4246	4	3059	antisense	novel transcript
ENSG00000232104	RFX3-AS1	lncRNA	9	1	3526723	3691814	165091	3	1088	intergenic	RFX3 antisense RNA 1 [Source:HGNC Symbol;Acc:HGNC:51197]
ENSG00000232220	AC008440.1	lncRNA	19	-1	53874626	53876049	1423	1	423	antisense	novel transcript
ENSG00000232229	LINC00865	lncRNA	10	1	89829483	89840861	11378	4	4272	intergenic	longintergenic non-protein coding RNA 865 [Source:HGNC Symbol;Acc:HGNC:45170]
ENSG00000232442	MHENCR	lncRNA	20	1	63627227	63628824	1597	2	801	intergenic	melanoma highly expressed competing endogenous lncRNA for miR-425 and miR-489 [Source:HGNC Symbol;Acc:HGNC:53110]
ENSG00000232533	AC093673.1	lncRNA	7	-1	143379692	143380495	803	1	648	bidirectional	novel transcript
ENSG00000232677	LINC00665	lncRNA	19	-1	36313067	36331770	18703	31	3581	intergenic	longintergenic non-protein coding RNA 665 [Source:HGNC Symbol;Acc:HGNC:44323]
ENSG00000232788	ITGA6-AS1	lncRNA	2	-1	172464262	172466022	1760	2	754	antisense	ITGA6 antisense RNA 1 [Source:HGNC Symbol;Acc:HGNC:40308]
ENSG00000232912	RERE-AS1	lncRNA	1	1	8424645	8435013	10368	3	1052	antisense	RERE antisense RNA 1 [Source:HGNC Symbol;Acc:HGNC:40501]
ENSG00000232931	LINC00342	lncRNA	2	-1	95807052	95835003	27951	13	4643	intergenic	longintergenic non-protein coding RNA 342 [Source:HGNC Symbol;Acc:HGNC:42470]
ENSG00000232956	SNHG15	lncRNA	7	-1	44983023	44986961	3938	14	3228	intergenic	small nucleolar RNA host gene 15 [Source:HGNC Symbol;Acc:HGNC:27797]
ENSG00000233016	SNHG7	lncRNA	9	-1	136721366	136728184	6818	7	2357	antisense	small nucleolar RNA host gene 7 [Source:HGNC Symbol;Acc:HGNC:28254]
ENSG00000233038	PTPRN2-AS1	lncRNA	7	1	157854529	157863011	8482	3	1114	antisense	PTPRN2 antisense RNA 1 [Source:HGNC Symbol;Acc:HGNC:40488]
ENSG00000233093	LINC00892	lncRNA	X	1	136639539	136642429	2890	4	1771	intergenic	longintergenic non-protein coding RNA 892 [Source:HGNC Symbol;Acc:HGNC:48578]
ENSG00000233175	AC008105.1	lncRNA	17	-1	45238028	45241734	3706	2	2003	antisense	novel transcript, antisense to FMNL1
ENSG00000233184	AC093157.1	lncRNA	1	1	101025844	101090513	64669	20	3944	antisense	novel transcript
ENSG00000233214	AC002511.2	lncRNA	19	-1	35424062	35424652	590	1	450	intergenic	novel transcript
ENSG00000233223	AC016876.2	lncRNA	17	-1	7581964	7584086	2122	5	725	antisense	novel transcript, antisense to MPDU1 and CD68
ENSG00000233355	CHRM3-AS2	lncRNA	1	-1	239703381	239770130	66749	10	5593	antisense	CHRM3 antisense RNA 2 [Source:HGNC Symbol;Acc:HGNC:43725]
ENSG00000233360	PDXP-DT	lncRNA	22	-1	37641832	37658377	16545	1	1945	antisense	PDXP divergent transcript [Source:HGNC Symbol;Acc:HGNC:40525]
ENSG00000233392	AC104809.2	lncRNA	2	-1	240954617	240967451	12834	3	2274	antisense	novel transcript
ENSG00000233429	HOTAIRM1	lncRNA	7	1	27095647	27100265	4618	6	889	intergenic	HOXA transcript antisense RNA, myeloid-specific 1 [Source:HGNC Symbol;Acc:HGNC:37117]
ENSG00000233461	AL445524.1	lncRNA	1	-1	231520729	231528618	7889	13	2172	bidirectional	novel transcript
ENSG00000233527	ZNF529-AS1	lncRNA	19	1	36573070	36594708	21638	6	2080	antisense	ZNF529 antisense RNA 1 [Source:HGNC Symbol;Acc:HGNC:51275]
ENSG00000233621	LINC01137	lncRNA	1	-1	37350934	37474411	123477	2	1867	bidirectional	longintergenic non-protein coding RNA 1137 [Source:HGNC Symbol;Acc:HGNC:49453]
ENSG00000233695	GAS6-AS1	lncRNA	13	1	113815630	113845744	30114	2	7169	antisense	GAS6 antisense RNA 1 [Source:HGNC Symbol;Acc:HGNC:39826]
ENSG00000233806	LINC01237	lncRNA	2	1	241881363	242078722	197359	5	843	antisense	longintergenic non-protein coding RNA 1237 [Source:HGNC Symbol;Acc:HGNC:49793]
ENSG00000233850	AC103563.7	lncRNA	2	-1	95025193	95026709	1516	1	478	antisense	novel transcript
ENSG00000233901	LINC01503	lncRNA	9	1	129332300	129359541	27241	17	2226	intergenic	longintergenic non-protein coding RNA 1503 [Source:HGNC Symbol;Acc:HGNC:51184]
ENSG00000233937	CTC-338M12.4	lncRNA	5	1	181246507	181272167	25660	5	1868	antisense	uncharacterized LOC101928649 [Source:NCBI gene (formerly Entrezgene);Acc:101928649]
ENSG00000234028	EIF2AK3-DT	lncRNA	2	1	88627539	88631821	4282	2	3651	antisense	EIF2AK3 divergent transcript [Source:HGNC Symbol;Acc:HGNC:54066]
ENSG00000234072	AC074117.1	lncRNA	2	1	27356246	27367622	11376	3	3060	antisense	novel transcript, antisense to GTF3C2 and EIF2B4
ENSG00000234160	AL513165.1	lncRNA	9	1	37509150	37510299	1149	1	289	intergenic	novel transcript
ENSG00000234171	RNASEH1-AS1	lncRNA	2	1	3558474	3564842	6368	3	4333	antisense	RNASEH1 antisense RNA 1 [Source:HGNC Symbol;Acc:HGNC:49289]
ENSG00000234184	LINC01781	lncRNA	1	1	80535755	80646791	111036	4	608	intergenic	longintergenic non-protein coding RNA 1781 [Source:HGNC Symbol;Acc:HGNC:52571]
ENSG00000234327	AC012146.1	lncRNA	17	1	5111468	5115004	3536	5	1646	antisense	novel transcript, antisense to ZNF232
ENSG00000234389	AC007278.1	lncRNA	2	1	102438713	102440475	1762	1	1327	sense intronic	novel transcript
ENSG00000234477	AC004231.1	lncRNA	17	1	40921430	40975926	54496	1	815	antisense	novel transcript
ENSG00000234506	LINC01506	lncRNA	9	-1	68543541	68546589	3048	2	495	intergenic	longintergenic non-protein coding RNA 1506 [Source:HGNC Symbol;Acc:HGNC:51187]
ENSG00000234572	LINC01800	lncRNA	2	-1	64846130	64863626	17496	1	1977	intergenic	longintergenic non-protein coding RNA 1800 [Source:HGNC Symbol;Acc:HGNC:52590]
ENSG00000234608	MAPKAPK5-AS1	lncRNA	12	-1	111839764	111842902	3138	11	2290	antisense	MAPKAPK5 antisense RNA 1 [Source:HGNC Symbol;Acc:HGNC:24091]
ENSG00000234614	C2CD4D-AS1	lncRNA	1	1	151841877	151850385	8508	1	506	antisense	C2CD4D and THEM5 antisense RNA 1 [Source:HGNC Symbol;Acc:HGNC:54045]
ENSG00000234665	LERFS	lncRNA	9	-1	62856999	62898095	41096	19	1969	intergenic	lncRNA negative regulator of fibroblast-like synoviocyte migration, SYNCRIP interacting [Source:HGNC Symbol;Acc:HGNC:51182]
ENSG00000234684	SDCBP2-AS1	lncRNA	20	1	1325405	1378735	53330	9	2413	antisense	SDCBP2 antisense RNA 1 [Source:HGNC Symbol;Acc:HGNC:44314]
ENSG00000234741	GAS5	lncRNA	1	-1	173858559	173868882	10323	31	3145	bidirectional	growth arrest specific 5 [Source:HGNC Symbol;Acc:HGNC:16355]
ENSG00000234771	SLC25A25-AS1	lncRNA	9	-1	128108581	128118693	10112	1	6391	antisense	SLC25A25 antisense RNA 1 [Source:HGNC Symbol;Acc:HGNC:27844]
ENSG00000234883	MIR155HG	lncRNA	21	1	25561909	25575168	13259	2	1600	intergenic	MIR155 host gene [Source:HGNC Symbol;Acc:HGNC:35460]
ENSG00000234912	SNHG20	lncRNA	17	1	77086716	77099902	13186	18	2185	sense intronic	small nucleolar RNA host gene 20 [Source:HGNC Symbol;Acc:HGNC:33099]
ENSG00000234936	AC010883.1	lncRNA	2	1	43229573	43233394	3821	1	398	antisense	novel transcript
ENSG00000234961	AL133415.1	lncRNA	10	-1	17233325	17234833	1508	1	706	antisense	novel transcript
ENSG00000235016	SEMA3F-AS1	lncRNA	3	-1	50116022	50156085	40063	2	2755	antisense	SEMA3F antisense RNA 1 [Source:HGNC Symbol;Acc:HGNC:40518]
ENSG00000235027	AC068580.3	lncRNA	11	1	1760348	1762486	2138	1	2015	antisense	novel transcript
ENSG00000235111	Z97192.3	lncRNA	22	-1	49612657	49615716	3059	1	2975	intergenic	novel transcript
ENSG00000235192	AC009495.3	lncRNA	2	1	165794851	165810010	15159	1	779	intergenic	novel transcript
ENSG00000235245	AL360181.2	lncRNA	10	-1	133295187	133295977	790	1	626	sense intronic	novel transcript
ENSG00000235314	LINC00957	lncRNA	7	1	44039171	44042306	3135	2	2590	intergenic	longintergenic non-protein coding RNA 957 [Source:HGNC Symbol;Acc:HGNC:22332]
ENSG00000235381	AL596202.1	lncRNA	6	-1	155253139	155256724	3585	1	3088	antisense	novel transcript
ENSG00000235437	LINC01278	lncRNA	X	-1	63222993	63561095	338102	39	5053	intergenic	longintergenic non-protein coding RNA 1278 [Source:HGNC Symbol;Acc:HGNC:28090]
ENSG00000235513	L3MBTL2-AS1	lncRNA	22	-1	41207592	41228500	20908	4	4313	antisense	L3MBTL2 antisense RNA 1 [Source:HGNC Symbol;Acc:HGNC:40847]
ENSG00000235531	MSC-AS1	lncRNA	8	1	71828167	72118393	290226	14	5653	intergenic	MSC antisense RNA 1 [Source:HGNC Symbol;Acc:HGNC:48724]
ENSG00000235532	LINC00402	lncRNA	13	1	74231457	74259976	28519	1	3340	intergenic	longintergenic non-protein coding RNA 402 [Source:HGNC Symbol;Acc:HGNC:42732]
ENSG00000235560	AC002310.1	lncRNA	16	1	30534752	30537149	2397	3	1445	antisense	novel transcript, antisense to ZNF747
ENSG00000235576	LINC01871	lncRNA	2	1	7725801	7730705	4904	1	243	intergenic	longintergenic non-protein coding RNA 1871 [Source:HGNC Symbol;Acc:HGNC:52690]
ENSG00000235621	LINC00494	lncRNA	20	1	48359884	48370636	10752	15	3544	intergenic	longintergenic non-protein coding RNA 494 [Source:HGNC Symbol;Acc:HGNC:27657]
ENSG00000235703	LINC00894	lncRNA	X	1	149938613	150224580	285967	13	4761	antisense	longintergenic non-protein coding RNA 894 [Source:HGNC Symbol;Acc:HGNC:48579]
ENSG00000235706	DICER1-AS1	lncRNA	14	1	95157645	95181475	23830	7	3358	antisense	DICER1 antisense RNA 1 [Source:HGNC Symbol;Acc:HGNC:43017]
ENSG00000235823	OLMALINC	lncRNA	10	1	100373099	100454043	80944	36	7587	intergenic	oligodendrocyte maturation-associated longintergenic non-coding RNA [Source:HGNC Symbol;Acc:HGNC:28060]
ENSG00000235831	BHLHE40-AS1	lncRNA	3	-1	4896809	4980414	83605	6	2696	antisense	BHLHE40 antisense RNA 1 [Source:HGNC Symbol;Acc:HGNC:44471]
ENSG00000235919	ASH1L-AS1	lncRNA	1	1	155562042	155563944	1902	2	911	antisense	ASH1L antisense RNA 1 [Source:HGNC Symbol;Acc:HGNC:44146]
ENSG00000235954	TTC28-AS1	lncRNA	22	1	27919376	28008581	89205	36	6834	antisense	TTC28 antisense RNA 1 [Source:HGNC Symbol;Acc:HGNC:29336]
ENSG00000235989	MORC2-AS1	lncRNA	22	1	30922308	30932449	10141	6	2274	antisense	MORC2 antisense RNA 1 [Source:HGNC Symbol;Acc:HGNC:26662]
ENSG00000236088	COX10-AS1	lncRNA	17	-1	13755574	14069495	313921	19	5962	intergenic	COX10 antisense RNA 1 [Source:HGNC Symbol;Acc:HGNC:38873]
ENSG00000236144	TMEM147-AS1	lncRNA	19	-1	35540738	35546029	5291	10	3911	antisense	TMEM147 antisense RNA 1 [Source:HGNC Symbol;Acc:HGNC:51273]
ENSG00000236213	AC006369.1	lncRNA	2	1	37562486	37646698	84212	2	1281	antisense	novel transcript
ENSG00000236255	AC009404.1	lncRNA	2	1	117833937	117841658	7721	5	3090	intergenic	novel transcript
ENSG00000236304	AP001189.1	lncRNA	11	1	76657056	76663866	6810	1	1426	antisense	novel transcript
ENSG00000236345	SCAT8	lncRNA	6	1	63806836	63822642	15806	1	1454	antisense	S-phase cancer associated transcript 8 [Source:HGNC Symbol;Acc:HGNC:40967]
ENSG00000236472	AC002401.1	lncRNA	17	1	50135586	50146176	10590	1	468	intergenic	novel transcript, antisense to PPP1R9B
ENSG00000236525	AC007278.2	lncRNA	2	1	102433957	102435340	1383	1	1200	sense intronic	novel transcript
ENSG00000236618	PITPNA-AS1	lncRNA	17	1	1516931	1518096	1165	1	542	antisense	PITPNA antisense RNA 1 [Source:HGNC Symbol;Acc:HGNC:44116]
ENSG00000236682	MAP3K2-DT	lncRNA	2	1	127388184	127400580	12396	3	2690	intergenic	MAP3K2 divergent transcript [Source:HGNC Symbol;Acc:HGNC:54088]
ENSG00000236778	INTS6-AS1	lncRNA	13	1	51452364	51554678	102314	33	4305	antisense	INTS6 antisense RNA 1 [Source:HGNC Symbol;Acc:HGNC:42691]
ENSG00000236790	LINC00299	lncRNA	2	-1	7988683	8488090	499407	20	3830	intergenic	longintergenic non-protein coding RNA 299 [Source:HGNC Symbol;Acc:HGNC:27940]
ENSG00000236810	ELOA-AS1	lncRNA	1	-1	23706901	23778296	71395	5	1502	antisense	ELOA antisense RNA 1 [Source:HGNC Symbol;Acc:HGNC:50582]
ENSG00000236830	CBR3-AS1	lncRNA	21	-1	36131767	36175815	44048	25	4651	antisense	CBR3 antisense RNA 1 [Source:HGNC Symbol;Acc:HGNC:43664]
ENSG00000236859	NIFK-AS1	lncRNA	2	1	121649320	121728563	79243	15	3238	intergenic	NIFK antisense RNA 1 [Source:HGNC Symbol;Acc:HGNC:27385]
ENSG00000236901	MIR600HG	lncRNA	9	-1	123109494	123115477	5983	2	5984	sense intronic	MIR600 host gene [Source:HGNC Symbol;Acc:HGNC:23642]
ENSG00000236935	AP003774.2	lncRNA	11	-1	64325050	64329504	4454	1	672	intergenic	novel transcript
ENSG00000237036	ZEB1-AS1	lncRNA	10	-1	31206278	31320447	114169	11	2503	antisense	ZEB1 antisense RNA 1 [Source:HGNC Symbol;Acc:HGNC:42354]
ENSG00000237037	NDUFA6-DT	lncRNA	22	1	42090931	42137742	46811	16	2950	antisense	NDUFA6 divergent transcript [Source:HGNC Symbol;Acc:HGNC:45273]
ENSG00000237181	PRKAR1B-AS1	lncRNA	7	1	603185	608482	5297	1	731	antisense	PRKAR1B antisense RNA 1 [Source:HGNC Symbol;Acc:HGNC:40470]
ENSG00000237248	LINC00987	lncRNA	12	1	9240003	9257960	17957	2	2472	intergenic	longintergenic non-protein coding RNA 987 [Source:HGNC Symbol;Acc:HGNC:48911]
ENSG00000237298	TTN-AS1	lncRNA	2	1	178521183	178779963	258780	80	6297	antisense	TTN antisense RNA 1 [Source:HGNC Symbol;Acc:HGNC:44124]
ENSG00000237424	FOXD2-AS1	lncRNA	1	-1	47432133	47434641	2508	1	2509	intergenic	FOXD2 adjacent opposite strand RNA 1 [Source:HGNC Symbol;Acc:HGNC:44256]
ENSG00000237499	WAKMAR2	lncRNA	6	-1	137823673	137868233	44560	7	1959	antisense	wound and keratinocyte migration associated lncRNA 2 [Source:HGNC Symbol;Acc:HGNC:53754]
ENSG00000237513	AC007384.1	lncRNA	7	1	104940943	105000713	59770	5	2036	intergenic	novel transcript
ENSG00000237753	AC079922.2	lncRNA	2	-1	112641832	112645720	3888	4	2850	bidirectional	novel transcript (FLJ42351)
ENSG00000237781	ADAMTSL4-AS2	lncRNA	1	-1	150548562	150557724	9162	1	665	antisense	ADAMTSL4 antisense RNA 2 [Source:HGNC Symbol;Acc:HGNC:40895]
ENSG00000237803	LINC00211	lncRNA	2	-1	37820498	37876274	55776	8	2098	intergenic	longintergenic non-protein coding RNA 211 [Source:HGNC Symbol;Acc:HGNC:37459]
ENSG00000237886	NALT1	lncRNA	9	1	136546212	136549893	3681	2	738	intergenic	NOTCH1 associated lncRNA in T cell acute lymphoblastic leukemia 1 [Source:HGNC Symbol;Acc:HGNC:51192]
ENSG00000237940	LINC01238	lncRNA	2	1	241970683	241977276	6593	4	2170	intergenic	longintergenic non-protein coding RNA 1238 [Source:HGNC Symbol;Acc:HGNC:49795]
ENSG00000237943	PRKCQ-AS1	lncRNA	10	1	6580419	6616921	36502	23	2050	intergenic	PRKCQ antisense RNA 1 [Source:HGNC Symbol;Acc:HGNC:44689]
ENSG00000237945	LINC00649	lncRNA	21	1	33915534	33977691	62157	20	9124	antisense	longintergenic non-protein coding RNA 649 [Source:HGNC Symbol;Acc:HGNC:44305]
ENSG00000237989	LINC01679	lncRNA	21	-1	43358147	43362349	4202	1	2798	intergenic	longintergenic non-protein coding RNA 1679 [Source:HGNC Symbol;Acc:HGNC:52469]
ENSG00000238005	AL391832.2	lncRNA	1	-1	234957342	234970062	12720	16	1637	intergenic	novel transcript
ENSG00000238035	AC138035.1	lncRNA	5	1	181306502	181324685	18183	3	1066	intergenic	novel transcript
ENSG00000238045	AC009133.1	lncRNA	16	-1	29808636	29821252	12616	5	2449	antisense	novel transcript, antisense to C16orf53 and MVP
ENSG00000238113	LINC01410	lncRNA	9	1	62801461	62813486	12025	8	2877	intergenic	longintergenic non-protein coding RNA 1410 [Source:HGNC Symbol;Acc:HGNC:50702]
ENSG00000238121	LINC00426	lncRNA	13	-1	30340267	30377145	36878	12	1919	intergenic	longintergenic non-protein coding RNA 426 [Source:HGNC Symbol;Acc:HGNC:42761]
ENSG00000238142	BX284668.5	lncRNA	1	-1	16887577	16889706	2129	7	1512	antisense	novel transcript
ENSG00000238160	LINC02863	lncRNA	5	-1	132419416	132426714	7298	2	767	antisense	longintergenic non-protein coding RNA 2863 [Source:HGNC Symbol;Acc:HGNC:41290]
ENSG00000238164	TNFRSF14-AS1	lncRNA	1	-1	2549920	2557031	7111	6	3608	intergenic	TNFRSF14 antisense RNA 1 [Source:HGNC Symbol;Acc:HGNC:26966]
ENSG00000238197	PAXBP1-AS1	lncRNA	21	1	32728097	32747065	18968	14	5211	intergenic	PAXBP1 antisense RNA 1 [Source:HGNC Symbol;Acc:HGNC:39603]
ENSG00000238260	AL513320.1	lncRNA	1	-1	3623190	3624743	1553	1	622	bidirectional	novel transcript
ENSG00000239213	NCK1-DT	lncRNA	3	-1	136835345	136862618	27273	9	2304	antisense	NCK1 divergent transcript [Source:HGNC Symbol;Acc:HGNC:49645]
ENSG00000239569	KMT2E-AS1	lncRNA	7	-1	105013425	105014321	896	1	736	antisense	KMT2E antisense RNA 1 [Source:HGNC Symbol;Acc:HGNC:40845]
ENSG00000239636	AC004865.2	lncRNA	1	-1	35569813	35577729	7916	2	852	antisense	novel transcript
ENSG00000239653	PSMD6-AS2	lncRNA	3	1	64004022	64012148	8126	1	2456	antisense	PSMD6 antisense RNA 2 [Source:HGNC Symbol;Acc:HGNC:44125]
ENSG00000239665	AL157392.3	lncRNA	10	1	13631143	13668445	37302	56	5918	sense intronic	novel transcript
ENSG00000239911	PRKAG2-AS1	lncRNA	7	1	151877042	151879223	2181	2	1064	antisense	PRKAG2 antisense RNA 1 [Source:HGNC Symbol;Acc:HGNC:40468]
ENSG00000240137	ERICH6-AS1	lncRNA	3	1	150703564	150723005	19441	5	5421	intergenic	ERICH6 antisense RNA 1 [Source:HGNC Symbol;Acc:HGNC:41205]
ENSG00000240143	AL023653.1	lncRNA	X	1	129794994	129796963	1969	1	326	sense intronic	novel transcript
ENSG00000240219	AL512306.2	lncRNA	1	1	204626775	204629712	2937	1	2219	antisense	novel transcript
ENSG00000240288	GHRLOS	lncRNA	3	1	10285754	10294903	9149	5	2986	antisense	ghrelin opposite strand/antisense RNA [Source:HGNC Symbol;Acc:HGNC:33885]
ENSG00000240291	AL450384.2	lncRNA	10	-1	18513115	18545651	32536	2	1028	antisense	novel transcript, antisense to CACNB2
ENSG00000240527	AL365273.1	lncRNA	10	1	95833508	95873758	40250	1	587	sense-overlapping	novel transcript,sense intronic to ENTPD1
ENSG00000240710	AL512306.3	lncRNA	1	1	204603035	204616565	13530	1	683	intergenic	novel transcript
ENSG00000240731	AL139287.1	lncRNA	1	-1	1317581	1318689	1108	1	386	sense intronic	novel transcript
ENSG00000240859	AC093627.4	lncRNA	7	1	149549	155465	5916	6	5008	intergenic	novel transcript
ENSG00000240875	LINC00886	lncRNA	3	-1	156747343	156817062	69719	5	3306	intergenic	longintergenic non-protein coding RNA 886 [Source:HGNC Symbol;Acc:HGNC:48572]
ENSG00000241163	LINC00877	lncRNA	3	-1	71943592	72279503	335911	22	3441	intergenic	longintergenic non-protein coding RNA 877 [Source:HGNC Symbol;Acc:HGNC:27706]
ENSG00000241490	AC093010.1	lncRNA	3	1	114214313	114236204	21891	2	3023	antisense	novel transcript, antisense to ZNF80
ENSG00000241657	TRBV11-2	lncRNA	7	1	142433895	142434394	499	1	408	intergenic	T cell receptor beta variable 11-2 [Source:HGNC Symbol;Acc:HGNC:12181]
ENSG00000241764	AC002467.1	lncRNA	7	-1	107739999	107744581	4582	7	3516	antisense	novel transcript, antisense to CBLL1
ENSG00000241769	LINC00893	lncRNA	X	-1	149527591	149540959	13368	16	2347	sense intronic	longintergenic non-protein coding RNA 893 [Source:HGNC Symbol;Acc:HGNC:44265]
ENSG00000241860	AL627309.5	lncRNA	1	-1	141474	173862	32388	6	4860	intergenic	novel transcript
ENSG00000241886	AC112496.1	lncRNA	X	1	30698207	30721932	23725	1	562	sense-overlapping	novel transcript,sense intronic to GK
ENSG00000242086	MUC20-OT1	lncRNA	3	1	195658062	195739964	81902	142	4208	intergenic	MUC20 overlapping transcript [Source:HGNC Symbol;Acc:HGNC:53807]
ENSG00000242125	SNHG3	lncRNA	1	1	28505980	28510892	4912	3	2614	sense intronic	small nucleolar RNA host gene 3 [Source:HGNC Symbol;Acc:HGNC:10118]
ENSG00000242258	LINC00996	lncRNA	7	1	150433654	150448140	14486	2	2043	intergenic	longintergenic non-protein coding RNA 996 [Source:HGNC Symbol;Acc:HGNC:27800]
ENSG00000242282	AC108488.1	lncRNA	2	-1	3531813	3536873	5060	5	914	sense intronic	novel transcript
ENSG00000242588	AC108010.1	lncRNA	7	1	128574751	128626473	51722	1	1552	intergenic	novel transcript
ENSG00000242861	AL591895.1	lncRNA	1	-1	225840883	225846522	5639	1	348	sense intronic	novel transcript
ENSG00000243155	AL162431.1	lncRNA	1	-1	180944042	180976482	32440	1	2424	sense intronic	novel transcript
ENSG00000243629	LINC00880	lncRNA	3	-1	157081667	157128595	46928	2	2018	intergenic	longintergenic non-protein coding RNA 880 [Source:HGNC Symbol;Acc:HGNC:27948]
ENSG00000243836	WDR86-AS1	lncRNA	7	1	151409161	151413354	4193	4	751	antisense	WDR86 antisense RNA 1 [Source:HGNC Symbol;Acc:HGNC:41186]
ENSG00000244041	LINC01011	lncRNA	6	1	2987967	2991173	3206	4	2811	sense intronic	longintergenic non-protein coding RNA 1011 [Source:HGNC Symbol;Acc:HGNC:33812]
ENSG00000244198	ARHGEF35-AS1	lncRNA	7	1	144194858	144280547	85689	10	4894	antisense	ARHGEF35 antisense RNA 1 [Source:HGNC Symbol;Acc:HGNC:41292]
ENSG00000244459	AC147067.1	lncRNA	4	-1	1574062	1580253	6191	1	579	intergenic	novel transcript
ENSG00000244479	OR2A1-AS1	lncRNA	7	-1	144300395	144356181	55786	10	819	antisense	OR2A1 antisense RNA 1 [Source:HGNC Symbol;Acc:HGNC:49168]
ENSG00000244625	MIATNB	lncRNA	22	1	26672747	26780893	108146	15	2578	intergenic	MIAT neighbor [Source:HGNC Symbol;Acc:HGNC:50731]
ENSG00000244649	LINC02086	lncRNA	17	1	48646923	48707346	60423	7	2091	intergenic	longintergenic non-protein coding RNA 2086 [Source:HGNC Symbol;Acc:HGNC:52936]
ENSG00000244701	AC004918.1	lncRNA	7	-1	141652381	141656810	4429	1	770	sense intronic	novel transcript, antisense to AGK
ENSG00000244879	GABPB1-AS1	lncRNA	15	1	50354959	50372202	17243	11	16182	intergenic	GABPB1 antisense RNA 1 [Source:HGNC Symbol;Acc:HGNC:44157]
ENSG00000245025	AC107959.1	lncRNA	8	-1	22984596	23019335	34739	3	4918	antisense	novel transcript, antisense to RHOBTB2
ENSG00000245060	LINC00847	lncRNA	5	1	180830326	180839742	9416	22	4044	intergenic	longintergenic non-protein coding RNA 847 [Source:HGNC Symbol;Acc:HGNC:45050]
ENSG00000245149	RNF139-AS1	lncRNA	8	-1	124462485	124474582	12097	4	5654	bidirectional	RNF139 antisense RNA 1 (head to head) [Source:HGNC Symbol;Acc:HGNC:48940]
ENSG00000245156	AP001107.1	lncRNA	11	-1	66269832	66278525	8693	1	2792	antisense	novel transcript
ENSG00000245164	LINC00861	lncRNA	8	-1	125859721	126292788	433067	9	5330	intergenic	longintergenic non-protein coding RNA 861 [Source:HGNC Symbol;Acc:HGNC:45133]
ENSG00000245213	AC105285.1	lncRNA	4	-1	173094868	173169652	74784	9	2617	antisense	novel transcript, antisense to GALNT7
ENSG00000245275	SAP30L-AS1	lncRNA	5	-1	154325568	154445850	120282	7	4591	antisense	SAP30L antisense RNA 1 (head to head) [Source:HGNC Symbol;Acc:HGNC:26760]
ENSG00000245498	AP000866.1	lncRNA	11	1	124800424	124834487	34063	16	4893	antisense	novel transcript, antisense to C11orf61
ENSG00000245532	NEAT1	lncRNA	11	1	65422774	65445540	22766	9	22743	intergenic	nuclear paraspeckle assembly transcript 1 [Source:HGNC Symbol;Acc:HGNC:30815]
ENSG00000245552	AP000787.1	lncRNA	11	1	95150539	95234391	83852	13	2211	antisense	novel transcript, antisense to SESN3
ENSG00000245556	SCAMP1-AS1	lncRNA	5	-1	78342365	78360507	18142	3	4624	bidirectional	SCAMP1 antisense RNA 1 [Source:HGNC Symbol;Acc:HGNC:50544]
ENSG00000245571	FAM111A-DT	lncRNA	11	-1	59130133	59143015	12882	5	2659	antisense	FAM111A divergent transcript [Source:HGNC Symbol;Acc:HGNC:53752]
ENSG00000245849	RAD51-AS1	lncRNA	15	-1	40686183	40695107	8924	5	1962	antisense	RAD51 antisense RNA 1 [Source:HGNC Symbol;Acc:HGNC:48621]
ENSG00000245904	AC025164.1	lncRNA	12	1	92145573	92226557	80984	5	5699	antisense	novel transcript, antisense to BTG1
ENSG00000245910	SNHG6	lncRNA	8	-1	66921684	66926398	4714	5	648	antisense	small nucleolar RNA host gene 6 [Source:HGNC Symbol;Acc:HGNC:32965]
ENSG00000245937	LINC01184	lncRNA	5	-1	127939152	128083172	144020	30	5794	intergenic	longintergenic non-protein coding RNA 1184 [Source:HGNC Symbol;Acc:HGNC:49565]
ENSG00000245954	LINC02273	lncRNA	4	1	152090459	152104720	14261	4	1592	intergenic	longintergenic non-protein coding RNA 2273 [Source:HGNC Symbol;Acc:HGNC:53188]
ENSG00000245970	AP003352.1	lncRNA	8	1	98041726	98044121	2395	1	1989	antisense	novel transcript
ENSG00000246067	RAB30-DT	lncRNA	11	1	83072052	83107789	35737	17	2467	intergenic	RAB30 divergent transcript [Source:HGNC Symbol;Acc:HGNC:48672]
ENSG00000246084	LINC02325	lncRNA	14	1	97427071	97582146	155075	10	1836	intergenic	longintergenic non-protein coding RNA 2325 [Source:HGNC Symbol;Acc:HGNC:53245]
ENSG00000246089	AC016065.1	lncRNA	8	-1	6403551	6407142	3591	3	2413	antisense	novel transcript
ENSG00000246090	AP002026.1	lncRNA	4	1	99088805	99301356	212551	10	4825	antisense	novel transcript, antisense to ADH4, ADH6 & ADH1A
ENSG00000246174	KCTD21-AS1	lncRNA	11	1	78139771	78175323	35552	10	2355	intergenic	KCTD21 antisense RNA 1 [Source:HGNC Symbol;Acc:HGNC:48674]
ENSG00000246223	LINC01550	lncRNA	14	-1	97924637	97978124	53487	8	2740	intergenic	longintergenic non-protein coding RNA 1550 [Source:HGNC Symbol;Acc:HGNC:20111]
ENSG00000246263	UBR5-AS1	lncRNA	8	1	102239394	102253750	14356	3	2376	antisense	UBR5 antisense RNA 1 [Source:HGNC Symbol;Acc:HGNC:51661]
ENSG00000246273	SBF2-AS1	lncRNA	11	1	9758268	9811335	53067	10	3872	antisense	SBF2 antisense RNA 1 [Source:HGNC Symbol;Acc:HGNC:27438]
ENSG00000246363	LINC02458	lncRNA	12	-1	89010681	89309566	298885	2	4177	intergenic	longintergenic non-protein coding RNA 2458 [Source:HGNC Symbol;Acc:HGNC:53394]
ENSG00000246430	LINC00968	lncRNA	8	-1	56496048	56559823	63775	9	2413	intergenic	longintergenic non-protein coding RNA 968 [Source:HGNC Symbol;Acc:HGNC:48727]
ENSG00000246526	LINC02481	lncRNA	4	-1	6687448	6690519	3071	1	1821	intergenic	longintergenic non-protein coding RNA 2481 [Source:HGNC Symbol;Acc:HGNC:27958]
ENSG00000246582	AC100861.1	lncRNA	8	1	23224471	23230926	6455	4	1970	intergenic	novel transcript, antisense to TNFRSF10A
ENSG00000246627	CACNA1C-AS1	lncRNA	12	-1	2676001	2691200	15199	3	2191	antisense	CACNA1C antisense RNA 1 [Source:HGNC Symbol;Acc:HGNC:40119]
ENSG00000246731	MGC16275	lncRNA	17	-1	74209980	74213342	3362	5	2589	antisense	uncharacterized protein MGC16275 [Source:NCBI gene (formerly Entrezgene);Acc:85001]
ENSG00000246790	AP000977.1	lncRNA	11	-1	121447331	121453013	5682	2	2908	antisense	novel transcript, antisense to SORL1
ENSG00000246898	LINC00920	lncRNA	16	1	66408524	66412135	3611	1	2147	intergenic	longintergenic non-protein coding RNA 920 [Source:HGNC Symbol;Acc:HGNC:48611]
ENSG00000246982	Z84485.1	lncRNA	6	-1	36146698	36197205	50507	3	1230	antisense	novel transcript, antisense to BRPF3
ENSG00000246985	SOCS2-AS1	lncRNA	12	-1	93542022	93571768	29746	6	3325	antisense	SOCS2 antisense RNA 1 [Source:HGNC Symbol;Acc:HGNC:27054]
ENSG00000247092	SNHG10	lncRNA	14	-1	95521943	95534889	12946	11	3019	antisense	small nucleolar RNA host gene 10 [Source:HGNC Symbol;Acc:HGNC:27510]
ENSG00000247121	AC009126.1	lncRNA	5	-1	96814028	96935809	121781	13	2298	antisense	novel transcript, antisense to LNPEP and ERAP2
ENSG00000247137	AP000873.2	lncRNA	11	-1	83184491	83193794	9303	10	2515	bidirectional	novel transcript
ENSG00000247240	UBL7-AS1	lncRNA	15	1	74461265	74513636	52371	10	3083	intergenic	UBL7 antisense RNA 1 (head to head) [Source:HGNC Symbol;Acc:HGNC:48614]
ENSG00000247271	ZBED5-AS1	lncRNA	11	1	10858179	10908972	50793	9	2666	intergenic	ZBED5 antisense RNA 1 [Source:HGNC Symbol;Acc:HGNC:48646]
ENSG00000247287	AL359220.1	lncRNA	14	-1	61294909	61322838	27929	3	4499	antisense	novel transcript, antisense to PRKCH
ENSG00000247373	TMED2-DT	lncRNA	12	-1	123575891	123585115	9224	1	8279	antisense	TMED2 divergent transcript [Source:HGNC Symbol;Acc:HGNC:53346]
ENSG00000247400	DNAJC3-DT	lncRNA	13	-1	95648733	95676955	28222	4	2909	bidirectional	DNAJC3 divergent transcript [Source:HGNC Symbol;Acc:HGNC:39808]
ENSG00000247556	OIP5-AS1	lncRNA	15	1	41283990	41309737	25747	10	8829	intergenic	OIP5 antisense RNA 1 [Source:HGNC Symbol;Acc:HGNC:43563]
ENSG00000247572	CKMT2-AS1	lncRNA	5	-1	81201341	81301565	100224	14	2463	antisense	CKMT2 antisense RNA 1 [Source:HGNC Symbol;Acc:HGNC:48997]
ENSG00000247679	AC139795.2	lncRNA	5	1	177611240	177619754	8514	3	2090	intergenic	novel transcript
ENSG00000247708	STX18-AS1	lncRNA	4	1	4542131	4787359	245228	19	7580	antisense	STX18 antisense RNA 1 (head to head) [Source:HGNC Symbol;Acc:HGNC:48877]
ENSG00000247774	PCED1B-AS1	lncRNA	12	-1	47205898	47216456	10558	12	2494	antisense	PCED1B antisense RNA 1 [Source:HGNC Symbol;Acc:HGNC:44166]
ENSG00000247796	AC008966.1	lncRNA	5	1	53109816	53127673	17857	10	5930	antisense	novel transcript, antisense to MOCS2
ENSG00000247828	TMEM161B-AS1	lncRNA	5	1	88268891	88439337	170446	59	15798	antisense	TMEM161B antisense RNA 1 [Source:HGNC Symbol;Acc:HGNC:43839]
ENSG00000247853	AC006064.2	lncRNA	12	1	6578622	6584739	6117	1	2196	antisense	novel transcript, antisense to CHD4
ENSG00000247982	LINC00926	lncRNA	15	1	57300365	57307769	7404	4	2530	intergenic	longintergenic non-protein coding RNA 926 [Source:HGNC Symbol;Acc:HGNC:27514]
ENSG00000248008	NRAV	lncRNA	12	-1	120488079	120495946	7867	3	4142	antisense	negative regulator of antiviral response [Source:HGNC Symbol;Acc:HGNC:48588]
ENSG00000248015	AC005329.1	lncRNA	19	-1	1392170	1396467	4297	4	3571	antisense	novel transcript, antisense to NDUFS7
ENSG00000248019	FAM13A-AS1	lncRNA	4	1	88709298	88730103	20805	6	7056	antisense	FAM13A antisense RNA 1 [Source:HGNC Symbol;Acc:HGNC:19370]
ENSG00000248049	UBA6-AS1	lncRNA	4	1	67701209	68080952	379743	17	3769	antisense	UBA6 antisense RNA 1 (head to head) [Source:HGNC Symbol;Acc:HGNC:49083]
ENSG00000248092	NNT-AS1	lncRNA	5	-1	43571594	43603230	31636	8	4803	antisense	NNT antisense RNA 1 [Source:HGNC Symbol;Acc:HGNC:49005]
ENSG00000248275	TRIM52-AS1	lncRNA	5	1	181261169	181272307	11138	5	1167	intergenic	TRIM52 antisense RNA 1 (head to head) [Source:HGNC Symbol;Acc:HGNC:49006]
ENSG00000248309	MEF2C-AS1	lncRNA	5	1	88883328	89466398	583070	15	2350	antisense	MEF2C antisense RNA 1 [Source:HGNC Symbol;Acc:HGNC:48908]
ENSG00000248323	LUCAT1	lncRNA	5	-1	91054834	91314547	259713	61	3072	intergenic	lung cancer associated transcript 1 [Source:HGNC Symbol;Acc:HGNC:48498]
ENSG00000248367	AC008610.1	lncRNA	5	1	180293245	180295253	2008	1	393	intergenic	novel transcript
ENSG00000248429	FAM198B-AS1	lncRNA	4	1	158170752	158202877	32125	5	2917	antisense	FAM198B antisense RNA 1 [Source:HGNC Symbol;Acc:HGNC:53132]
ENSG00000248445	SEMA6A-AS1	lncRNA	5	1	116447547	116508276	60729	6	862	antisense	SEMA6A antisense RNA 1 [Source:HGNC Symbol;Acc:HGNC:51110]
ENSG00000248508	SRP14-AS1	lncRNA	15	1	40039242	40076539	37297	8	2538	intergenic	SRP14 antisense RNA1 (head to head) [Source:HGNC Symbol;Acc:HGNC:48619]
ENSG00000248810	LINC02432	lncRNA	4	-1	141302910	141357096	54186	8	3104	intergenic	longintergenic non-protein coding RNA 2432 [Source:HGNC Symbol;Acc:HGNC:53363]
ENSG00000249087	ZNF436-AS1	lncRNA	1	1	23368997	23371839	2842	7	2547	antisense	ZNF436 antisense RNA 1 [Source:HGNC Symbol;Acc:HGNC:25122]
ENSG00000249096	LINC02362	lncRNA	4	-1	184365180	184382416	17236	13	2044	intergenic	longintergenic non-protein coding RNA 2362 [Source:HGNC Symbol;Acc:HGNC:53284]
ENSG00000249476	AC008467.1	lncRNA	5	-1	109237120	109326369	89249	2	5471	intergenic	novel transcript
ENSG00000249592	AC139887.2	lncRNA	4	-1	760202	781859	21657	7	2617	antisense	novel transcript, antisense to PCGF3
ENSG00000249667	LINC01259	lncRNA	4	1	38509767	38518056	8289	1	757	intergenic	longintergenic non-protein coding RNA 1259 [Source:HGNC Symbol;Acc:HGNC:49899]
ENSG00000249673	NOP14-AS1	lncRNA	4	1	2934882	2961738	26856	13	5077	antisense	NOP14 antisense RNA 1 [Source:HGNC Symbol;Acc:HGNC:20205]
ENSG00000249684	AC106795.2	lncRNA	5	1	177950335	177963960	13625	5	2453	intergenic	novel transcript, antisense to PROP1
ENSG00000249790	AC092490.1	lncRNA	12	1	8788253	8795789	7536	5	1972	intergenic	novel transcript
ENSG00000249825	CTD-2201I18.1	lncRNA	5	-1	80052374	80083654	31280	4	2893	antisense	uncharacterized LOC101929215 [Source:NCBI gene (formerly Entrezgene);Acc:101929215]
ENSG00000249859	PVT1	lncRNA	8	1	127794526	128187101	392575	176	2450	intergenic	Pvt1 oncogene [Source:HGNC Symbol;Acc:HGNC:9709]
ENSG00000250091	DNAH10OS	lncRNA	12	-1	123925461	123934984	9523	1	6003		dynein axonemal heavy chain 10 opposite strand [Source:HGNC Symbol;Acc:HGNC:37121]
ENSG00000250155	AC008957.1	lncRNA	5	-1	36666214	36725195	58981	4	1924	antisense	novel transcript
ENSG00000250303	LINC02762	lncRNA	11	1	112270749	112362534	91785	6	3011	intergenic	longintergenic non-protein coding RNA 2762 [Source:HGNC Symbol;Acc:HGNC:27443]
ENSG00000250334	LINC00989	lncRNA	4	1	79491802	79623479	131677	11	2662	intergenic	longintergenic non-protein coding RNA 989 [Source:HGNC Symbol;Acc:HGNC:48918]
ENSG00000250548	LINC01303	lncRNA	14	-1	61556273	61570653	14380	3	5103	antisense	longintergenic non-protein coding RNA 1303 [Source:HGNC Symbol;Acc:HGNC:50470]
ENSG00000250616	AC012645.1	lncRNA	16	1	30096430	30104116	7686	1	1650	antisense	novel transcript, antisense to YPEL3
ENSG00000250696	AC111000.4	lncRNA	4	1	69182100	69216766	34666	2	2648	antisense	novel transcript, antisense to UGT2B11
ENSG00000250850	AL161781.2	lncRNA	9	1	37002697	37008040	5343	1	739	antisense	novel transcript, antisense to PAX5
ENSG00000250903	GMDS-DT	lncRNA	6	1	2245718	2525976	280258	31	8217	intergenic	GMDS divergent transcript [Source:HGNC Symbol;Acc:HGNC:48993]
ENSG00000251002	AC244502.1	lncRNA	14	-1	22197446	22482959	285513	12	4207	intergenic	novel transcript, antisense to IG_gene_cluster
ENSG00000251022	THAP9-AS1	lncRNA	4	-1	82893009	82900960	7951	12	2770	sense intronic	THAP9 antisense RNA 1 [Source:HGNC Symbol;Acc:HGNC:44172]
ENSG00000251023	AC114980.1	lncRNA	5	-1	93860669	93863825	3156	1	3157	sense intronic	novel transcript
ENSG00000251136	AF117829.1	lncRNA	8	-1	89585872	89757812	171940	17	4686	intergenic	novel transcript
ENSG00000251143	AP002490.1	lncRNA	11	1	72014291	72020910	6619	1	4233	antisense	novel transcript
ENSG00000251230	MIR3945HG	lncRNA	4	-1	184844554	184855751	11197	5	1031	intergenic	MIR3945 host gene [Source:HGNC Symbol;Acc:HGNC:52002]
ENSG00000251259	AC004069.1	lncRNA	4	-1	105137280	105140619	3339	1	549	intergenic	novel transcript
ENSG00000251301	LINC02384	lncRNA	12	-1	68332888	68451663	118775	9	3447	intergenic	longintergenic non-protein coding RNA 2384 [Source:HGNC Symbol;Acc:HGNC:53308]
ENSG00000251364	AC107884.1	lncRNA	11	-1	7418826	7513644	94818	14	4444	antisense	novel transcript, antisense to OLFML1
ENSG00000251381	LINC00958	lncRNA	11	-1	12961541	12989597	28056	16	2013	intergenic	longintergenic non-protein coding RNA 958 [Source:HGNC Symbol;Acc:HGNC:48671]
ENSG00000251442	LINC01094	lncRNA	4	1	78638780	78683185	44405	18	2918	intergenic	longintergenic non-protein coding RNA 1094 [Source:HGNC Symbol;Acc:HGNC:49219]
ENSG00000251513	LIX1-AS1	lncRNA	5	1	97089075	97437217	348142	1	1793	intergenic	LIX1 and RIOK2 antisense RNA 1 [Source:HGNC Symbol;Acc:HGNC:52976]
ENSG00000251562	MALAT1	lncRNA	11	1	65497688	65506516	8828	17	8708	intergenic	metastasis associated lung adenocarcinoma transcript 1 [Source:HGNC Symbol;Acc:HGNC:29665]
ENSG00000251615	AC104825.1	lncRNA	4	-1	8355090	8358338	3248	1	3249	intergenic	novel transcript
ENSG00000251661	AC136475.1	lncRNA	11	1	318640	325631	6991	3	1151	antisense	novel transcript, antisense to IFITM3
ENSG00000252690	AC105339.2	lncRNA	15	1	82752884	82757208	4324	1	4325	antisense	TEC
ENSG00000253106	AC090198.1	lncRNA	8	1	124488510	124491643	3133	1	2355	antisense	novel transcript, antisense to TATDN1
ENSG00000253200	AC037459.2	lncRNA	8	-1	22613908	22616657	2749	1	2750	antisense	novel transcript, antisense to KIAA1967
ENSG00000253210	AC040970.1	lncRNA	8	-1	141124717	141130064	5347	6	1490	antisense	novel transcript
ENSG00000253364	COPDA1	lncRNA	14	-1	105647924	105649057	1133	1	548	intergenic	chronic obstructive pulmonary disease associated lncRNA 1 [Source:HGNC Symbol;Acc:HGNC:53171]
ENSG00000253522	MIR3142HG	lncRNA	5	1	160438594	160487426	48832	2	2301	intergenic	MIR3142 host gene [Source:HGNC Symbol;Acc:HGNC:51944]
ENSG00000253549	CA3-AS1	lncRNA	8	-1	85440596	85464915	24319	8	2578	antisense	CA3 antisense RNA 1 [Source:HGNC Symbol;Acc:HGNC:51657]
ENSG00000253616	AC107959.3	lncRNA	8	-1	23071377	23074488	3111	2	484	intergenic	novel transcript
ENSG00000253669	GASAL1	lncRNA	8	1	102805517	102810039	4522	5	2770	intergenic	growth arrest associated lncRNA 1 [Source:HGNC Symbol;Acc:HGNC:53461]
ENSG00000253716	MINCR	lncRNA	8	-1	143280161	143281690	1529	7	1527	intergenic	MYC-induced long non-coding RNA [Source:HGNC Symbol;Acc:HGNC:51653]
ENSG00000253738	OTUD6B-AS1	lncRNA	8	-1	91059318	91070583	11265	4	5405	bidirectional	OTUD6B antisense RNA 1 (head to head) [Source:HGNC Symbol;Acc:HGNC:50466]
ENSG00000253982	AC100810.1	lncRNA	8	-1	1761054	1764508	3454	5	2122	antisense	novel transcript
ENSG00000253986	AC104561.3	lncRNA	8	-1	23493009	23494198	1189	1	715	intergenic	novel transcript
ENSG00000254363	AC011379.2	lncRNA	5	1	140157319	140173051	15732	2	5951	intergenic	novel transcript
ENSG00000254419	AL139349.1	lncRNA	20	1	58710795	58711633	838	1	577	sense intronic	novel transcript
ENSG00000254473	AL354920.1	lncRNA	9	1	83707594	83713378	5784	2	1017	intergenic	novel transcript, antisense to UBQLN1
ENSG00000254531	FLJ20021	lncRNA	4	1	101347780	101348883	1103	2	790	antisense	uncharacterized LOC90024 [Source:NCBI gene (formerly Entrezgene);Acc:90024]
ENSG00000254614	AP003068.2	lncRNA	11	-1	65177606	65181834	4228	2	1662	antisense	novel transcript, antisense to CAPN1
ENSG00000254635	WAC-AS1	lncRNA	10	-1	28522652	28533066	10414	3	2649	antisense	WAC antisense RNA 1 (head to head) [Source:HGNC Symbol;Acc:HGNC:27347]
ENSG00000254682	AP002387.1	lncRNA	11	1	71448674	71452157	3483	1	680	antisense	novel transcript
ENSG00000254703	SENCR	lncRNA	11	-1	128691672	128696023	4351	1	1298	antisense	smooth muscle and endothelial cell enriched migration/differentiation-associated lncRNA [Source:HGNC Symbol;Acc:HGNC:44177]
ENSG00000254718	AL157756.1	lncRNA	14	-1	60240121	60248765	8644	4	2859	antisense	novel transcript, antisense to PPM1A
ENSG00000254760	AC008750.1	lncRNA	19	1	51414298	51414965	667	1	492	antisense	novel transcript, antisense to SIGLEC10
ENSG00000254789	AC073172.1	lncRNA	11	-1	15571817	15622447	50630	3	853	intergenic	novel transcript
ENSG00000254802	AC022182.2	lncRNA	8	-1	60965802	60967775	1973	1	859	intergenic	novel transcript
ENSG00000254815	LMNTD2-AS1	lncRNA	11	1	557595	560107	2512	4	2210	antisense	LMNTD2 antisense RNA 1 [Source:HGNC Symbol;Acc:HGNC:41204]
ENSG00000254837	AP001372.2	lncRNA	11	1	74493366	74498533	5167	2	2493	sense intronic	uncharacterized LOC100287896 [Source:NCBI gene (formerly Entrezgene);Acc:100287896]
ENSG00000254859	AC067930.3	lncRNA	8	-1	143541973	143549729	7756	1	498	intergenic	novel transcript
ENSG00000254860	TMEM9B-AS1	lncRNA	11	1	8964510	8977527	13017	4	4181	intergenic	TMEM9B antisense RNA 1 [Source:HGNC Symbol;Acc:HGNC:19230]
ENSG00000254876	SUGT1P4-STRA6LP	lncRNA	9	1	97238449	97297314	58865	2	3161	intergenic	SUGT1P4-STRA6LP readthrough [Source:HGNC Symbol;Acc:HGNC:53834]
ENSG00000254887	AC010247.1	lncRNA	19	1	42132555	42137099	4544	2	759	antisense	novel transcript, antisense to POU2F2
ENSG00000254910	AC136475.2	lncRNA	11	-1	310139	311141	1002	1	392	antisense	novel transcript
ENSG00000255026	AC136475.3	lncRNA	11	1	287305	288987	1682	3	812	intergenic	novel transcript
ENSG00000255031	AP002807.1	lncRNA	11	1	68050740	68053762	3022	3	791	antisense	novel transcript, antisense to CHKA
ENSG00000255045	AP000866.5	lncRNA	11	-1	124744634	124746337	1703	1	445	antisense	novel transcript
ENSG00000255121	CCDC84-DT	lncRNA	11	-1	118994824	118998004	3180	2	1359	intergenic	CCDC84 divergent transcript [Source:HGNC Symbol;Acc:HGNC:54215]
ENSG00000255135	AP002360.1	lncRNA	11	-1	76435559	76444687	9128	5	738	bidirectional	novel transcript
ENSG00000255182	AC084125.2	lncRNA	8	-1	144495458	144505444	9986	5	3392	antisense	novel transcript, antisense to PPP1R16A
ENSG00000255197	AC090559.1	lncRNA	11	-1	47381509	47409369	27860	6	2732	antisense	novel transcript
ENSG00000255198	SNHG9	lncRNA	16	1	1964959	1965509	550	2	471	intergenic	small nucleolar RNA host gene 9 [Source:HGNC Symbol;Acc:HGNC:33102]
ENSG00000255240	AP001636.3	lncRNA	11	-1	58933643	59058659	125016	4	3360	antisense	novel transcript
ENSG00000255284	AP006621.3	lncRNA	11	1	777578	784297	6719	4	765	intergenic	novel transcript
ENSG00000255310	AF131215.5	lncRNA	8	-1	11107788	11109726	1938	1	1939	sense intronic	novel transcript
ENSG00000255328	AC136475.5	lncRNA	11	1	327171	330122	2951	3	827	antisense	novel transcript
ENSG00000255389	Z97989.1	lncRNA	6	1	111599875	111602295	2420	1	2421	antisense	chromosome 6 open reading frame 3
ENSG00000255441	SIGLEC10-AS1	lncRNA	19	1	51415724	51417425	1701	2	729	antisense	SIGLEC10 antisense RNA 1 [Source:HGNC Symbol;Acc:HGNC:40719]
ENSG00000255455	AP003486.1	lncRNA	11	-1	130866254	130870247	3993	1	3994	intergenic	novel transcript
ENSG00000255517	AP002748.4	lncRNA	11	-1	66473490	66480233	6743	5	944	antisense	novel transcript
ENSG00000255571	MIR9-3HG	lncRNA	15	1	89361579	89398487	36908	53	5427	intergenic	MIR9-3 host gene [Source:HGNC Symbol;Acc:HGNC:27388]
ENSG00000255717	SNHG1	lncRNA	11	-1	62851984	62855953	3969	54	3771	bidirectional	small nucleolar RNA host gene 1 [Source:HGNC Symbol;Acc:HGNC:32688]
ENSG00000255733	IFNG-AS1	lncRNA	12	1	67989445	68234686	245241	4	2608	antisense	IFNG antisense RNA 1 [Source:HGNC Symbol;Acc:HGNC:43910]
ENSG00000255760	LINC02422	lncRNA	12	-1	31876969	31959316	82347	2	1293	intergenic	longintergenic non-protein coding RNA 2422 [Source:HGNC Symbol;Acc:HGNC:53352]
ENSG00000255801	AC092746.1	lncRNA	12	-1	8548361	8567613	19252	1	562	intergenic	novel transcript
ENSG00000255847	AP003717.1	lncRNA	11	-1	73963657	73970287	6630	2	1412	antisense	novel transcript
ENSG00000255857	PXN-AS1	lncRNA	12	1	120201291	120213231	11940	9	2525	antisense	PXN antisense RNA 1 [Source:HGNC Symbol;Acc:HGNC:44123]
ENSG00000256007	ARAP1-AS1	lncRNA	11	1	72685075	72693808	8733	1	388	antisense	ARAP1 antisense RNA 1 [Source:HGNC Symbol;Acc:HGNC:39993]
ENSG00000256020	AC006205.2	lncRNA	12	-1	585865	586486	621	1	373	sense intronic	novel transcript
ENSG00000256039	LINC02446	lncRNA	12	1	10553362	10572688	19326	2	948	intergenic	longintergenic non-protein coding RNA 2446 [Source:HGNC Symbol;Acc:HGNC:53378]
ENSG00000256092	SBNO1-AS1	lncRNA	12	1	123363868	123366113	2245	2	1920	intergenic	SBNO1 antisense RNA 1 [Source:HGNC Symbol;Acc:HGNC:54355]
ENSG00000256128	LINC00944	lncRNA	12	-1	126729787	126772519	42732	22	2057	intergenic	longintergenic non-protein coding RNA 944 [Source:HGNC Symbol;Acc:HGNC:48640]
ENSG00000256262	USP30-AS1	lncRNA	12	-1	109052350	109053952	1602	1	656	antisense	USP30 antisense RNA 1 [Source:HGNC Symbol;Acc:HGNC:40909]
ENSG00000256271	CACNA1C-AS2	lncRNA	12	-1	2668500	2672220	3720	1	609	antisense	CACNA1C antisense RNA 2 [Source:HGNC Symbol;Acc:HGNC:40118]
ENSG00000256433	AC005840.2	lncRNA	12	1	6393879	6396148	2269	2	1803	intergenic	novel transcript
ENSG00000256448	AP000763.3	lncRNA	11	1	73405297	73410682	5385	2	334	antisense	novel transcript
ENSG00000256576	LINC02361	lncRNA	12	-1	132186735	132189695	2960	1	1484	intergenic	longintergenic non-protein coding RNA 2361 [Source:HGNC Symbol;Acc:HGNC:53283]
ENSG00000256582	LINC02390	lncRNA	12	1	9704077	9709350	5273	1	560	intergenic	longintergenic non-protein coding RNA 2390 [Source:HGNC Symbol;Acc:HGNC:53317]
ENSG00000256628	ZBTB11-AS1	lncRNA	3	1	101676475	101679217	2742	1	2743	intergenic	ZBTB11 antisense RNA 1 [Source:HGNC Symbol;Acc:HGNC:48573]
ENSG00000256633	PDE2A-AS2	lncRNA	11	1	72584572	72587979	3407	1	664	antisense	PDE2A antisense RNA 2 [Source:HGNC Symbol;Acc:HGNC:40434]
ENSG00000256751	PLBD1-AS1	lncRNA	12	1	14567393	14624191	56798	3	4103	antisense	PLBD1 antisense RNA 1 [Source:HGNC Symbol;Acc:HGNC:51143]
ENSG00000256862	PARP11-AS1	lncRNA	12	1	3871579	3910382	38803	7	1028	antisense	PARP11 antisense RNA 1 [Source:HGNC Symbol;Acc:HGNC:40103]
ENSG00000256948	AC026369.3	lncRNA	12	-1	106524	111850	5326	1	586	antisense	novel transcript
ENSG00000257027	AC010186.3	lncRNA	12	1	9658567	9662085	3518	1	2508	intergenic	novel transcript
ENSG00000257167	TMPO-AS1	lncRNA	12	-1	98512973	98516422	3449	2	3357	antisense	TMPO antisense RNA 1 [Source:HGNC Symbol;Acc:HGNC:44158]
ENSG00000257176	AC009318.1	lncRNA	12	-1	29277955	29317848	39893	3	4676	antisense	novel transcript, antisense to FAR2
ENSG00000257221	AC007569.1	lncRNA	12	1	108628668	108642349	13681	3	1857	antisense	novel transcript, antisense to SELPLG
ENSG00000257242	LINC01619	lncRNA	12	-1	91984976	92142914	157938	12	2205	sense intronic	longintergenic non-protein coding RNA 1619 [Source:HGNC Symbol;Acc:HGNC:27409]
ENSG00000257275	AL139020.1	lncRNA	14	1	95711747	95757656	45909	3	2738	intergenic	novel transcript, antisense to TCL1A
ENSG00000257337	AC068888.1	lncRNA	12	-1	53012884	53054450	41566	24	2863	antisense	novel transcript, antisense to TENC1 & EIF4B
ENSG00000257354	AC048341.1	lncRNA	12	1	62602752	62622213	19461	1	8693	intergenic	novel transcript
ENSG00000257433	AC004241.1	lncRNA	12	1	47706083	47742294	36211	9	3299	intergenic	novel transcript, antisense to ENDOU and RAPGEF3
ENSG00000257495	KRT73-AS1	lncRNA	12	1	52601467	52615305	13838	3	3808	antisense	KRT73 antisense RNA 1 [Source:HGNC Symbol;Acc:HGNC:49607]
ENSG00000257497	AC121761.1	lncRNA	12	-1	75483454	75489820	6366	1	1482	antisense	novel transcript, antisense to GLIPR1
ENSG00000257621	PSMA3-AS1	lncRNA	14	-1	58265365	58298134	32769	16	2475	sense intronic	PSMA3 antisense RNA 1 [Source:HGNC Symbol;Acc:HGNC:26445]
ENSG00000257698	GIHCG	lncRNA	12	-1	57930115	57936345	6230	13	2214	intergenic	GIHCG inhibitor of miR-200b/200a/429 expression [Source:HGNC Symbol;Acc:HGNC:52649]
ENSG00000257702	LBX2-AS1	lncRNA	2	1	74502595	74504678	2083	2	2083	antisense	LBX2 antisense RNA 1 [Source:HGNC Symbol;Acc:HGNC:25136]
ENSG00000257764	AC020656.1	lncRNA	12	-1	69353493	69354225	732	1	599	antisense	novel transcript, antisense to LYZ
ENSG00000257815	PRANCR	lncRNA	12	-1	69901918	70243379	341461	10	5234	antisense	progenitor renewal associated non-coding RNA [Source:HGNC Symbol;Acc:HGNC:51126]
ENSG00000257878	AC007298.2	lncRNA	12	1	95996521	96011489	14968	1	862	antisense	novel transcript, antisense to LTA4H
ENSG00000258017	AC011603.3	lncRNA	12	1	49127782	49188484	60702	9	2597	intergenic	novel transcript, antisense to TUBA1B
ENSG00000258056	AC009779.2	lncRNA	12	1	55729104	55730852	1748	1	1443	antisense	novel transcript, antisense to CD63
ENSG00000258199	AC073896.4	lncRNA	12	-1	56162359	56190284	27925	1	403	sense intronic	novel transcript, sense overlapping to SMARCC2
ENSG00000258301	VASH1-AS1	lncRNA	14	-1	76781733	76786724	4991	2	1684	sense intronic	VASH1 antisense RNA 1 [Source:HGNC Symbol;Acc:HGNC:53215]
ENSG00000258441	LINC00641	lncRNA	14	-1	21200079	21206900	6821	2	5425	intergenic	longintergenic non-protein coding RNA 641 [Source:HGNC Symbol;Acc:HGNC:27511]
ENSG00000258476	LINC02207	lncRNA	15	1	93835490	93878822	43332	42	4282	intergenic	longintergenic non-protein coding RNA 2207 [Source:HGNC Symbol;Acc:HGNC:53073]
ENSG00000258511	LINC02295	lncRNA	14	1	98136074	98139242	3168	1	374	intergenic	longintergenic non-protein coding RNA 2295 [Source:HGNC Symbol;Acc:HGNC:53211]
ENSG00000258559	AC005519.1	lncRNA	14	-1	74289127	74294425	5298	1	1367	sense intronic	novel transcript, sense overlapping ABCD4
ENSG00000258572	AL133467.1	lncRNA	14	1	95516136	95517911	1775	1	993	intergenic	novel transcript
ENSG00000258634	AL160006.1	lncRNA	1	1	110058340	110062555	4215	1	4216	antisense	novel transcript, antisense to ALX3
ENSG00000258701	LINC00638	lncRNA	14	1	104821201	104823718	2517	1	2518	intergenic	longintergenic non-protein coding RNA 638 [Source:HGNC Symbol;Acc:HGNC:28325]
ENSG00000258727	AL135999.1	lncRNA	14	1	23561097	23568073	6976	1	3243	antisense	novel transcript, antisense to AP1G2
ENSG00000258733	LINC02328	lncRNA	14	1	85911438	86161500	250062	13	2706	intergenic	longintergenic non-protein coding RNA 2328 [Source:HGNC Symbol;Acc:HGNC:53248]
ENSG00000258738	AL121603.2	lncRNA	14	1	34874343	34876459	2116	1	2117	antisense	novel transcript, antisense to BAZ1A
ENSG00000258768	AL356019.2	lncRNA	14	-1	20260480	20264308	3828	1	3829	sense intronic	novel transcript
ENSG00000258810	AL133371.2	lncRNA	14	1	20783888	20784293	405	1	294	intergenic	novel transcript, antisense to RNASE1
ENSG00000258819	LINC02289	lncRNA	14	-1	77069169	77076392	7223	7	1817	intergenic	longintergenic non-protein coding RNA 2289 [Source:HGNC Symbol;Acc:HGNC:53205]
ENSG00000258867	LINC01146	lncRNA	14	1	88024519	88098025	73506	84	1963	intergenic	longintergenic non-protein coding RNA 1146 [Source:HGNC Symbol;Acc:HGNC:49467]
ENSG00000258875	AL135818.1	lncRNA	14	1	91242759	91252211	9452	3	1740	antisense	novel transcript, antisense to GPR68
ENSG00000258920	FOXN3-AS1	lncRNA	14	1	89417354	89419793	2439	1	1077	antisense	FOXN3 antisense RNA 1 [Source:HGNC Symbol;Acc:HGNC:44290]
ENSG00000258944	AC004846.2	lncRNA	14	-1	73272182	73274081	1899	1	777	antisense	novel transcript, antisense to PAPLN
ENSG00000259065	AC005520.2	lncRNA	14	1	73787355	73803300	15945	3	2109	antisense	novel transcript, antisense to C14orf43
ENSG00000259291	ZNF710-AS1	lncRNA	15	-1	90074512	90082207	7695	2	2133	antisense	ZNF710 antisense RNA 1 [Source:HGNC Symbol;Acc:HGNC:53141]
ENSG00000259321	AL136295.2	lncRNA	14	1	24139445	24140444	999	1	747	intergenic	novel transcript
ENSG00000259366	AC108449.2	lncRNA	8	1	29055935	29056685	750	1	552	sense intronic	novel transcript,sense intronic to HMBOX1
ENSG00000259436	AC010247.2	lncRNA	19	1	42152569	42157523	4954	1	1955	antisense	novel transcript, antisense to POU2F2
ENSG00000259448	LINC02352	lncRNA	15	1	31215622	31224445	8823	3	2073	intergenic	longintergenic non-protein coding RNA 2352 [Source:HGNC Symbol;Acc:HGNC:53274]
ENSG00000259623	AC125257.1	lncRNA	17	-1	41848518	41851447	2929	1	2930	intergenic	novel transcript, sense overlapping to KLHL11
ENSG00000259642	ST20-AS1	lncRNA	15	1	79922771	79926993	4222	2	4223	antisense	ST20 antisense RNA 1 [Source:HGNC Symbol;Acc:HGNC:27521]
ENSG00000259652	AC090181.1	lncRNA	15	1	77043680	77045160	1480	1	264	antisense	novel transcript, antisense to TSPAN3
ENSG00000259661	AC068831.3	lncRNA	15	-1	90920218	90921186	968	1	795	antisense	novel transcript, antisense to MAN2A2
ENSG00000259673	IQCH-AS1	lncRNA	15	-1	67290636	67521844	231208	10	5753	antisense	IQCH antisense RNA 1 [Source:HGNC Symbol;Acc:HGNC:44104]
ENSG00000259768	AC004943.2	lncRNA	16	1	72665123	72822781	157658	3	4842	antisense	novel transcript, antisense to ZFHX3
ENSG00000259772	AC012236.1	lncRNA	15	-1	31221999	31230838	8839	5	1024	intergenic	uncharacterized LOC283710 [Source:NCBI gene (formerly Entrezgene);Acc:283710]
ENSG00000259820	AC083843.2	lncRNA	8	-1	134792020	134798272	6252	1	6253	intergenic	novel transcript
ENSG00000259834	AL365361.1	lncRNA	1	-1	110653560	110657040	3480	1	3481	intergenic	novel transcript
ENSG00000259865	AL390728.6	lncRNA	1	-1	247187281	247188526	1245	1	1246	intergenic	novel transcript
ENSG00000259877	AC009113.1	lncRNA	16	-1	89215211	89217653	2442	1	2443	bidirectional	novel transcript, antisense to ZNF778
ENSG00000259891	AC107375.1	lncRNA	8	-1	140505813	140508043	2230	1	2231	intergenic	novel transcript, antisense to CHRAC1
ENSG00000259940	AC109449.1	lncRNA	16	-1	27213308	27214993	1685	1	1686	antisense	novel transcript, antisense to JMJD5
ENSG00000259943	AL050341.2	lncRNA	1	-1	40256427	40257967	1540	1	1541	bidirectional	novel transcript, antisense to ZMPSTE24
ENSG00000259953	AL138756.1	lncRNA	9	-1	112028570	112039143	10573	4	4488	intergenic	novel transcript, overlapping SUSD1
ENSG00000259959	AC107068.1	lncRNA	4	-1	47840122	47844339	4217	1	4218	intergenic	novel transcript
ENSG00000259972	AC009120.2	lncRNA	16	-1	74305127	74335346	30219	7	2805	antisense	novel transcript, antisense to PSMD7
ENSG00000259976	AC093010.2	lncRNA	3	-1	114314501	114329714	15213	1	15214	sense intronic	novel transcript
ENSG00000260005	AC027601.1	lncRNA	17	1	81228707	81233983	5276	2	4506	antisense	novel transcript, antisense to C17orf56
ENSG00000260032	NORAD	lncRNA	20	-1	36045618	36051018	5400	1	5401	intergenic	non-coding RNA activated by DNA damage [Source:HGNC Symbol;Acc:HGNC:44311]
ENSG00000260077	AC104794.3	lncRNA	2	-1	10039092	10040663	1571	1	1572	intergenic	novel transcript
ENSG00000260083	MIR762HG	lncRNA	16	1	30875222	30895220	19998	8	1429	antisense	MIR762 host gene [Source:HGNC Symbol;Acc:HGNC:51386]
ENSG00000260101	AC008074.2	lncRNA	2	-1	64522187	64524093	1906	1	1907	bidirectional	novel transcript
ENSG00000260193	LINC02846	lncRNA	9	-1	136107808	136109424	1616	2	1274	intergenic	longintergenic non-protein coding RNA 2846 [Source:HGNC Symbol;Acc:HGNC:54381]
ENSG00000260196	AC124798.1	lncRNA	11	1	17380649	17383531	2882	1	2883	intergenic	antisense to KCNJ11 and overlapping to a novel gene
ENSG00000260219	CD2BP2-DT	lncRNA	16	1	30355441	30357104	1663	1	992	antisense	CD2BP2 divergent transcript [Source:HGNC Symbol;Acc:HGNC:53029]
ENSG00000260228	AC009119.1	lncRNA	16	-1	83789967	83807834	17867	5	3291	antisense	novel transcript, antisense to CDH13
ENSG00000260231	KDM7A-DT	lncRNA	7	1	140177184	140179640	2456	1	2457	intergenic	KDM7A divergent transcript [Source:HGNC Symbol;Acc:HGNC:48959]
ENSG00000260233	ZNRD2-AS1	lncRNA	11	-1	65568482	65570423	1941	2	1942	bidirectional	ZNRD2 antisense RNA 1 (head to head) [Source:HGNC Symbol;Acc:HGNC:27384]
ENSG00000260244	AC104083.1	lncRNA	4	1	155734448	155737062	2614	1	2615	intergenic	novel transcript, overlapping GUCY1A3
ENSG00000260257	AL035071.1	lncRNA	20	1	32856621	32858751	2130	1	2131	intergenic	novel transcript
ENSG00000260260	SNHG19	lncRNA	16	-1	2154797	2155358	561	1	342	bidirectional	small nucleolar RNA host gene 19 [Source:HGNC Symbol;Acc:HGNC:49574]
ENSG00000260267	AC026471.1	lncRNA	16	-1	31456711	31459736	3025	1	3026	antisense	novel transcript, antisense to ARMC5
ENSG00000260274	AC068338.2	lncRNA	15	1	75368155	75369584	1429	1	1430	intergenic	novel transcript
ENSG00000260276	AC022167.2	lncRNA	16	1	8848105	8860456	12351	2	2288	antisense	novel transcript, antisense to CARHSP1
ENSG00000260285	AL133367.1	lncRNA	14	-1	103525010	103529072	4062	1	4063	bidirectional	novel transcript, antisense to TRMT61A
ENSG00000260296	AC095057.3	lncRNA	4	1	40166675	40167831	1156	1	1157	intergenic	novel transcript, overlapping N4BP2
ENSG00000260306	AC092375.2	lncRNA	16	-1	21794095	21795759	1664	1	1665	intergenic	novel transcript
ENSG00000260361	AC106028.3	lncRNA	15	-1	92779757	92781492	1735	1	1736	sense intronic	novel transcript
ENSG00000260401	AP002761.4	lncRNA	11	1	73238975	73242335	3360	1	3361	intergenic	novel transcript, overlapping to P2RY2
ENSG00000260461	AL133355.1	lncRNA	10	-1	103877374	103879761	2387	1	2388	intergenic	novel transcript, overlapping to OBFC1
ENSG00000260496	AC009041.1	lncRNA	16	-1	991151	1000926	9775	2	987	intergenic	novel transcript
ENSG00000260517	AC009093.2	lncRNA	16	1	29139661	29216706	77045	2	2079	intergenic	novel transcript
ENSG00000260528	FAM157C	lncRNA	16	1	90102271	90178344	76073	9	2184	intergenic	family with sequence similarity 157 member C [Source:HGNC Symbol;Acc:HGNC:34081]
ENSG00000260563	AC132872.1	lncRNA	17	1	82293716	82294910	1194	1	1195	intergenic	novel transcript
ENSG00000260565	ERVK13-1	lncRNA	16	-1	2660348	2682379	22031	44	6510	intergenic	endogenous retrovirus group K13 member 1 [Source:HGNC Symbol;Acc:HGNC:27548]
ENSG00000260592	AC130456.3	lncRNA	16	-1	19476916	19487899	10983	1	633	antisense	novel transcript, antisense to TMC5
ENSG00000260630	SNAI3-AS1	lncRNA	16	1	88663298	88687278	23980	11	2446	intergenic	SNAI3 antisense RNA 1 [Source:HGNC Symbol;Acc:HGNC:28327]
ENSG00000260686	AC008669.1	lncRNA	5	1	122832356	122834533	2177	1	2178	intergenic	novel transcript, overlapping SNX2
ENSG00000260698	AL591848.3	lncRNA	1	1	246682108	246685075	2967	1	2968	intergenic	novel transcript
ENSG00000260708	AL118516.1	lncRNA	22	-1	46761894	46762563	669	1	670	bidirectional	novel transcript, antisense to TBC1D22A
ENSG00000260711	AL121839.2	lncRNA	14	-1	91752856	91759798	6942	1	6943	sense intronic	novel transcript, intronic to CATSPERB
ENSG00000260719	AC009133.3	lncRNA	16	1	29745247	29748299	3052	1	1656	antisense	novel transcript, antisense to C16orf54
ENSG00000260778	AC009065.4	lncRNA	16	1	2268155	2273418	5263	3	543	intergenic	novel transcript
ENSG00000260793	AC003102.1	lncRNA	17	1	44221401	44223710	2309	2	1796	antisense	novel transcript, antisense to UBTF
ENSG00000260804	LINC01963	lncRNA	2	1	216217045	216220192	3147	1	3148	intergenic	longintergenic non-protein coding RNA 1963 [Source:HGNC Symbol;Acc:HGNC:25283]
ENSG00000260807	CEROX1	lncRNA	16	-1	975761	981596	5835	11	3726	sense intronic	cytoplasmic endogenous regulator of oxidative phosphorylation 1 [Source:HGNC Symbol;Acc:HGNC:53928]
ENSG00000260852	FBXL19-AS1	lncRNA	16	-1	30919319	30923269	3950	1	3951	antisense	FBXL19 antisense RNA 1 [Source:HGNC Symbol;Acc:HGNC:27557]
ENSG00000260910	LINC00565	lncRNA	13	-1	113926514	113928844	2330	1	5940	intergenic	longintergenic non-protein coding RNA 565 [Source:HGNC Symbol;Acc:HGNC:43709]
ENSG00000260911	AC135050.3	lncRNA	16	1	31043150	31049868	6718	1	449	intergenic	novel transcript
ENSG00000260912	AL158206.1	lncRNA	9	1	19453209	19455173	1964	1	1965	intergenic	novel transcript, overlapping ACER2
ENSG00000260917	AL158212.3	lncRNA	10	1	112823490	112827726	4236	1	4237	intergenic	novel transcript, overlapping to VTI1A
ENSG00000260920	AL031985.3	lncRNA	1	1	40464319	40466767	2448	1	2449	intergenic	novel transcript, sense overlapping with ZNF643
ENSG00000260923	LINC02193	lncRNA	16	1	90173217	90222851	49634	15	2328	intergenic	longintergenic non-protein coding RNA 2193 [Source:HGNC Symbol;Acc:HGNC:53055]
ENSG00000260924	LINC01311	lncRNA	22	1	19171395	19172839	1444	1	1445	intergenic	longintergenic non-protein coding RNA 1311 [Source:HGNC Symbol;Acc:HGNC:50503]
ENSG00000260942	CAPN10-DT	lncRNA	2	-1	240582700	240586699	3999	1	4000	bidirectional	CAPN10 divergent transcript [Source:HGNC Symbol;Acc:HGNC:48839]
ENSG00000260943	LINC02555	lncRNA	12	-1	40140926	40142876	1950	1	1951	intergenic	longintergenic non-protein coding RNA 2555 [Source:HGNC Symbol;Acc:HGNC:53593]
ENSG00000260966	AP001486.2	lncRNA	11	-1	103050687	103055799	5112	1	5113	intergenic	novel transcript, overlapping to DCUN1D5
ENSG00000260979	AC022167.3	lncRNA	16	1	8962706	8966990	4284	1	427	antisense	novel transcript
ENSG00000260997	AC004847.1	lncRNA	7	-1	44958999	44960909	1910	1	1911	intergenic	novel transcript, overlapping MYO1G
ENSG00000261061	AC092718.4	lncRNA	16	1	81030770	81031485	715	1	716	sense intronic	novel transcript
ENSG00000261087	ZNNT1	lncRNA	8	-1	101166805	101169629	2824	1	2825	intergenic	ZNF706 neighboring transcript 1 [Source:HGNC Symbol;Acc:HGNC:54438]
ENSG00000261094	AC007066.2	lncRNA	9	1	122937623	122940333	2710	2	1993	intergenic	novel transcript
ENSG00000261098	AP000766.1	lncRNA	11	-1	107312132	107316271	4139	1	4140	intergenic	novel transcript
ENSG00000261136	AC023908.3	lncRNA	15	1	39782571	39785617	3046	1	3047	antisense	novel transcript, antisense to FSIP1
ENSG00000261167	AC107027.3	lncRNA	3	-1	131455126	131458598	3472	1	3473	intergenic	novel transcript, overlapping to MRPL3
ENSG00000261188	Z95115.1	lncRNA	22	1	26512537	26514568	2031	2	2032	intergenic	novel transcript, antisense to TFIP11
ENSG00000261218	AC099524.1	lncRNA	16	1	81738248	81767868	29620	7	794	sense intronic	novel transcript
ENSG00000261220	AC103706.1	lncRNA	8	1	133573183	133573861	678	1	679	intergenic	novel transcript
ENSG00000261222	AC064805.1	lncRNA	17	1	74599840	74607229	7389	3	3493	intergenic	novel transcript
ENSG00000261253	AC137932.2	lncRNA	16	1	89321133	89325110	3977	2	1205	antisense	uncharacterized LOC100287036 [Source:NCBI gene (formerly Entrezgene);Acc:100287036]
ENSG00000261269	AC093278.2	lncRNA	5	-1	72439903	72442387	2484	1	2485	intergenic	novel transcript, overlapping ZNF366
ENSG00000261324	AC010168.2	lncRNA	12	-1	14762504	14767931	5427	1	5428	intergenic	novel transcript, overlapping HIST4H4
ENSG00000261326	LINC01355	lncRNA	1	-1	23281307	23287488	6181	6	5444	intergenic	longintergenic non-protein coding RNA 1355 [Source:HGNC Symbol;Acc:HGNC:50584]
ENSG00000261338	AC021016.1	lncRNA	2	1	218255319	218257366	2047	1	2048	intergenic	novel transcript, overlapping to ARPC2 and GPBAR1
ENSG00000261351	AC116913.1	lncRNA	15	-1	66488658	66492109	3451	1	2168	sense intronic	novel transcript, antisense to MAP2K1
ENSG00000261359	PYCARD-AS1	lncRNA	16	1	31201885	31203452	1567	1	1095	antisense	PYCARD antisense RNA 1 [Source:HGNC Symbol;Acc:HGNC:45036]
ENSG00000261373	VPS9D1-AS1	lncRNA	16	1	89711856	89718165	6309	2	1753	antisense	VPS9D1 antisense RNA 1 [Source:HGNC Symbol;Acc:HGNC:48915]
ENSG00000261416	AC012645.3	lncRNA	16	-1	30183505	30184957	1452	3	520	antisense	novel transcript, antisense to CORO1A
ENSG00000261438	AL157394.1	lncRNA	10	1	89015836	89017059	1223	1	1224	intergenic	novel transcript, overlapping FAS
ENSG00000261455	LINC01003	lncRNA	7	1	152463786	152465549	1763	1	1764	intergenic	longintergenic non-protein coding RNA 1003 [Source:HGNC Symbol;Acc:HGNC:48957]
ENSG00000261468	AC096921.2	lncRNA	3	1	30697661	30699576	1915	1	1916	intergenic	novel transcript
ENSG00000261471	AC092145.1	lncRNA	16	1	84594393	84596826	2433	1	2434	antisense	novel transcript, antisense to COTL1
ENSG00000261474	AC026471.4	lncRNA	16	-1	31449535	31453493	3958	1	449	intergenic	novel transcript
ENSG00000261485	PAN3-AS1	lncRNA	13	-1	28136843	28138193	1350	1	1351	bidirectional	PAN3 antisense RNA 1 [Source:HGNC Symbol;Acc:HGNC:39932]
ENSG00000261490	AC005674.2	lncRNA	4	-1	10068089	10073019	4930	1	3510	intergenic	novel transcript, overlapping WDR1
ENSG00000261505	AL031714.1	lncRNA	16	-1	1317891	1322845	4954	2	3107	antisense	novel transcript, antisense to UBE2I
ENSG00000261512	AC092368.3	lncRNA	16	-1	46622861	46624451	1590	2	1591	intergenic	novel transcript
ENSG00000261526	AC012615.1	lncRNA	19	-1	1874871	1876169	1298	1	1299	intergenic	novel transcript
ENSG00000261534	AL596244.1	lncRNA	9	-1	121815674	121819452	3778	1	3779	intergenic	novel transcript, overlapping TTLL11
ENSG00000261596	AC005632.3	lncRNA	16	1	21626742	21627569	827	1	828	sense intronic	novel transcript,sense intronic to METTL9
ENSG00000261644	AC007728.2	lncRNA	16	-1	50727417	50742815	15398	2	2296	antisense	novel transcript, antisense to CYLD and NOD2
ENSG00000261655	AC100803.3	lncRNA	8	-1	141353403	141355365	1962	1	1963	intergenic	novel transcript, overlapping to GPR20
ENSG00000261754	AC008555.1	lncRNA	19	-1	34811589	34814345	2756	1	2757	intergenic	novel transcript
ENSG00000261770	AC006504.1	lncRNA	19	-1	27757184	27760849	3665	1	3666	intergenic	novel transcript
ENSG00000261799	AC007406.5	lncRNA	12	-1	273954	277123	3169	1	3170	intergenic	novel transcript
ENSG00000261801	LOXL1-AS1	lncRNA	15	-1	73908071	73928248	20177	13	3429	antisense	LOXL1 antisense RNA 1 [Source:HGNC Symbol;Acc:HGNC:44169]
ENSG00000261804	AC007342.4	lncRNA	16	1	53373479	53385019	11540	2	1358	intergenic	novel transcript
ENSG00000261824	LINC00662	lncRNA	19	-1	27681072	27794005	112933	77	6446	intergenic	longintergenic non-protein coding RNA 662 [Source:HGNC Symbol;Acc:HGNC:27122]
ENSG00000261840	AC093249.6	lncRNA	16	-1	30697707	30699058	1351	3	1142	antisense	uncharacterized LOC730183 [Source:NCBI gene (formerly Entrezgene);Acc:730183]
ENSG00000261879	AC087500.1	lncRNA	17	1	5192027	5248182	56155	9	2499	intergenic	novel transcript, antisense to C17orf87
ENSG00000261888	AC144831.1	lncRNA	17	1	83104255	83106910	2655	1	2656	intergenic	novel transcript
ENSG00000261971	MMP25-AS1	lncRNA	16	-1	3037400	3059370	21970	10	4434	antisense	MMP25 antisense RNA 1 [Source:HGNC Symbol;Acc:HGNC:51372]
ENSG00000261996	AC004706.1	lncRNA	17	-1	6653464	6655009	1545	1	879	antisense	novel transcript
ENSG00000262001	DLGAP1-AS2	lncRNA	18	1	3603000	3608336	5336	2	2261	antisense	DLGAP1 antisense RNA 2 [Source:HGNC Symbol;Acc:HGNC:28146]
ENSG00000262049	AC139530.1	lncRNA	17	-1	81701324	81703300	1976	1	1977	antisense	novel transcript, antisense to HGS
ENSG00000262089	AC040977.1	lncRNA	17	-1	6994642	6995189	547	1	343	bidirectional	novel transcript
ENSG00000262370	AC108134.3	lncRNA	16	-1	3076911	3087111	10200	4	1941	antisense	novel transcript
ENSG00000262413	AC145207.2	lncRNA	17	1	81867721	81868552	831	2	565	antisense	novel transcript, antisense ARHGDIA
ENSG00000262468	LINC01569	lncRNA	16	-1	4243943	4253817	9874	8	3975	intergenic	longintergenic non-protein coding RNA 1569 [Source:HGNC Symbol;Acc:HGNC:51380]
ENSG00000262580	AC087741.1	lncRNA	17	-1	80200673	80205949	5276	5	4399	antisense	novel transcript, antisense to CARD14
ENSG00000262714	AC007342.5	lncRNA	16	1	53386944	53389085	2141	1	2142	intergenic	novel transcript
ENSG00000262823	AC127521.1	lncRNA	17	-1	4481966	4486353	4387	3	854	antisense	novel transcript, antisense to SPNS3
ENSG00000262877	AC110285.2	lncRNA	17	-1	81388126	81390319	2193	3	1565	intergenic	novel transcript
ENSG00000262879	AC005670.3	lncRNA	17	-1	46983287	47100323	117036	34	8712	intergenic	novel transcript
ENSG00000263072	ZNF213-AS1	lncRNA	16	-1	3100696	3143734	43038	28	4967	antisense	ZNF213 antisense RNA 1 (head to head) [Source:HGNC Symbol;Acc:HGNC:50505]
ENSG00000263276	AC020978.7	lncRNA	16	1	68224713	68227734	3021	1	3022	sense overlapping	novel transcript
ENSG00000263327	TAPT1-AS1	lncRNA	4	1	16226685	16320140	93455	3	2165	antisense	TAPT1 antisense RNA 1 (head to head) [Source:HGNC Symbol;Acc:HGNC:26832]
ENSG00000263335	AF001548.2	lncRNA	16	1	15726674	15732993	6319	1	836	antisense	novel transcript, antisense to MYH11
ENSG00000263731	AC145207.5	lncRNA	17	-1	81878425	81881106	2681	1	2682	intergenic	novel transcript
ENSG00000263753	LINC00667	lncRNA	18	1	5237826	5290608	52782	41	9085	intergenic	longintergenic non-protein coding RNA 667 [Source:HGNC Symbol;Acc:HGNC:27906]
ENSG00000263766	AC025682.1	lncRNA	17	-1	47603860	47649420	45560	4	733	antisense	novel transcript, antisense to NPEPPS
ENSG00000263843	AC022211.2	lncRNA	17	1	75271369	75273895	2526	2	2527	antisense	novel transcript, antisense to SLC25A19
ENSG00000264112	AC015813.1	lncRNA	17	-1	57989039	57994850	5811	3	4722	sense intronic	novel transcript
ENSG00000264235	AP005329.1	lncRNA	18	-1	3255436	3261850	6414	2	1054	antisense	novel transcript, antisense to MYL12A
ENSG00000264247	LINC00909	lncRNA	18	-1	74590317	74598885	8568	10	3463	bidirectional	longintergenic non-protein coding RNA 909 [Source:HGNC Symbol;Acc:HGNC:44331]
ENSG00000264278	ZNF236-DT	lncRNA	18	-1	76794732	76822295	27563	1	1295	bidirectional	ZNF236 divergent transcript [Source:HGNC Symbol;Acc:HGNC:53779]
ENSG00000264456	AC138207.4	lncRNA	17	1	30971652	30973312	1660	1	1661	sense intronic	novel transcript,sense intronic RNF135
ENSG00000264575	LINC00526	lncRNA	18	-1	5236724	5238598	1874	1	1875	intergenic	longintergenic non-protein coding RNA 526 [Source:HGNC Symbol;Acc:HGNC:28278]
ENSG00000264577	AC010761.1	lncRNA	17	-1	28721487	28722877	1390	1	899	antisense	novel transcript, antisense to RPL23A
ENSG00000264695	AC007922.1	lncRNA	18	1	24489375	24491080	1705	1	459	intergenic	novel transcript
ENSG00000265148	TSPOAP1-AS1	lncRNA	17	1	58324472	58415766	91294	13	2337	antisense	TSPOAP1, SUPT4H1 and RNF43 antisense RNA 1 [Source:HGNC Symbol;Acc:HGNC:44148]
ENSG00000265206	AC004687.1	lncRNA	17	-1	58330884	58332508	1624	1	1625	intergenic	novel transcript, MIR142 host
ENSG00000265401	AC093484.3	lncRNA	17	-1	16382152	16382669	517	1	461	antisense	novel transcript
ENSG00000265666	RARA-AS1	lncRNA	17	-1	40340867	40343136	2269	1	1790	antisense	RARA antisense RNA 1 [Source:HGNC Symbol;Acc:HGNC:49577]
ENSG00000265975	AC002091.1	lncRNA	17	1	8967523	8976995	9472	1	557	intergenic	novel transcript
ENSG00000266053	NDUFV2-AS1	lncRNA	18	-1	9121265	9136645	15380	3	779	antisense	NDUFV2 antisense RNA 1 [Source:HGNC Symbol;Acc:HGNC:50826]
ENSG00000266088	AC004585.1	lncRNA	17	1	40516892	40527002	10110	3	1016	intergenic	novel transcript
ENSG00000266208	AC080112.1	lncRNA	17	1	40360655	40364693	4038	1	2094	antisense	novel transcript, antisense to GJD3
ENSG00000266236	NARF-IT1	lncRNA	17	1	82482098	82483388	1290	1	769	sense-overlapping	NARF intronic transcript 1 [Source:HGNC Symbol;Acc:HGNC:43651]
ENSG00000266378	AC005224.2	lncRNA	17	1	14327335	14329474	2139	1	2140	sense intronic	novel transcript
ENSG00000266389	AC002091.2	lncRNA	17	1	8965896	8967070	1174	1	402	intergenic	novel transcript
ENSG00000266709	AC005224.3	lncRNA	17	1	14303854	14305505	1651	1	1652	sense intronic	novel transcript
ENSG00000266904	LINC00663	lncRNA	19	-1	19757366	19776423	19057	8	2546	intergenic	longintergenic non-protein coding RNA 663 [Source:HGNC Symbol;Acc:HGNC:28609]
ENSG00000266947	AC022916.1	lncRNA	17	-1	35231450	35242963	11513	2	2658	bidirectional	novel transcript, antisense SLFN5
ENSG00000266962	AC067852.2	lncRNA	17	-1	42552436	42554748	2312	1	2313	antisense	novel transcript, antisense to HSD17B1
ENSG00000266998	AC111182.1	lncRNA	17	-1	77373818	77377236	3418	1	3419	antisense	novel transcript, antisense to SEPT9
ENSG00000267002	AC060780.1	lncRNA	17	-1	43148368	43171037	22669	7	6025	sense intronic	novel transcript
ENSG00000267009	AC007780.1	lncRNA	17	1	68413623	68524949	111326	4	773	sense-overlapping	novel transcript
ENSG00000267040	AC027097.1	lncRNA	18	1	57630302	57669296	38994	3	1954	antisense	novel transcript, antisense to ATP8B1
ENSG00000267074	AC015911.3	lncRNA	17	-1	35499690	35510270	10580	1	849	sense intronic	novel transcript,sense intronic SLFN12L
ENSG00000267080	ASB16-AS1	lncRNA	17	-1	44175968	44186723	10755	9	3206	antisense	ASB16 antisense RNA 1 [Source:HGNC Symbol;Acc:HGNC:25442]
ENSG00000267100	ILF3-DT	lncRNA	19	-1	10651862	10653844	1982	1	1983	bidirectional	ILF3 divergent transcript [Source:HGNC Symbol;Acc:HGNC:27115]
ENSG00000267106	ZNF561-AS1	lncRNA	19	1	9621249	9647203	25954	11	3334	antisense	ZNF561 antisense RNA 1 (head to head) [Source:HGNC Symbol;Acc:HGNC:27613]
ENSG00000267121	AC008105.3	lncRNA	17	-1	45190931	45222222	31291	6	2238	antisense	novel transcript, antisense to FMNL1
ENSG00000267122	AC004490.1	lncRNA	19	-1	2212029	2215565	3536	1	2738	antisense	novel transcript, antisense to DOT1L
ENSG00000267128	RNF157-AS1	lncRNA	17	1	76138432	76154650	16218	6	2542	antisense	RNF157 antisense RNA 1 [Source:HGNC Symbol;Acc:HGNC:44127]
ENSG00000267152	AC093227.1	lncRNA	19	-1	37728586	37730643	2057	1	1360	intergenic	novel transcript
ENSG00000267169	AC022098.1	lncRNA	19	1	14137146	14171267	34121	3	2894	intergenic	novel transcript, antisense to LPHN1
ENSG00000267174	AC011472.2	lncRNA	19	-1	11300777	11324441	23664	2	655	sense intronic	novel transcript
ENSG00000267265	AC011476.3	lncRNA	19	1	55006193	55048086	41893	3	786	antisense	novel transcript, antisense to RDH13 and GP6
ENSG00000267278	MAP3K14-AS1	lncRNA	17	1	45247916	45269824	21908	13	2475	intergenic	MAP3K14 antisense RNA 1 [Source:HGNC Symbol;Acc:HGNC:44359]
ENSG00000267279	AC090409.1	lncRNA	18	-1	61585746	61607006	21260	3	875	intergenic	novel transcript
ENSG00000267283	AC005306.1	lncRNA	19	1	1989401	1990370	969	2	661	antisense	novel transcript, antisense to BTBD2
ENSG00000267288	AC138150.2	lncRNA	17	-1	45168800	45171584	2784	2	2053	antisense	novel transcript, antisense to HEXIM2
ENSG00000267296	CEBPA-DT	lncRNA	19	1	33302857	33305054	2197	1	2198	intergenic	CEBPA divergent transcript [Source:HGNC Symbol;Acc:HGNC:25710]
ENSG00000267309	AC092295.2	lncRNA	19	1	36489649	36491040	1391	1	1392	antisense	novel transcript, antisense to ZNF566
ENSG00000267317	AC027307.2	lncRNA	19	-1	1457670	1458580	910	1	911	antisense	novel transcript, antisense to APC2
ENSG00000267321	SNHG30	lncRNA	17	1	35568076	35574900	6824	4	1504	intergenic	small nucleolar RNA host gene 30 [Source:HGNC Symbol;Acc:HGNC:52836]
ENSG00000267364	AC022706.1	lncRNA	17	1	35313479	35325449	11970	11	1343	intergenic	novel transcript
ENSG00000267365	KCNJ2-AS1	lncRNA	17	-1	70166961	70169402	2441	1	2442	antisense	KCNJ2 antisense RNA 1 [Source:HGNC Symbol;Acc:HGNC:43720]
ENSG00000267379	AC008569.1	lncRNA	19	-1	14402717	14408723	6006	1	252	antisense	novel transcript, antisense to CD97
ENSG00000267414	SETBP1-DT	lncRNA	18	-1	44676927	44679717	2790	1	2065	bidirectional	SETBP1 divergent transcript [Source:HGNC Symbol;Acc:HGNC:54819]
ENSG00000267416	AC025048.4	lncRNA	17	1	60079309	60088695	9386	1	699	intergenic	novel transcript
ENSG00000267436	AC005786.3	lncRNA	19	1	3544199	3557569	13370	1	565	antisense	novel transcript, antisense to MFSD12
ENSG00000267452	LINC02073	lncRNA	17	1	51336646	51521401	184755	9	3991	intergenic	longintergenic non-protein coding RNA 2073 [Source:HGNC Symbol;Acc:HGNC:52919]
ENSG00000267469	AC005944.1	lncRNA	19	1	3052910	3053724	814	1	564	antisense	novel transcript, antisense to AES
ENSG00000267481	AC011477.1	lncRNA	19	-1	19788755	19790531	1776	1	921	sense intronic	novel transcript,sense intronic to ZNF506
ENSG00000267519	AC020916.1	lncRNA	19	-1	13823880	13842928	19048	1	19049	intergenic	novel transcript
ENSG00000267547	AC060766.4	lncRNA	17	-1	35403837	35404373	536	1	537	intergenic	novel transcript
ENSG00000267575	AC006504.5	lncRNA	19	1	27793431	27984984	191553	31	5152	intergenic	novel transcript
ENSG00000267598	AC011446.2	lncRNA	19	-1	13153071	13154193	1122	2	756	antisense	novel transcript, antisense to IER2
ENSG00000267731	AC005332.2	lncRNA	17	1	68189884	68192802	2918	1	2919	intergenic	novel transcript
ENSG00000267751	AC009005.1	lncRNA	19	-1	567210	572228	5018	4	721	antisense	novel transcript, antisense to BSG
ENSG00000267757	EML2-AS1	lncRNA	19	1	45641494	45642840	1346	3	886	antisense	EML2 antisense RNA 1 [Source:HGNC Symbol;Acc:HGNC:48331]
ENSG00000267767	LINC01801	lncRNA	19	-1	34788527	34832869	44342	4	2077	intergenic	longintergenic non-protein coding RNA 1801 [Source:HGNC Symbol;Acc:HGNC:52592]
ENSG00000267769	AC011498.6	lncRNA	19	1	4454014	4455286	1272	1	510	antisense	novel transcript, antisense to UBX6
ENSG00000267787	AC027097.2	lncRNA	18	1	57639455	57738603	99148	5	2125	antisense	novel transcript, antisense to ATP8B1
ENSG00000267838	AC245884.8	lncRNA	19	-1	54438665	54439544	879	1	880	intergenic	novel transcript
ENSG00000267904	AC024075.1	lncRNA	19	-1	16639967	16640668	701	1	546	sense intronic	novel transcript,sense intronic C19orf42
ENSG00000267940	AC022762.2	lncRNA	11	-1	6201901	6203253	1352	1	1353	intergenic	novel transcript
ENSG00000268001	CARD8-AS1	lncRNA	19	1	48255675	48258199	2524	1	1969	antisense	CARD8 antisense RNA 1 [Source:HGNC Symbol;Acc:HGNC:51408]
ENSG00000268027	AC243960.1	lncRNA	19	1	41545192	41555462	10270	3	661	sense intronic	novel transcript,sense intronic to CEACAM21
ENSG00000268061	NAPA-AS1	lncRNA	19	1	47484282	47501597	17315	2	1753	intergenic	NAPA antisense RNA 1 [Source:HGNC Symbol;Acc:HGNC:44118]
ENSG00000268119	AC010615.2	lncRNA	19	-1	21444241	21463908	19667	8	2026	antisense	novel transcript
ENSG00000268170	AC073342.2	lncRNA	7	-1	143220468	143222267	1799	1	1800	antisense	novel transcript, antisense to TAS2R40
ENSG00000268204	AC008763.1	lncRNA	19	-1	7633766	7636990	3224	1	843	antisense	novel transcript, antisense to STXBP2
ENSG00000268205	AC005261.1	lncRNA	19	1	57304305	57308562	4257	1	4258	intergenic	novel transcript
ENSG00000268362	AC092279.1	lncRNA	19	1	24033401	24077377	43976	38	3625	sense intronic	novel transcript
ENSG00000268403	AC132192.2	lncRNA	11	-1	9459556	9460702	1146	1	1147	antisense	novel transcript, antisense to ZNF143
ENSG00000268460	AC006262.1	lncRNA	19	1	46201552	46214838	13286	6	3346	intergenic	novel transcript
ENSG00000268471	MIR4453HG	lncRNA	4	1	152536264	152539263	2999	1	3000	intergenic	MIR4453 host gene [Source:HGNC Symbol;Acc:HGNC:25288]
ENSG00000268516	AC020915.2	lncRNA	19	-1	58257270	58278808	21538	1	2708	antisense	novel transcript, antisense to ZNF544
ENSG00000268555	AC123912.4	lncRNA	19	-1	21569738	21587322	17584	3	2234	intergenic	novel transcript
ENSG00000268573	AC011815.1	lncRNA	18	-1	35280867	35290201	9334	1	4382	sense intronic	novel transcript
ENSG00000268575	AL031282.2	lncRNA	1	-1	1702736	1737688	34952	1	5079	sense intronic	novel transcript, readthrough between SLC35E2 and CDK11A
ENSG00000268713	AC005261.3	lncRNA	19	1	57261354	57262738	1384	1	1385	intergenic	novel transcript
ENSG00000268734	AC245128.3	lncRNA	19	1	54890673	54891420	747	1	748	intergenic	novel transcript
ENSG00000268804	LINC02132	lncRNA	16	-1	85935281	85936223	942	1	750	intergenic	longintergenic non-protein coding RNA 2132 [Source:HGNC Symbol;Acc:HGNC:52992]
ENSG00000268858	AL118506.1	lncRNA	20	-1	63861212	63864293	3081	1	3082	antisense	uncharacterized LOC112268269 [Source:NCBI gene (formerly Entrezgene);Acc:112268269]
ENSG00000268895	A1BG-AS1	lncRNA	19	1	58347718	58355455	7737	9	2412	antisense	A1BG antisense RNA 1 [Source:HGNC Symbol;Acc:HGNC:37133]
ENSG00000268996	MAN1B1-DT	lncRNA	9	-1	137084946	137086817	1871	1	1872	bidirectional	MAN1B1 divergent transcript [Source:HGNC Symbol;Acc:HGNC:48715]
ENSG00000269044	AC024075.2	lncRNA	19	-1	16633797	16635269	1472	1	1473	sense intronic	novel transcript,sense intronic C19orf42
ENSG00000269176	AP001160.3	lncRNA	11	-1	62786023	62786785	762	1	763	sense intronic	novel transcript, antisense to TAF6L
ENSG00000269194	AC006942.1	lncRNA	19	1	49808933	49809738	805	1	520	antisense	novel transcript, antisense to FUZ
ENSG00000269220	LINC00528	lncRNA	22	1	17777322	17779481	2159	1	2160	intergenic	longintergenic non-protein coding RNA 528 [Source:HGNC Symbol;Acc:HGNC:26875]
ENSG00000269243	AC008894.2	lncRNA	19	-1	16123661	16139892	16231	2	2987	antisense	novel transcript, antisense RAB8A
ENSG00000269293	ZSCAN16-AS1	lncRNA	6	-1	28015122	28137293	122171	5	3533	antisense	ZSCAN16 antisense RNA 1 [Source:HGNC Symbol;Acc:HGNC:48982]
ENSG00000269352	PTOV1-AS2	lncRNA	19	-1	49856970	49859289	2319	3	719	antisense	PTOV1 antisense RNA 2 [Source:HGNC Symbol;Acc:HGNC:51284]
ENSG00000269386	RAB11B-AS1	lncRNA	19	-1	8374373	8390685	16312	3	1013	antisense	RAB11B antisense RNA 1 [Source:HGNC Symbol;Acc:HGNC:44178]
ENSG00000269399	AC008764.6	lncRNA	19	1	16542746	16544814	2068	1	2069	antisense	novel transcript
ENSG00000269439	AC010618.3	lncRNA	19	-1	17488990	17511889	22899	5	1139	antisense	novel transcript
ENSG00000269514	AC024257.3	lncRNA	12	1	48198357	48230275	31918	3	3645	intergenic	novel transcript, antisense to OR10AD1
ENSG00000269553	U62631.1	lncRNA	19	1	35330843	35331920	1077	1	435	sense intronic	novel transcript
ENSG00000269609	RPARP-AS1	lncRNA	10	1	102449816	102461106	11290	13	2453	intergenic	RPARP antisense RNA 1 [Source:HGNC Symbol;Acc:HGNC:45238]
ENSG00000269821	KCNQ1OT1	lncRNA	11	-1	2608328	2699994	91666	1	91667	antisense	KCNQ1 opposite strand/antisense transcript 1 [Source:HGNC Symbol;Acc:HGNC:6295]
ENSG00000269825	AC022150.4	lncRNA	19	-1	52650437	52653284	2847	1	4257	sense intronic	novel transcript,sense intronic to ZNF83
ENSG00000269834	ZNF528-AS1	lncRNA	19	-1	52388842	52397783	8941	6	2732	intergenic	ZNF528 antisense RNA 1 [Source:HGNC Symbol;Acc:HGNC:51305]
ENSG00000269892	AC125494.2	lncRNA	12	1	6742985	6743641	656	1	657	intergenic	novel transcript
ENSG00000269893	SNHG8	lncRNA	4	1	118278709	118285316	6607	9	6165	intergenic	small nucleolar RNA host gene 8 [Source:HGNC Symbol;Acc:HGNC:33098]
ENSG00000269918	AF131215.6	lncRNA	8	-1	11104691	11106704	2013	1	2014	sense intronic	novel transcript
ENSG00000269925	Z98884.2	lncRNA	1	1	7776383	7776775	392	1	393	sense intronic	novel transcript,sense intronic to VAMP3
ENSG00000269929	MIRLET7A1HG	lncRNA	9	1	94166258	94200902	34644	5	3823	intergenic	miRlet-7a-1/let-7f-1/let-7d cluster host gene [Source:HGNC Symbol;Acc:HGNC:53970]
ENSG00000269939	PCF11-AS1	lncRNA	11	-1	83185521	83187036	1515	1	1516	antisense	PCF11 antisense RNA 1 [Source:HGNC Symbol;Acc:HGNC:52263]
ENSG00000269940	AL049840.5	lncRNA	14	1	103694560	103695170	610	1	611	sense intronic	novel transcript,sense intronic to KLC1
ENSG00000269958	AL049840.6	lncRNA	14	1	103696353	103697163	810	1	811	sense intronic	novel transcript,sense intronic to KLC1
ENSG00000269968	AC006064.4	lncRNA	12	-1	6537794	6538370	576	1	422	antisense	novel transcript, antisense to GAPDH
ENSG00000269970	AL162424.1	lncRNA	9	1	122372605	122372825	220	1	221	sense intronic	novel transcript,sense intronic to PTGS1
ENSG00000269973	AC010969.2	lncRNA	2	1	9936360	9939590	3230	1	3231	intergenic	novel transcript
ENSG00000270012	AC232271.1	lncRNA	X	1	49273054	49275768	2714	1	2715	sense intronic	novel transcript
ENSG00000270049	AC009061.2	lncRNA	16	1	67481314	67505977	24663	7	2475	antisense	novel transcript, antisense to AGRP
ENSG00000270055	AC127502.2	lncRNA	15	1	30487963	30490313	2350	1	2351	intergenic	novel transcript
ENSG00000270060	AC090589.3	lncRNA	11	-1	47168281	47169563	1282	1	574	sense intronic	novel transcript
ENSG00000270062	AL606834.2	lncRNA	14	-1	50723777	50724272	495	1	496	sense intronic	novel transcript,sense intronic to NIN
ENSG00000270091	AC015726.1	lncRNA	17	-1	19896590	19897287	697	2	681	intergenic	novel transcript
ENSG00000270120	AC007728.3	lncRNA	16	1	50712844	50713589	745	1	746	sense intronic	novel transcript
ENSG00000270127	AC027020.2	lncRNA	15	-1	100547765	100550153	2388	1	2389	intergenic	novel transcript
ENSG00000270157	AC004918.3	lncRNA	7	-1	141662922	141663846	924	1	925	sense intronic	novel transcript
ENSG00000270164	LINC01480	lncRNA	19	1	41535183	41536904	1721	4	1718	intergenic	longintergenic non-protein coding RNA 1480 [Source:HGNC Symbol;Acc:HGNC:51124]
ENSG00000270195	AC016773.2	lncRNA	4	1	1712821	1715945	3124	2	914	intergenic	novel transcript
ENSG00000270210	AC104695.2	lncRNA	2	1	28425945	28426719	774	1	775	intergenic	novel transcript
ENSG00000270277	AC009948.1	lncRNA	2	1	178548884	178550681	1797	1	1798	antisense	novel transcript, antisense to titin
ENSG00000270344	POC1B-AS1	lncRNA	12	1	89524594	89548005	23411	2	8158	antisense	POC1B antisense RNA 1 [Source:HGNC Symbol;Acc:HGNC:52949]
ENSG00000270426	AC099343.2	lncRNA	4	-1	184471924	184472609	685	1	686	sense intronic	novel transcript,sense intronic to IRF2
ENSG00000270562	AC097634.1	lncRNA	3	1	71584943	71587409	2466	1	2467	intergenic	novel transcript
ENSG00000270574	AC010680.2	lncRNA	2	1	178578790	178580906	2116	1	2117	antisense	novel transcript, antisense to titin
ENSG00000270589	AL158163.1	lncRNA	10	1	110910596	110912244	1648	1	1649	antisense	novel transcript, antisense to BBIP1
ENSG00000270605	AL353622.1	lncRNA	1	-1	28239509	28241453	1944	1	1945	antisense	novel transcript
ENSG00000270641	TSIX	lncRNA	X	1	73792205	73829231	37026	1	37027	intergenic	TSIX transcript, XIST antisense RNA [Source:HGNC Symbol;Acc:HGNC:12377]
ENSG00000270696	AC005034.3	lncRNA	2	1	75660462	75662208	1746	1	1747	sense intronic	novel transcript, antisense to C2orf3
ENSG00000270820	AC016727.1	lncRNA	2	1	61471188	61484130	12942	6	2010	antisense	novel transcript, antisense to XPO1
ENSG00000270959	LPP-AS2	lncRNA	3	-1	188151206	188154057	2851	1	2852	antisense	LPP antisense RNA 2 [Source:HGNC Symbol;Acc:HGNC:27952]
ENSG00000270972	AC136475.9	lncRNA	11	1	333192	333688	496	1	497	intergenic	novel transcript
ENSG00000271011	AC010680.3	lncRNA	2	1	178577103	178577622	519	1	520	antisense	novel transcript, antisense to TTN
ENSG00000271109	AC008555.4	lncRNA	19	-1	34849046	34860747	11701	8	1142	intergenic	novel transcript
ENSG00000271122	AC018647.2	lncRNA	7	1	35695214	35699413	4199	1	4200	antisense	novel transcript
ENSG00000271270	TMCC1-AS1	lncRNA	3	1	129893811	129918575	24764	6	4472	intergenic	TMCC1 antisense RNA 1 (head to head) [Source:HGNC Symbol;Acc:HGNC:49060]
ENSG00000271335	AL117336.2	lncRNA	10	-1	35314552	35336401	21849	3	1107	antisense	novel transcript, antisense to CCNY
ENSG00000271380	AL451085.2	lncRNA	1	1	154961825	154962623	798	1	799	antisense	uncharacterized LOC101928120 [Source:NCBI gene (formerly Entrezgene);Acc:101928120]
ENSG00000271533	Z83843.1	lncRNA	X	-1	74209976	74213660	3684	1	3685	intergenic	novel transcript,sense intronic FTX
ENSG00000271553	AC018638.7	lncRNA	7	1	128667043	128668156	1113	1	1114	intergenic	novel transcript
ENSG00000271614	ATP2B1-AS1	lncRNA	12	1	89708959	89712590	3631	1	3632	antisense	ATP2B1 antisense RNA 1 [Source:HGNC Symbol;Acc:HGNC:27883]
ENSG00000271646	AC099343.3	lncRNA	4	1	184474802	184477304	2502	1	2503	intergenic	novel transcript
ENSG00000271736	LINC02772	lncRNA	1	1	157273760	157283968	10208	4	1573	intergenic	longintergenic non-protein coding RNA 2772 [Source:HGNC Symbol;Acc:HGNC:54292]
ENSG00000271780	AL118558.3	lncRNA	14	1	101948347	101949425	1078	1	1079	intergenic	novel transcript
ENSG00000271795	AC011337.1	lncRNA	5	1	151509453	151512769	3316	1	3317	antisense	novel transcript, antisense to FAT2
ENSG00000271856	LINC01215	lncRNA	3	1	108125821	108138610	12789	1	2592	intergenic	longintergenic non-protein coding RNA 1215 [Source:HGNC Symbol;Acc:HGNC:49651]
ENSG00000271857	AL096865.1	lncRNA	6	-1	45421079	45422005	926	1	927	antisense	novel transcript, antisense to RUNX2
ENSG00000271862	AC104118.1	lncRNA	5	-1	83049376	83050964	1588	1	1589	intergenic	novel transcript
ENSG00000271870	AC024060.2	lncRNA	3	1	3152942	3153435	493	1	494	antisense	novel transcript, antisense to CRBN
ENSG00000271895	AL109811.2	lncRNA	1	1	11029659	11030528	869	6	1004	antisense	novel transcript, antisense to MASP2
ENSG00000271913	AL035530.2	lncRNA	6	1	158988178	159088114	99936	21	3895	intergenic	novel transcript, antisense to TAGAP
ENSG00000271918	AC034236.2	lncRNA	5	-1	116083807	116085416	1609	1	1610	antisense	novel transcript, antisense to COMMD10
ENSG00000271964	AC090948.1	lncRNA	3	1	16314439	16314987	548	1	549	sense intronic	novel transcript, antisense to RFTN1
ENSG00000271971	AC120053.1	lncRNA	8	-1	93715378	93716113	735	1	736	antisense	novel transcript, antisense to FAM92A1
ENSG00000271976	AC012467.2	lncRNA	3	-1	53858994	53861576	2582	1	2583	antisense	novel transcript, antisense to IL17RB
ENSG00000272037	AP002907.1	lncRNA	8	1	102256392	102257821	1429	1	1430	antisense	novel transcript, antisense to UBR5
ENSG00000272079	AC004233.2	lncRNA	16	1	3006120	3007388	1268	1	1269	intergenic	novel transcript
ENSG00000272106	AL691432.2	lncRNA	1	-1	1613758	1615795	2037	1	2038	antisense	artifact
ENSG00000272144	AC025171.4	lncRNA	5	1	43061395	43062441	1046	1	1047	intergenic	novel transcript
ENSG00000272145	NFYC-AS1	lncRNA	1	-1	40690380	40692066	1686	1	1687	antisense	NFYC antisense RNA 1 [Source:HGNC Symbol;Acc:HGNC:49451]
ENSG00000272155	AC055822.1	lncRNA	8	-1	65714334	65714778	444	1	445	antisense	novel transcript, antisense to MTFR1
ENSG00000272182	AC135507.1	lncRNA	3	1	58428255	58428815	560	1	561	antisense	novel transcript, antisense to PDHB
ENSG00000272221	AL645933.2	lncRNA	6	-1	31394289	31395495	1206	1	1207	intergenic	novel transcript
ENSG00000272269	AL138724.1	lncRNA	6	1	17706257	17707344	1087	1	1088	antisense	novel transcript, antisense to NUP153
ENSG00000272282	LINC02084	lncRNA	3	1	27712910	27714005	1095	1	1096	intergenic	longintergenic non-protein coding RNA 2084 [Source:HGNC Symbol;Acc:HGNC:52934]
ENSG00000272288	AL451165.2	lncRNA	6	1	34696317	34697470	1153	3	718	intergenic	novel transcript, antisense to C6orf106
ENSG00000272316	AL021368.2	lncRNA	6	-1	57908560	57913911	5351	1	5352	intergenic	novel transcript
ENSG00000272335	AC093297.2	lncRNA	5	1	44826076	44828592	2516	1	2517	intergenic	novel transcript
ENSG00000272341	AL137003.1	lncRNA	6	1	16764346	16766883	2537	1	2538	intergenic	novel transcript
ENSG00000272345	AL031775.1	lncRNA	6	-1	24700907	24701793	886	1	887	antisense	novel transcript, antisense to ACOT13
ENSG00000272356	AL080317.2	lncRNA	6	1	111309203	111313517	4314	1	4315	antisense	novel transcript, antisense to REV3L
ENSG00000272374	Z97832.2	lncRNA	6	-1	35220370	35224630	4260	1	4261	antisense	novel transcript, antisense to SCUBE3
ENSG00000272382	AC025171.5	lncRNA	5	1	43033716	43034635	919	1	920	intergenic	novel transcript
ENSG00000272447	AL135925.1	lncRNA	10	1	79825902	79827602	1700	1	1701	intergenic	novel transcript
ENSG00000272449	AL139246.5	lncRNA	1	1	2530064	2547460	17396	2	1531	intergenic	novel transcript
ENSG00000272455	MRPL20-DT	lncRNA	1	1	1409096	1410618	1522	1	1523	intergenic	MRPL20 divergent transcript [Source:HGNC Symbol;Acc:HGNC:54814]
ENSG00000272462	U91328.1	lncRNA	6	1	25992641	26001775	9134	10	4130	intergenic	novel transcript
ENSG00000272463	AL357054.4	lncRNA	6	-1	708592	711405	2813	1	2814	intergenic	novel transcript
ENSG00000272498	AC090948.2	lncRNA	3	1	16339308	16339871	563	1	564	sense intronic	novel transcript, antisense to RFTN1
ENSG00000272501	AL662844.4	lncRNA	6	-1	31195200	31198037	2837	1	2838	intergenic	novel transcript, antisense to HCG27
ENSG00000272502	AC104958.2	lncRNA	8	1	120812219	120813359	1140	1	1141	antisense	novel transcript
ENSG00000272505	AC104964.3	lncRNA	8	1	10486807	10489666	2859	1	2860	antisense	novel transcript
ENSG00000272529	AC090948.3	lncRNA	3	1	16345126	16346440	1314	1	551	sense intronic	novel transcript, antisense to RFTN1
ENSG00000272540	AL662797.1	lncRNA	6	-1	30723105	30723877	772	1	773	antisense	novel transcript, antisense to TUBB
ENSG00000272606	AC015982.2	lncRNA	2	1	55617909	55618373	464	1	465	antisense	novel transcript
ENSG00000272630	AL731563.3	lncRNA	10	-1	73098044	73101297	3253	1	3005	intergenic	novel transcript
ENSG00000272661	AC021097.1	lncRNA	7	1	151240399	151240972	573	1	574	antisense	novel transcript, antisense to SMARCD3
ENSG00000272666	KLHDC7B-DT	lncRNA	22	-1	50542305	50542906	601	1	602	intergenic	KLHDC7B divergent transcript [Source:HGNC Symbol;Acc:HGNC:53791]
ENSG00000272667	AC012306.2	lncRNA	2	1	127886556	127887185	629	1	630	intergenic	novel transcript
ENSG00000272669	AL021707.6	lncRNA	22	1	38742625	38743115	490	1	491	antisense	novel transcript, antisense to SUN2
ENSG00000272686	WASL-DT	lncRNA	7	1	123749068	123751166	2098	1	2099	intergenic	WASL divergent transcript [Source:HGNC Symbol;Acc:HGNC:54820]
ENSG00000272688	AP005329.3	lncRNA	18	-1	3246401	3247086	685	1	686	bidirectional	novel transcript
ENSG00000272711	AC019069.1	lncRNA	2	-1	74832655	74833987	1332	1	1333	antisense	novel transcript
ENSG00000272734	ADIRF-AS1	lncRNA	10	-1	86965345	86971311	5966	4	3822	sense intronic	ADIRF antisense RNA 1 [Source:HGNC Symbol;Acc:HGNC:45127]
ENSG00000272750	AL592148.3	lncRNA	1	-1	222658867	222661512	2645	1	2646	antisense	novel transcript, antisense to MIA3
ENSG00000272758	AC083798.2	lncRNA	3	1	122416207	122443180	26973	6	1152	antisense	novel transcript, antisense to KPNA1
ENSG00000272760	AC093726.1	lncRNA	7	1	154951226	154952188	962	1	963	antisense	novel transcript, antisense to PAXIP1
ENSG00000272821	U62317.1	lncRNA	22	1	50523926	50524780	854	1	855	antisense	novel transcript, antisense to SCO2
ENSG00000272825	AL844908.1	lncRNA	21	1	44936303	44936954	651	1	652	intergenic	novel transcript
ENSG00000272831	AC027644.3	lncRNA	7	-1	66739829	66740385	556	1	557	antisense	novel transcript, antisense to RABGEF1
ENSG00000272839	AC011899.2	lncRNA	7	1	157868538	157869154	616	1	617	antisense	novel transcript, antisense to PTPRN2
ENSG00000272871	AL159169.2	lncRNA	9	-1	14588797	14590065	1268	1	1269	intergenic	novel transcript
ENSG00000272888	LINC01578	lncRNA	15	1	92819540	92899701	80161	11	2683	sense intronic	longintergenic non-protein coding RNA 1578 [Source:HGNC Symbol;Acc:HGNC:48626]
ENSG00000272906	AL353708.3	lncRNA	1	-1	179881607	179882595	988	1	989	antisense	novel transcript, antisense to TOR1AIP1
ENSG00000272908	AC006033.2	lncRNA	7	-1	38326070	38329643	3573	1	1968	intergenic	novel transcript
ENSG00000272909	AL122035.2	lncRNA	14	-1	64440369	64442238	1869	1	1870	antisense	novel transcript, antisense to MTHFD1
ENSG00000272913	AC009237.14	lncRNA	2	-1	95525109	95526702	1593	1	1594	intergenic	novel transcript
ENSG00000272914	AL359532.1	lncRNA	10	-1	30831828	30833387	1559	1	1560	sense intronic	novel transcript,sense intronic to ZNF438
ENSG00000272927	AC107464.2	lncRNA	4	-1	661209	661945	736	1	737	antisense	novel transcript, antisense to PDE6B
ENSG00000272941	AC083862.1	lncRNA	7	1	135168403	135169547	1144	1	1145	antisense	novel transcript, antisense to C7orf49
ENSG00000272977	AL008721.2	lncRNA	22	1	25476218	25479971	3753	1	3754	intergenic	novel transcript
ENSG00000272990	AC084036.1	lncRNA	3	-1	156523740	156524247	507	1	508	antisense	novel transcript, antisense to KCNAB1
ENSG00000272994	AC012360.3	lncRNA	2	-1	105334027	105337475	3448	1	3449	antisense	novel transcript
ENSG00000273002	AL355388.1	lncRNA	1	1	155978799	155982986	4187	1	2157	antisense	uncharacterized LOC107985209 [Source:NCBI gene (formerly Entrezgene);Acc:107985209]
ENSG00000273015	AC008124.1	lncRNA	12	-1	45718046	45727775	9729	1	9730	intergenic	novel transcript
ENSG00000273018	FAM106A	lncRNA	17	-1	18511221	18551705	40484	20	4735	intergenic	family with sequence similarity 106 member A [Source:HGNC Symbol;Acc:HGNC:25682]
ENSG00000273033	LINC02035	lncRNA	3	1	122886941	122892416	5475	1	5476	intergenic	longintergenic non-protein coding RNA 2035 [Source:HGNC Symbol;Acc:HGNC:52875]
ENSG00000273058	AL359921.2	lncRNA	1	-1	236536162	236536704	542	1	543	antisense	novel transcript
ENSG00000273096	AL021707.8	lncRNA	22	-1	38736610	38736792	182	1	183	sense intronic	novel transcript,sense intronic to SUN2
ENSG00000273117	AC144652.1	lncRNA	7	-1	155295918	155297541	1623	1	1624	bidirectional	novel transcript
ENSG00000273142	LINC02604	lncRNA	7	1	66902857	66906297	3440	1	3441	intergenic	longintergenic non-protein coding RNA 2604 [Source:HGNC Symbol;Acc:HGNC:53972]
ENSG00000273148	LINC00653	lncRNA	20	1	18794529	18796067	1538	1	1539	intergenic	longintergenic non-protein coding RNA 653 [Source:HGNC Symbol;Acc:HGNC:44308]
ENSG00000273149	AL138963.3	lncRNA	13	1	45340039	45341183	1144	1	588	antisense	novel transcript, antisense to TPT1
ENSG00000273151	AC073957.3	lncRNA	7	-1	879790	886547	6757	1	6758	antisense	novel transcript, antisense to GET4
ENSG00000273183	AC093726.2	lncRNA	7	1	154956429	154957107	678	1	679	antisense	novel transcript, antisense to PAXIP1
ENSG00000273192	AL671710.1	lncRNA	22	1	49902228	49904576	2348	1	2349	intergenic	novel transcript, antisense to ALG12
ENSG00000273221	AL355816.2	lncRNA	1	-1	111184415	111185061	646	1	647	antisense	novel transcript, antisense to CEPT1
ENSG00000273230	AC102953.2	lncRNA	7	-1	1464497	1467522	3025	1	3026	intergenic	novel transcript
ENSG00000273247	AC097376.3	lncRNA	4	-1	139411927	139454034	42107	5	5334	antisense	novel transcript, antisense to RAB33B
ENSG00000273253	AL022328.4	lncRNA	22	-1	50199090	50200837	1747	1	1001	antisense	novel transcript, antisense TRABD
ENSG00000273270	AC090114.2	lncRNA	7	-1	128524016	128531069	7053	1	7054	intergenic	novel transcript
ENSG00000273272	U62317.3	lncRNA	22	1	50541108	50543011	1903	1	794	intergenic	novel transcript
ENSG00000273295	AP000350.6	lncRNA	22	-1	23901432	23907068	5636	1	5637	intergenic	novel transcript
ENSG00000273311	DGCR11	lncRNA	22	-1	19046162	19048375	2213	1	2214	sense intronic	DiGeorge syndrome critical region gene 11 [Source:HGNC Symbol;Acc:HGNC:17226]
ENSG00000273314	AC005229.4	lncRNA	7	-1	148696467	148698664	2197	1	2198	antisense	novel transcript, antisense to CUL1
ENSG00000273329	AC078846.1	lncRNA	7	-1	129604548	129611630	7082	1	7083	bidirectional	novel transcript
ENSG00000273344	PAXIP1-AS1	lncRNA	7	1	155003448	155005703	2255	1	2256	intergenic	PAXIP1 antisense RNA 1 (head to head) [Source:HGNC Symbol;Acc:HGNC:27328]
ENSG00000273356	LINC02019	lncRNA	3	1	50669989	50672048	2059	2	2060	intergenic	longintergenic non-protein coding RNA 2019 [Source:HGNC Symbol;Acc:HGNC:52854]
ENSG00000273373	AL355488.1	lncRNA	1	1	110370154	110373003	2849	1	2850	antisense	novel transcript, antisense to SLC16A4
ENSG00000273437	AC108673.3	lncRNA	3	-1	129163606	129163940	334	1	335	intergenic	novel transcript
ENSG00000273445	AC133644.1	lncRNA	2	-1	87477495	87478034	539	1	540	intergenic	novel transcript
ENSG00000273472	AC096733.2	lncRNA	4	1	140756528	140757921	1393	1	1394	intergenic	novel transcript
ENSG00000273576	AC009283.1	lncRNA	17	1	39566915	39567559	644	1	645	intergenic	novel transcript
ENSG00000273669	AC015819.1	lncRNA	18	1	75073543	75074205	662	1	663	intergenic	novel transcript
ENSG00000273729	AC007686.3	lncRNA	14	1	77028086	77031572	3486	1	3487	antisense	novel transcript, antisense to IRF2BPL
ENSG00000273759	AL117379.1	lncRNA	20	-1	62928621	62929297	676	1	677	sense intronic	novel transcript
ENSG00000273824	AC008033.3	lncRNA	12	-1	68426331	68427737	1406	1	1407	intergenic	novel transcript
ENSG00000273837	AC018755.4	lncRNA	19	-1	51639478	51639931	453	1	454	sense intronic	novel transcript,sense intronic to AC018755.18
ENSG00000273855	AC020658.5	lncRNA	15	-1	40285468	40285909	441	1	442	sense intronic	novel transcript,sense intronic to PLCB2
ENSG00000273893	AL133520.1	lncRNA	20	-1	46681676	46682375	699	1	700	sense intronic	novel transcript,sense intronic to SLC13A3
ENSG00000273972	AC068722.2	lncRNA	15	1	45702640	45703183	543	1	544	intergenic	novel transcript
ENSG00000274020	LINC01138	lncRNA	1	-1	148290889	148519604	228715	14	2212	intergenic	longintergenic non-protein coding RNA 1138 [Source:HGNC Symbol;Acc:HGNC:49454]
ENSG00000274021	AC024909.1	lncRNA	12	1	89351015	89353271	2256	1	2257	antisense	novel transcript, antisense to DUSP6
ENSG00000274173	AL035661.1	lncRNA	20	1	24931840	24932983	1143	1	1144	intergenic	novel transcript
ENSG00000274213	AC015912.3	lncRNA	17	1	56914186	56914533	347	1	348	intergenic	novel transcript
ENSG00000274265	AC245297.3	lncRNA	1	1	149175748	149259987	84239	10	1741	intergenic	novel transcript
ENSG00000274272	AC069281.2	lncRNA	7	-1	100572232	100578700	6468	1	4401	sense intronic	novel transcript
ENSG00000274370	AC130371.2	lncRNA	17	1	83098377	83098987	610	1	611	intergenic	novel transcript
ENSG00000274383	AC103691.1	lncRNA	15	-1	64950916	64951435	519	1	520	antisense	novel transcript, antisense to ANKDD1A
ENSG00000274422	AC245060.5	lncRNA	22	-1	22283928	22287220	3292	1	3293	intergenic	novel transcript
ENSG00000274425	AC114271.1	lncRNA	19	1	10333436	10336248	2812	1	2813	antisense	novel transcript, antisense to ICAM3
ENSG00000274460	AC092119.2	lncRNA	16	-1	21950218	21951708	1490	1	1491	bidirectional	novel transcript
ENSG00000274536	MIR223HG	lncRNA	X	1	66015461	66020422	4961	3	4042	intergenic	MIR223 host gene [Source:HGNC Symbol;Acc:HGNC:54520]
ENSG00000274561	AC005332.3	lncRNA	17	1	68131462	68131907	445	1	446	intergenic	novel transcript
ENSG00000274767	AC243829.1	lncRNA	17	1	36183235	36196471	13236	3	1059	intergenic	novel transcript, antisense CCL3L3
ENSG00000274828	AC068473.5	lncRNA	18	-1	79677287	79679358	2071	1	2072	bidirectional	novel transcript
ENSG00000274922	AL139384.1	lncRNA	13	-1	112686769	112689815	3046	1	3047	bidirectional	novel transcript
ENSG00000274925	ZKSCAN2-DT	lncRNA	16	1	25257952	25261066	3114	1	3115	intergenic	ZKSCAN2 divergent transcript [Source:HGNC Symbol;Acc:HGNC:53912]
ENSG00000274979	AC020656.2	lncRNA	12	-1	69326574	69331882	5308	1	5309	intergenic	novel transcript
ENSG00000275180	AC048341.2	lncRNA	12	1	62603909	62604399	490	1	491	intergenic	novel transcript
ENSG00000275210	AC245884.11	lncRNA	19	-1	54308915	54337168	28253	1	1734	sense intronic	novel transcript
ENSG00000275371	AC012645.4	lncRNA	16	1	30110895	30111955	1060	1	1061	antisense	novel transcript, antisense to GDPD3
ENSG00000275393	AC018695.6	lncRNA	16	-1	85697335	85697868	533	1	534	sense intronic	novel transcript,sense intronic to C16orf74
ENSG00000275437	AL121832.3	lncRNA	20	-1	62402236	62405935	3699	1	3700	sense intronic	novel transcript,sense intronic to CABLES2
ENSG00000275481	AC025031.4	lncRNA	12	1	46388856	46392126	3270	1	3271	intergenic	novel transcript
ENSG00000275491	LINC01730	lncRNA	20	1	3808357	3812434	4077	1	843	intergenic	longintergenic non-protein coding RNA 1730 [Source:HGNC Symbol;Acc:HGNC:52518]
ENSG00000275527	AC100835.2	lncRNA	15	-1	74598919	74599397	478	1	479	antisense	novel transcript
ENSG00000275560	AC008115.3	lncRNA	12	1	12718973	12719521	548	1	549	sense intronic	novel transcript
ENSG00000275719	AC008622.2	lncRNA	19	1	46787815	46789043	1228	2	1229	antisense	novel transcript, antisense to SLC1A5
ENSG00000275764	AC092747.4	lncRNA	12	1	27037100	27038960	1860	1	1861	sense intronic	novel transcript
ENSG00000275964	AL355001.2	lncRNA	13	1	19863858	19865048	1190	1	1191	intergenic	novel transcript
ENSG00000276136	AC016957.2	lncRNA	12	1	32000375	32001222	847	1	848	intergenic	novel transcript
ENSG00000276148	AC084824.5	lncRNA	12	-1	32725248	32725660	412	1	413	antisense	novel transcript, antisense to DNM1L
ENSG00000276278	AC048382.6	lncRNA	15	-1	84622015	84623237	1222	1	1223	antisense	novel transcript, antisense to ZSCAN2
ENSG00000276317	AL357033.3	lncRNA	20	-1	62651272	62652186	914	1	614	antisense	novel transcript, antisense to SLCO4A1
ENSG00000276449	AC004076.2	lncRNA	19	1	57449689	57453011	3322	1	3323	antisense	novel transcript
ENSG00000276476	LINC00540	lncRNA	13	1	22040972	22276526	235554	8	2412	intergenic	longintergenic non-protein coding RNA 540 [Source:NCBI gene (formerly Entrezgene);Acc:100506622]
ENSG00000276529	AP001505.1	lncRNA	21	1	44978832	44979274	442	1	443	intergenic	novel transcript
ENSG00000276570	AC010327.6	lncRNA	19	-1	55227219	55230279	3060	1	3061	sense intronic	novel transcript
ENSG00000276649	AL117335.1	lncRNA	20	-1	1888128	1894374	6246	3	948	antisense	novel transcript, antisense to SIRPA
ENSG00000276718	AC005840.4	lncRNA	12	1	6466537	6467135	598	1	599	antisense	novel transcript, antisense to VAMP1
ENSG00000276791	AC092117.1	lncRNA	16	1	2777319	2780568	3249	1	3250	intergenic	novel transcript
ENSG00000276900	AC023157.2	lncRNA	12	1	31729117	31731204	2087	1	2088	antisense	novel transcript, antisense to AMN1
ENSG00000277283	AC004812.2	lncRNA	12	1	120116907	120119000	2093	1	2094	antisense	novel transcript, antisense to RAB35
ENSG00000277301	AL034550.2	lncRNA	20	1	32509959	32520285	10326	1	1771	antisense	novel transcript, antisense to NOL4L
ENSG00000277476	AC005332.5	lncRNA	17	1	68133201	68135935	2734	1	2735	intergenic	novel transcript
ENSG00000277496	AL357033.4	lncRNA	20	-1	62648961	62650767	1806	1	1807	antisense	novel transcript, antisense to SLCO4A1
ENSG00000277511	AC116407.2	lncRNA	17	1	32127595	32128454	859	1	860	intergenic	novel transcript
ENSG00000277715	AC079174.2	lncRNA	12	1	106250759	106252786	2027	1	2028	antisense	novel transcript, antisense to CKAP4
ENSG00000277767	AL442128.2	lncRNA	13	1	110916004	110917827	1823	1	1824	intergenic	novel transcript
ENSG00000277879	AL391988.1	lncRNA	10	-1	117267116	117268668	1552	1	1553	antisense	novel transcript, antisense to SLC18A2
ENSG00000277969	AC006449.6	lncRNA	17	1	38702452	38704747	2295	1	2296	intergenic	novel transcript
ENSG00000278090	LUNAR1	lncRNA	15	1	99014526	99031054	16528	9	2516	intergenic	leukemia-associated non-coding IGF1R activator RNA 1 [Source:HGNC Symbol;Acc:HGNC:51199]
ENSG00000278133	AC135050.6	lncRNA	16	1	31122235	31124064	1829	2	528	sense intronic	novel transcript,sense intronic to KAT8
ENSG00000278231	AL133342.1	lncRNA	20	-1	48821688	48849458	27770	1	366	sense intronic	novel transcript
ENSG00000278376	AP004609.3	lncRNA	11	1	118791254	118793137	1883	1	1884	intergenic	novel transcript
ENSG00000278600	AC015871.3	lncRNA	15	-1	79920195	79922455	2260	1	2261	sense intronic	novel transcript,sense intronic to ST20
ENSG00000278730	AC005332.6	lncRNA	17	1	68126666	68129586	2920	1	2921	intergenic	novel transcript
ENSG00000278768	BACE1-AS	lncRNA	11	1	117288453	117293571	5118	3	4584	antisense	BACE1 antisense RNA [Source:HGNC Symbol;Acc:HGNC:37125]
ENSG00000278784	AL136295.7	lncRNA	14	-1	24201612	24202811	1199	1	1200	sense intronic	novel transcript
ENSG00000278834	AC073508.3	lncRNA	17	1	40648300	40649718	1418	1	1419	antisense	novel transcript, antisense to SMARCE1
ENSG00000278869	BX539320.1	lncRNA	22	-1	49933198	49934074	876	1	877	intergenic	novel transcript
ENSG00000278970	HEIH	lncRNA	5	-1	180826871	180831605	4734	2	1652		hepatocellular carcinoma up-regulated EZH2-associated long non-coding RNA [Source:HGNC Symbol;Acc:HGNC:45049]
ENSG00000279141	LINC01451	lncRNA	9	-1	136612024	136617181	5157	3	3402	intergenic	longintergenic non-protein coding RNA 1451 [Source:NCBI gene (formerly Entrezgene);Acc:401561]
ENSG00000279159	AC003681.1	lncRNA	22	-1	29978950	30028236	49286	1	49287	antisense	novel transcript, antisense to MTMR3
ENSG00000279277	AC012020.1	lncRNA	3	-1	108032456	108039916	7460	3	3674		novel transcript
ENSG00000279529	AC008764.8	lncRNA	19	1	16572624	16575340	2716	1	2717	antisense	novel transcript, antisense to MED26
ENSG00000279738	AL022311.1	lncRNA	22	1	37876148	37895563	19415	1	19416	sense-overlapping	novel transcript, sense overlapping to EIF3L
ENSG00000279873	LINC01126	lncRNA	2	1	43227210	43228855	1645	1	1646	intergenic	longintergenic non-protein coding RNA 1126 [Source:HGNC Symbol;Acc:HGNC:49275]
ENSG00000280195	AC245140.2	lncRNA	X	-1	154396878	154398816	1938	1	1939	antisense	novel transcript, antisense to RPL10
ENSG00000280206	AC026401.3	lncRNA	16	1	15701237	15702118	881	1	882	sense intronic	novel transcript
ENSG00000280279	AC240565.2	lncRNA	17	-1	64099	76866	12767	1	2096	intergenic	novel transcript
ENSG00000280721	LINC01943	lncRNA	2	-1	87439523	87459044	19521	3	926	intergenic	longintergenic non-protein coding RNA 1943 [Source:HGNC Symbol;Acc:HGNC:52767]
ENSG00000280734	LINC01232	lncRNA	13	-1	99486962	99499306	12344	6	2796	antisense	longintergenic non-protein coding RNA 1232 [Source:HGNC Symbol;Acc:HGNC:49755]
ENSG00000280739	EIF1B-AS1	lncRNA	3	-1	40061110	40309698	248588	13	3930	antisense	EIF1B antisense RNA 1 [Source:HGNC Symbol;Acc:HGNC:44555]
ENSG00000280798	LINC00294	lncRNA	11	1	33076149	33079454	3305	1	3306	sense intronic	longintergenic non-protein coding RNA 294 [Source:HGNC Symbol;Acc:HGNC:27456]
ENSG00000280832	GSEC	lncRNA	11	-1	126340889	126355587	14698	2	2289	bidirectional	G-quadruplex forming sequence containing lncRNA [Source:HGNC Symbol;Acc:HGNC:48645]
ENSG00000280953	LINC01163	lncRNA	10	1	128181032	128317726	136694	2	3086	intergenic	longintergenic non-protein coding RNA 1163 [Source:HGNC Symbol;Acc:HGNC:49530]
ENSG00000281005	LINC00921	lncRNA	16	1	3263743	3267567	3824	2	2468	sense intronic	longintergenic non-protein coding RNA 921 [Source:HGNC Symbol;Acc:HGNC:26830]
ENSG00000281026	N4BP2L2-IT2	lncRNA	13	-1	32504506	32509395	4889	1	4890	sense intronic	N4BPL2 intronic transcript 2 [Source:HGNC Symbol;Acc:HGNC:25038]
ENSG00000281103	TRG-AS1	lncRNA	7	1	38341577	38378804	37227	5	3645	intergenic	T cell receptor gamma locus antisense RNA 1 [Source:HGNC Symbol;Acc:HGNC:48974]
ENSG00000281162	LINC01127	lncRNA	2	1	101962056	101987167	25111	5	3727	intergenic	longintergenic non-protein coding RNA 1127 [Source:HGNC Symbol;Acc:HGNC:49292]
ENSG00000281183	NPTN-IT1	lncRNA	15	-1	73567012	73569294	2282	1	2283	sense intronic	NPTN intronic transcript 1 [Source:HGNC Symbol;Acc:HGNC:45091]
ENSG00000281376	ABALON	lncRNA	20	1	31721507	31723409	1902	1	1903	antisense	apoptotic BCL2L1-antisense long non-coding RNA [Source:HGNC Symbol;Acc:HGNC:49667]
ENSG00000281398	SNHG4	lncRNA	5	1	139274102	139284899	10797	9	2383	sense intronic	small nucleolar RNA host gene 4 [Source:HGNC Symbol;Acc:HGNC:32964]
ENSG00000281404	LINC01176	lncRNA	7	1	30390885	30412375	21490	3	4830	sense intronic	longintergenic non-protein coding RNA 1176 [Source:HGNC Symbol;Acc:HGNC:49548]
ENSG00000281501	SEPSECS-AS1	lncRNA	4	1	25160641	25201440	40799	2	4055	sense intronic	SEPSECS antisense RNA 1 (head to head) [Source:HGNC Symbol;Acc:HGNC:27737]
ENSG00000281649	EBLN3P	lncRNA	9	1	37079645	37090928	11283	21	7911	intergenic	endogenous Bornavirus like nucleoprotein 3, pseudogene [Source:HGNC Symbol;Acc:HGNC:50682]
ENSG00000282024	AL009031.1	lncRNA	6	-1	16259101	16264553	5452	2	1026	antisense	novel transcript, antisense to GMPR
ENSG00000282164	PEG13	lncRNA	8	-1	140094894	140100543	5649	1	5650	sense intronic	paternally expressed 13 [Source:HGNC Symbol;Acc:HGNC:19969]
ENSG00000282508	LINC01002	lncRNA	19	-1	198264	246544	48280	39	1998	intergenic	longintergenic non-protein coding RNA 1002 [Source:HGNC Symbol;Acc:HGNC:38538]
ENSG00000282572	AC215522.2	lncRNA	7	-1	19018	35489	16471	3	1143	intergenic	novel transcript similar to family member with sequence similarity 157
ENSG00000282851	BISPR	lncRNA	19	1	17405686	17419324	13638	18	2070	sense intronic	BST2 interferon stimulated positive regulator [Source:HGNC Symbol;Acc:HGNC:51290]
ENSG00000283064	AL353759.1	lncRNA	6	-1	26160765	26172802	12037	1	1578	antisense	novel transcript, antisense to HIST1H2BD
ENSG00000283103	AC010642.2	lncRNA	19	-1	58309727	58327248	17521	9	3057	antisense	novel transcript, antisense to ERVK3-1
AVERAGE							31118		2862.95
