# Supplementary material for: Insight Into the Long Noncoding RNA and mRNA Coexpression Profile in the Human Blood Transcriptome Upon Leishmania infantum Infection
Source: Front Immunol. 2022 Mar 15;13:784463. doi: 10.3389/fimmu.2022.784463 (PMC8965071; doi:10.3389/fimmu.2022.784463)
Supplement: Supplementary Table 3 — Annotation of 147 selected differentially expressed (DE) lncRNAs in RNA-seq in this work. The main features were retrieved from the GRCh38.p13 human genome version using the BioMart Ensembl, LNCipedia and Expression Atlas databases. [file Table_3.xlsx]

## Sheet: Planilha1
Gene.ID	Gene.name	Gene type	Intersection/Exclusive	Regulation in VL-free groups to PD0	Chromosome	Gene start (bp)	Gene end (bp)	Gene Length (bp)	Strand	Transcript count	Largest Transcript Length (bp)	Class of Sequence Ontology term	Gene-Disease Associations	Gene description	Regulation (up/down) acording literature -->	Literature (PMID)
ENSG00000136315	AL355922.1	lncRNA	ALL	down	14	20919361	20920299	938	1	1	337	intergenic	Leishmaniasis, Sepsis, autism, Crohn's disease, ulcerative colitis and Lyme disease	novel transcript
ENSG00000172965	MIR4435-2HG	lncRNA	ALL	down	2	111006015	111523376	517361	-1	108	6654	intergenic	ulcerative colitis, sclerosing cholangitis and Crohn's disease	MIR4435-2 host gene [Source:HGNC Symbol;Acc:HGNC:35163]	up	Identification of potential crucial genes associated with the pathogenesis and prognosis of liver hepatocellular carcinoma (2020)
ENSG00000176659	C20orf197	lncRNA	A_PD180	up	20	60055853	60072956	17103	1	3	2732	Intergenic	osteosarcoma; psoriasis; neoplasm	chromosome 20 putative open reading frame 197
ENSG00000181908	LINC02724	lncRNA	A_only	up	11	64449074	64451657	2583	1	1	2340	intergenic	No evidence	long intergenic non-protein coding RNA 2724
ENSG00000187621	TCL6	lncRNA	PD180_only	up	14	95650498	95679833	29335	1	12	4232	Intergenic	Phenotypic abnormality; breast carcinoma; rheumatic disease (+259 diseases)	T cell leukemia/lymphoma 6
ENSG00000197301	HMGA2-AS1	lncRNA	ALL	down	12	65851340	65882167	30827	-1	4	4617	antisense	Leishmaniasis, non-small cell lung carcinoma, esophageal squamous cell carcinoma, papillary thyroid carcinoma, Isolated scaphocephaly, colorectal cancer, metopic craniosynostosis, Lyme disease and vsiceral leishmaniasis	HMGA2 antisense RNA 1 [Source:HGNC Symbol;Acc:HGNC:53973]	up	Identification of potential crucial genes associated with the pathogenesis and prognosis of liver hepatocellular carcinoma (2020)
ENSG00000197880	MDS2	lncRNA	PD180_only	up	1	23581495	23640568	59073	1	2	1781	Intergenic	hematopoietic and lymphoid cell neoplasm; neoplastic disease or syndrome; Rare genetic tumor (+51 diseases)	myelodysplastic syndrome 2 translocation associated
ENSG00000198106	AC025279.1	lncRNA	PD180_only	up	16	29291220	29372110	80890	1	1	4818	Intergenic	Acute Lymphoblastic Leukaemia	novel transcript
ENSG00000203644	AC083799.1	lncRNA	ALL	up	3	129847048	129847957	909	-1	1	910	sense intronic	Sepsis; endometrial cancer	novel transcript, sense sense intronic to TMCC1
ENSG00000203709	MIR29B2CHG	lncRNA	ALL	up	1	207801518	207879115	77597	-1	7	15145	Intergenic	X-linked hyper-IgM syndrome; systemic juvenile idiopathic arthritis; metopic craniosynostosis (+2 diseases)	MIR29B2 and MIR29C host gene
ENSG00000203999	LINC01270	lncRNA	ALL	up	20	50292709	50315488	22779	1	14	3047	Intergenic	Crohn's disease; sepsis; ulcerative colitis (+5 diseases)	long intergenic non-protein coding RNA 1270
ENSG00000205056	LINC02397	lncRNA	PD180_only	up	12	92466451	92492091	25640	1	1	10626	antisense	cutaneous lupus erythematosus; central nervous system cancer	long intergenic non-protein coding RNA 2397
ENSG00000206344	HCG27	lncRNA	ALL	up	6	31197760	31203968	6208	1	5	1720	Intergenic	Constitutional symptom; fatigue; Abnormal urine cytology (+130 diseases)	HLA complex group 27
ENSG00000215244	LINC02649	lncRNA	ALL	up	10	6271169	6353827	82658	1	6	3086	intergenic	visceral leishmaniasis; Klinefelter's syndrome; myelodysplastic syndrome	long intergenic non-protein coding RNA 2649
ENSG00000222041	CYTOR	lncRNA	ALL	down	2	87454781	87636740	181959	1	38	7512	intergenic	Crohn's disease, gastrointestinal disease, autoimmune disease, inflammatory bowel disease, intestinal disease, immune system disease, ulcerative colitis, lung adenocarcinoma, colorectal cancer	cytoskeleton regulator RNA [Source:HGNC Symbol;Acc:HGNC:28717]	up	Identification of potential crucial genes associated with the pathogenesis and prognosis of liver hepatocellular carcinoma (2020)
ENSG00000223552	CCR5AS	lncRNA	ALL	down	3	46364955	46407059	42104	-1	1	656	antisense	Colon Sessile Serrated Adenoma/Polyp, sepsis, leishmaniasis and visceral leishmaniasis	CCR5 antisense RNA [Source:HGNC Symbol;Acc:HGNC:54398]
ENSG00000223749	MIR503HG	lncRNA	ALL	down	X	134543119	134546642	3523	-1	10	1456	intergenic	autism, adenocarcinoma, X-linked hyper-IgM syndrome, adrenal cortex carcinoma, pancreatic adenocarcinoma, ulcerative colitis, sepsis, Ataxia-telangiectasia, leishmaniasis, pituitary cancer, hepatitis B virus induced hepatocellular carcinoma, Adams-Oliver syndrome and colorectal cancer	MIR503 host gene [Source:HGNC Symbol;Acc:HGNC:28258]
ENSG00000224177	LINC00570	lncRNA	ALL	down	2	11372612	11403175	30563	1	10	1488	intergenic	Crohn's disease, myelodysplastic syndrome, Visceral leishmaniasis, relapsing-remitting multiple sclerosis, osteoarthritis and Leishmaniasis	long intergenic non-protein coding RNA 570 [Source:HGNC Symbol;Acc:HGNC:43717]
ENSG00000224307	AL161785.1	lncRNA	ALL	up	9	129282458	129312665	30207	1	2	933	Intergenic	Barrett's esophagus; brucellosis; X-linked hyper-IgM syndrome; Tetralogy of Fallot; visceral leishmaniasis	novel transcript
ENSG00000224805	LINC00853	lncRNA	ALL	down	1	47179250	47180339	1089	1	1	661	intergenic	pancreatic carcinoma, papillary thyroid carcinoma, Lyme disease and pancreatic ductal adenocarcinoma	long intergenic non-protein coding RNA 853 [Source:HGNC Symbol;Acc:HGNC:43716]	up	Identification of potential crucial genes associated with the pathogenesis and prognosis of liver hepatocellular carcinoma (2020)
ENSG00000225611	LINC02158	lncRNA	ALL	up	3	42770612	42773635	3023	1	1	897	antisense	Lyme disease; acne; sepsis (+3 diseases)	long intergenic non-protein coding RNA 2158
ENSG00000225756	DBH-AS1	lncRNA	PD180_only	up	9	133654586	133657313	2727	-1	1	2139	antisense	epatocellular carcinoma; visceral leishmaniasis	DBH antisense RNA 1
ENSG00000225889	AC012368.1	lncRNA	ALL	up	2	64143239	64252859	109620	1	22	2844	intergenic	systemic juvenile idiopathic arthritis, X-linked hyper-IgM syndrome, sepsis, idiopathic pulmonary fibrosis, visceral leishmaniasis, Lyme disease, ulcerative colitis and relapsing-remitting multiple sclerosis	novel transcript, antisense to PELI1
ENSG00000226004	LINC02528	lncRNA	D180 only	down	6	137943079	137945802	2723	-1	1	573	intergenic	Crohn's disease, systemic lupus erythematosus and Leishmaniasis	long intergenic non-protein coding RNA 2528 [Source:HGNC Symbol;Acc:HGNC:53554]
ENSG00000226180	AC010536.1	lncRNA	A only	down	16	87693537	87696147	2610	-1	1	2611	antisense	no evidence	novel transcript	up	Identification and characterization of a missense mutation in the O-linked β-N-acetylglucosamine (O-GlcNAc) transferase gene that segregates with X-linked intellectual disability (2017); Identification of potential crucial genes associated with the pathogenesis and prognosis of liver hepatocellular carcinoma (2020)
ENSG00000226659	AC021028.1	lncRNA	A only	down	10	80529597	80535942	6345	-1	1	598	antisense	no evidence	novel transcript	up	A childhood acute lymphoblastic leukemia-specific lncRNA implicated in prednisolone resistance, cell proliferation, and migration (2017)
ENSG00000227145	IL21-AS1	lncRNA	ALL	down	4	122618983	122689156	70173	1	4	3748	antisense	psoriasis, central nervous system cancer, leishmaniasis and visceral leishmaniasis	IL21 antisense RNA 1 [Source:HGNC Symbol;Acc:HGNC:40299]	up	Identification of potential crucial genes associated with the pathogenesis and prognosis of liver hepatocellular carcinoma (2020)
ENSG00000228242	AC093495.1	lncRNA	ALL	up	3	14144637	14165978	21341	1	17	1514	sense-overlapping	No evidence	XPC antisense RNA 1
ENSG00000228363	AC015971.1	lncRNA	ALL	up	2	86562070	86618766	56696	1	4	1948	antisense	no evidence	novel transcript
ENSG00000228382	ITPKB-IT1	lncRNA	ALL	up	1	226656640	226675067	18427	-1	2	746	sense intronic	relapsing-remitting multiple sclerosis	ITPKB sense intronic transcript 1
ENSG00000229613	LINC01501	lncRNA	ALL	down	9	90462899	90583821	120922	-1	15	2000	intergenic	Visceral leishmaniasis and leishmaniasis	long intergenic non-protein coding RNA 1501 [Source:HGNC Symbol;Acc:HGNC:27988]
ENSG00000230537	AL158071.2	lncRNA	ALL	down	9	91104327	91213046	108719	-1	4	1801	intergenic	Visceral leishmaniasis, leishmaniasis and osteoarthritis	novel transcript
ENSG00000230615	AL139220.2	lncRNA	ALL	down	1	44030437	44115913	85476	1	25	2644	intergenic	Visceral leishmaniasis and leishmaniasis	novel transcript
ENSG00000231160	KLF3-AS1	lncRNA	PD180_only	up	4	38602438	38664914	62476	-1	17	3290	antisense	Acne; oral squamous cell carcinoma; psoriasis (+6 diseases)	KLF3 antisense RNA 1
ENSG00000231304	SGO1-AS1	lncRNA	A only	down	3	20174244	21145967	971723	1	6	2371	intergenic	no evidence	SGO1 antisense RNA 1 [Source:HGNC Symbol;Acc:HGNC:41081]
ENSG00000231528	FAM225A	lncRNA	ALL	down	9	113113042	113119928	6886	1	2	6100	intergenic	Crohn's disease, Leishmaniasis, brucellosis, Myotonic dystrophy and Sepsis	family with sequence similarity 225 member A [Source:HGNC Symbol;Acc:HGNC:27855]
ENSG00000233429	HOTAIRM1	lncRNA	A_PD180	up	7	27095647	27100265	4618	1	6	722	Intergenic	central nervous system cancer; Down syndrome	HOXA transcript antisense RNA, myeloid-specific 1
ENSG00000234290	AC116366.1	lncRNA	ALL	up	5			0	-1	3	3733	antisense	Metastatic melanoma	Este identificador não está no banco de dados EnsEMBL atual
ENSG00000234506	LINC01506	lncRNA	ALL	up	9	68543541	68546589	3048	-1	2	495	Intergenic	Lyme disease; Crohn's disease; osteoarthritis (+2 diseases)	long intergenic non-protein coding RNA 1506
ENSG00000234572	LINC01800	lncRNA	PD180_only	up	2	64846130	64863626	17496	-1	1	1977	Intergenic	small cell lung carcinoma	long intergenic non-protein coding RNA 1800
ENSG00000235513	L3MBTL2-AS1	lncRNA	D180 only	down	22	41207592	41228500	20908	-1	4	4313	antisense	no evidence	L3MBTL2 antisense RNA 1 [Source:HGNC Symbol;Acc:HGNC:40847]
ENSG00000235531	MSC-AS1	lncRNA	A only	down	8	71828167	72118393	290226	1	14	5653	intergenic	X-linked hyper-IgM syndrome, Adams-Oliver syndrome, clear cell renal carcinoma, visceral leishmaniasis and Klinefelter's syndrome	MSC antisense RNA 1 [Source:HGNC Symbol;Acc:HGNC:48724]	up	Identification of potential crucial genes associated with the pathogenesis and prognosis of liver hepatocellular carcinoma (2020)
ENSG00000235576	LINC01871	lncRNA	ALL	down	2	7725801	7730705	4904	1	1	243	intergenic	Visceral leishmaniasis, cutaneous lupus erythematosus and myelodysplastic syndrome	long intergenic non-protein coding RNA 1871 [Source:HGNC Symbol;Acc:HGNC:52690]
ENSG00000235621	LINC00494	lncRNA	PD180_only	up	20	48359884	48370636	10752	1	15	3544	Intergenic	colorectal cancer; myelodysplastic syndrome; breast carcinoma	long intergenic non-protein coding RNA 494
ENSG00000236345	SCAT8	lncRNA	ALL	up	6	63806836	63822642	15806	1	1	1454	antisense	colorectal adenocarcinoma; non-small cell lung carcinoma; colorectal cancer	S-phase cancer associated transcript 8
ENSG00000236682	MAP3K2-DT	lncRNA	PD180_only	up	2	127388184	127400580	12396	1	3	2690	Intergenic	No evidence	MAP3K2 divergent transcript
ENSG00000236901	MIR600HG	lncRNA	PD180_only	up	9	123109494	123115477	5983	-1	2	5984	sense intronic	pancreatic adenocarcinoma	MIR600 host gene
ENSG00000236935	AP003774.2	lncRNA	A only	down	11	64325050	64329504	4454	-1	1	672	intergenic	no evidence	novel transcript
ENSG00000237886	NALT1	lncRNA	ALL	up	9	136546212	136549893	3681	1	2	738	Intergenic	visceral leishmaniasis; Crohn's disease; colorectal cancer	NOTCH1 associated lncRNA in T cell acute lymphoblastic leukemia 1
ENSG00000237989	LINC01679	lncRNA	ALL	down	21	43358147	43362349	4202	-1	1	2798	intergenic	ulcerative colitis, colorectal adenocarcinoma, prostate adenocarcinoma, sepsis, myelodysplastic syndrome, Crohn's disease and prostate carcinoma	long intergenic non-protein coding RNA 1679 [Source:HGNC Symbol;Acc:HGNC:52469]
ENSG00000238160	LINC02863	lncRNA	ALL	up	5	132419416	132426714	7298	-1	2	767	antisense	squamous cell carcinoma; Crohn's disease	long intergenic non-protein coding RNA 2863
ENSG00000242861	AL591895.1	lncRNA	PD180_only	up	1	225840883	225846522	5639	-1	1	348	sense intronic	osteosarcoma; visceral leishmaniasis; metopic craniosynostosis; pancreatic ductal adenocarcinoma; meningococcal infection	novel transcript
ENSG00000243629	LINC00880	lncRNA	ALL	down	3	157081667	157128595	46928	-1	2	2018	intergenic	central nervous system cancer and ulcerative colitis	long intergenic non-protein coding RNA 880 [Source:HGNC Symbol;Acc:HGNC:27948]
ENSG00000243836	WDR86-AS1	lncRNA	ALL	up	7	151409161	151413354	4193	1	4	751	antisense	Tetralogy of Fallot; visceral leishmaniasis	WDR86 antisense RNA 1
ENSG00000244649	LINC02086	lncRNA	ALL	down	17	48646923	48707346	60423	1	7	2091	intergenic	breast carcinoma, brucellosis, central nervous system cancer, Barrett's esophagus, pancreatic ductal adenocarcinoma, cytomegalovirus infection, esophageal adenocarcinoma, pancreatic carcinoma and systemic lupus erythematosus	long intergenic non-protein coding RNA 2086 [Source:HGNC Symbol;Acc:HGNC:52936]	up	Identification of potential crucial genes associated with the pathogenesis and prognosis of liver hepatocellular carcinoma (2020)
ENSG00000246263	UBR5-AS1	lncRNA	ALL	up	8	102239394	102253750	14356	1	3	2376	antisense	osteosarcoma; colorectal cancer; hepatitis B virus induced hepatocellular carcinoma (+3 diseases)	UBR5 antisense RNA 1
ENSG00000246363	LINC02458	lncRNA	ALL	up	12	89010681	89309566	298885	-1	2	4177	intergenic	visceral leishmaniasis; small cell lung carcinoma; systemic lupus erythematosus	long intergenic non-protein coding RNA 2458
ENSG00000247982	LINC00926	lncRNA	PD180_only	up	15	57300365	57307769	7404	1	4	2530	Intergenic	osteosarcoma; chronic interstitial cystitis; Sjogren syndrome (+5 diseases)	long intergenic non-protein coding RNA 926
ENSG00000248323	LUCAT1	lncRNA	ALL	up	5	91054834	91314547	259713	-1	61	3072	Intergenic	hepatocellular carcinoma; ulcerative colitis; metastatic melanoma (+14 diseases)	lung cancer associated transcript 1
ENSG00000249667	LINC01259	lncRNA	PD180_only	up	4	38509767	38518056	8289	1	1	757	Intergenic	breast carcinoma; sepsis	long intergenic non-protein coding RNA 1259
ENSG00000250303	LINC02762	lncRNA	A_only	up	11	112270749	112362534	91785	1	6	3011	intergenic	hepatocellular carcinoma; oral squamous cell carcinoma; Cystic fibrosis	long intergenic non-protein coding RNA 2762
ENSG00000250548	LINC01303	lncRNA	ALL	up	14	61556273	61570653	14380	-1	3	5103	antisense	metastatic melanoma; ulcerative colitis; Crohn's disease (+3 diseases)	long intergenic non-protein coding RNA 1303
ENSG00000250616	AC012645.1	lncRNA	ALL	up	16	30096430	30104116	7686	1	1	1650	antisense	X-linked hyper-IgM syndrome, Ataxia-telangiectasia, osteosarcoma, relapsing-remitting multiple sclerosis, visceral leishmaniasis, psoriasis, sepsis and invasive breast ductal carcinoma	novel transcript, antisense to YPEL3
ENSG00000250696	AC111000.4	lncRNA	ALL	up	4	69182100	69216766	34666	1	2	2648	antisense	Leishmaniasis; Sepsis; visceral leishmaniasis; relapsing-remitting multiple sclerosis	novel transcript, antisense to UGT2B11	up	Identification of potential crucial genes associated with the pathogenesis and prognosis of liver hepatocellular carcinoma (2020)
ENSG00000251023	AC114980.1	lncRNA	PD180_only	up	5	93860669	93863825	3156	-1	1	3157	sense intronic	Breast carcinoma	novel transcript
ENSG00000251259	AC004069.1	lncRNA	ALL	up	4	105137280	105140619	3339	-1	1	549	intergenic	no evidence	novel transcript
ENSG00000251301	LINC02384	lncRNA	ALL	down	12	68332888	68451663	118775	-1	9	3447	intergenic	visceral leishmaniasis	long intergenic non-protein coding RNA 2384 [Source:HGNC Symbol;Acc:HGNC:53308]	up	Diagnosis of thyroid neoplasm using support vector machine algorithms based on platelet RNA-seq (2020); Identification of potential crucial genes associated with the pathogenesis and prognosis of liver hepatocellular carcinoma (2020)
ENSG00000251381	LINC00958	lncRNA	ALL	up	11	12961541	12989597	28056	-1	16	2013	Intergenic	prostate carcinoma; hepatocellular carcinoma; non-small cell lung carcinoma (+6 diseases)	long intergenic non-protein coding RNA 958
ENSG00000251513	LIX1-AS1	lncRNA	PD180_only	up	5	97089075	97437217	348142	1	1	1793	intergenic	No evidence	LIX1 and RIOK2 antisense RNA 1
ENSG00000251562	MALAT1	lncRNA	PD180_only	up	11	65497688	65506516	8828	1	17	8708	Intergenic	non-small cell lung carcinoma; Alzheimer's disease; atopic eczema (+19 diseases)	metastasis associated lung adenocarcinoma transcript 1	up	Diagnosis of thyroid neoplasm using support vector machine algorithms based on platelet RNA-seq (2020)
ENSG00000253549	CA3-AS1	lncRNA	ALL	down	8	85440596	85464915	24319	-1	8	2578	antisense	colorectal cancer, colorectal adenocarcinoma, ulcerative colitis, leishmaniasis, sessile serrated polyp, Crohn's disease and Leishmaniasis	CA3 antisense RNA 1 [Source:HGNC Symbol;Acc:HGNC:51657]
ENSG00000253616	AC107959.3	lncRNA	ALL	up	8	23071377	23074488	3111	-1	2	484	Intergenic	X-linked hyper-IgM syndrome; visceral leishmaniasis; Psoriasis; Colon Sessile Serrated Adenoma/Polyp	novel transcript		Identification of potential crucial genes associated with the pathogenesis and prognosis of liver hepatocellular carcinoma (2020)
ENSG00000253669	GASAL1	lncRNA	ALL	down	8	102805517	102810039	4522	1	5	2770	intergenic	myelodysplastic syndrome, Tetralogy of Fallot, leishmaniasis, papillary thyroid carcinoma, metastatic melanoma, visceral leishmaniasis and brucellosis	growth arrest associated lncRNA 1 [Source:HGNC Symbol;Acc:HGNC:53461]
ENSG00000253982	AC100810.1	lncRNA	ALL	down	8	1761054	1764508	3454	-1	5	2122	antisense	Visceral leishmaniasis and urothelial carcinoma	novel transcript	down	Identification of potential crucial genes associated with the pathogenesis and prognosis of liver hepatocellular carcinoma (2020); Identification of a Six-Immune-Related Long Non-coding RNA Signature for Predicting Survival and Immune Infiltrating Status in Breast Cancer (2020)
ENSG00000253986	AC104561.3	lncRNA	ALL	down	8	23493009	23494198	1189	-1	1	715	intergenic	Leishmaniasis	novel transcript
ENSG00000254473	AL354920.1	lncRNA	ALL	down	9	83707594	83713378	5784	1	2	1017	intergenic	no evidence	novel transcript, antisense to UBQLN1
ENSG00000254718	AL157756.1	lncRNA	ALL	down	14	60240121	60248765	8644	-1	4	2859	antisense	Visceral leishmaniasis and leishmaniasis	novel transcript, antisense to PPM1A
ENSG00000254760	AC008750.1	lncRNA	D180 only	down	19	51414298	51414965	667	1	1	492	antisense	no evidence	novel transcript, antisense to SIGLEC10	up	Assessment of long non-coding RNA expression reveals novel mediators of the lung tumour immune response (2020); Identification of an Immune Score-Based Gene Panel with Prognostic Power for Oral Squamous Cell Carcinoma (2020)
ENSG00000254789	AC073172.1	lncRNA	ALL	up	11	15571817	15622447	50630	-1	3	853	Intergenic	Crohn's disease; brucellosis	novel transcript
ENSG00000254802	AC022182.2	lncRNA	ALL	down	8	60965802	60967775	1973	-1	1	859	intergenic	no evidence	novel transcript	-	-
ENSG00000254859	AC067930.3	lncRNA	D180 only	down	8	143541973	143549729	7756	-1	1	498	intergenic	leishmaniasis and ulcerative colitis	novel transcript	-	-
ENSG00000255045	AP000866.5	lncRNA	A only	down	11	124744634	124746337	1703	-1	1	445	antisense	central nervous system cancer	novel transcript	up	Identification of potential crucial genes associated with the pathogenesis and prognosis of liver hepatocellular carcinoma (2020)
ENSG00000255441	SIGLEC10-AS1	lncRNA	D180 only	down	19	51415724	51417425	1701	1	2	729	antisense	ulcerative colitis	SIGLEC10 antisense RNA 1 [Source:HGNC Symbol;Acc:HGNC:40719]
ENSG00000255571	MIR9-3HG	lncRNA	A only	down	15	89361579	89398487	36908	1	53	5607	intergenic	Ataxia-telangiectasia, astrocytoma, Down syndrome, uterine leiomyosarcoma, visceral leishmaniasis and oligodendroglioma	MIR9-3 host gene [Source:HGNC Symbol;Acc:HGNC:27388]	up	Identification of potential crucial genes associated with the pathogenesis and prognosis of liver hepatocellular carcinoma (2020)
ENSG00000256020	AC006205.2	lncRNA	ALL	down	12	585865	586486	621	-1	1	373	sense intronic	Leishmaniasis, Visceral Leishmaniasis and relapsing-remitting multiple sclerosis	novel transcript	up	Identification of potential crucial genes associated with the pathogenesis and prognosis of liver hepatocellular carcinoma (2020)
ENSG00000256262	USP30-AS1	lncRNA	ALL	down	12	109052350	109053952	1602	-1	1	656	antisense	cutaneous lupus erythematosus and Crohn's disease	USP30 antisense RNA 1 [Source:HGNC Symbol;Acc:HGNC:40909]
ENSG00000256948	AC026369.3	lncRNA	ALL	down	12	106524	111850	5326	-1	1	586	antisense	Crohn's disease, hepatocellular carcinoma, non-small cell lung carcinoma, Leishmaniasis, Lyme disease and Sepsis	novel transcript	up	Comprehensive Analysis of a Long Noncoding RNA-Associated Competing Endogenous RNA Network in Wilms Tumor (2020); Long ncRNA Landscape in the Ileum of Treatment-Naive Early-Onset Crohn Disease (2018)
ENSG00000257275	AL139020.1	lncRNA	PD180_only	up	14	95711747	95757656	45909	1	3	2738	Intergenic	No evidence	novel transcript, antisense to TCL1A
ENSG00000257621	PSMA3-AS1	lncRNA	PD180_only	up	14	58265365	58298134	32769	-1	16	2475	sense intronic	ovarian carcinoma; acute quadriplegic myopathy	PSMA3 antisense RNA 1	up	Diagnosis of thyroid neoplasm using support vector machine algorithms based on platelet RNA-seq (2020)
ENSG00000257878	AC007298.2	lncRNA	ALL	up	12	95996521	96011489	14968	1	1	862	antisense	sepsis, hepatocellular carcinoma, systemic lupus erythematosus and X-linked hyper-IgM syndrome	novel transcript, antisense to LTA4H
ENSG00000258476	LINC02207	lncRNA	ALL	up	15	93835490	93878822	43332	1	42	4282	Intergenic	ulcerative colitis; colorectal adenocarcinoma; central nervous system cancer (+5 diseases)	long intergenic non-protein coding RNA 2207
ENSG00000258810	AL133371.2	lncRNA	ALL	up	14	20783888	20784293	405	1	1	294	Intergenic	Leishmaniasis; visceral leishmaniasis	novel transcript, antisense to RNASE1
ENSG00000258819	LINC02289	lncRNA	ALL	up	14	77069169	77076392	7223	-1	7	1817	Intergenic	colorectal adenocarcinom; visceral Leishmaniasis; leishmaniasis (+2 diseases)	long intergenic non-protein coding RNA 2289
ENSG00000259976	AC093010.2	lncRNA	PD180_only	up	3	114314501	114329714	15213	-1	1	15214	antisense	Alzheimer disease	novel transcript
ENSG00000260005	AC027601.1	lncRNA	PD180_only	up	17	81228707	81233983	5276	1	2	4506	antisense	No evidence	novel transcript, antisense to C17orf56
ENSG00000260193	LINC02846	lncRNA	A only	down	9	136107808	136109424	1616	-1	2	1274	intergenic	septic shock	long intergenic non-protein coding RNA 2846 [Source:HGNC Symbol;Acc:HGNC:54381]	up	Identification of potential crucial genes associated with the pathogenesis and prognosis of liver hepatocellular carcinoma (2020)
ENSG00000260231	KDM7A-DT	lncRNA	ALL	down	7	140177184	140179640	2456	1	1	2457	intergenic	Visceral leishmaniasis, juvenile idiopathic arthritis and Leishmaniasis	KDM7A divergent transcript [Source:HGNC Symbol;Acc:HGNC:48959]
ENSG00000260244	AC104083.1	lncRNA	A only	down	4	155734448	155737062	2614	1	1	2615	intergenic	atypical teratoid rhabdoid tumor, Down syndrome, colorectal cancer, medulloblastoma, oligodendroglioma, ependymoma, chromophobe renal cell carcinoma, juvenile dermatomyositis, astrocytoma, systemic juvenile idiopathic arthritis, inflammatory bowel disease, large cell medulloblastoma, breast carcinoma, glioblastoma multiforme, chronic interstitial cystitis, hepatitis B virus induced hepatocellular…	novel transcript, overlapping GUCY1A3	up	Diagnosis of thyroid neoplasm using support vector machine algorithms based on platelet RNA-seq (2020)
ENSG00000260401	AP002761.4	lncRNA	A_PD180	up	11	73238975	73242335	3360	1	1	3361	Intergenic	prostate carcinoma; Crohn's disease; prostate adenocarcinoma	novel transcript, overlapping to P2RY2
ENSG00000260592	AC130456.3	lncRNA	ALL	down	16	19476916	19487899	10983	-1	1	633	antisense	myelodysplastic syndrome, leishmaniasis, relapsing-remitting multiple sclerosis, visceral leishmaniasis and Crohn's disease	novel transcript, antisense to TMC5	up	Identification of potential crucial genes associated with the pathogenesis and prognosis of liver hepatocellular carcinoma (2020)
ENSG00000260686	AC008669.1	lncRNA	PD180_only	up	5	122832356	122834533	2177	1	1	2178	intergenic	pancreatic adenocarcinoma and Isolated scaphocephaly	novel transcript, overlapping SNX2
ENSG00000260923	LINC02193	lncRNA	ALL	up	16	90173217	90222851	49634	1	15	2328	Intergenic	ulcerative colitis; systemic juvenile idiopathic arthritis	long intergenic non-protein coding RNA 2193
ENSG00000260979	AC022167.3	lncRNA	ALL	down	16	8962706	8966990	4284	1	1	427	antisense	Visceral leishmaniasis, leishmaniasis and relapsing-remitting multiple sclerosis	novel transcript	-	-
ENSG00000261061	AC092718.4	lncRNA	ALL	down	16	81030770	81031485	715	1	1	716	sense intronic	atopic eczema, psoriasis, leiomyosarcoma, invasive breast ductal carcinoma, vulvar intraepithelial neoplasia, oral squamous cell carcinoma and prostate adenocarcinoma	novel transcript	up	Data on the expression of cellular lncRNAs in human adenovirus infected cells (2016)
ENSG00000261468	AC096921.2	lncRNA	PD180_only	up	3	30697661	30699576	1915	1	1	1916	Intergenic	Isolated scaphocephaly; invasive breast ductal carcinoma; metopic craniosynostosis	novel transcript
ENSG00000261804	AC007342.4	lncRNA	ALL	up	16	53373479	53385019	11540	1	2	1358	intergenic	Sepsis and Down syndrome	novel transcript
ENSG00000261888	AC144831.1	lncRNA	ALL	up	17	83104255	83106910	2655	1	1	2656	Intergenic	Sepsis	novel transcript
ENSG00000262714	AC007342.5	lncRNA	ALL	up	16	53386944	53389085	2141	1	1	2142	intergenic	psoriasis, sepsis, Down syndrome and X-linked hyper-IgM syndrome	novel transcript
ENSG00000264695	AC007922.1	lncRNA	ALL	up	18	24489375	24491080	1705	1	1	459	intergenic	systemic lupus erythematosus	novel transcript
ENSG00000265401	AC093484.3	lncRNA	ALL	down	17	16382152	16382669	517	-1	1	461	antisense	no evidence	novel transcript	down	The caudate nucleus undergoes dramatic and unique transcriptional changes in human prodromal Huntington’s disease brain (2019)
ENSG00000267122	AC004490.1	lncRNA	ALL	down	19	2212029	2215565	3536	-1	1	2738	antisense	Visceral leishmaniasis	novel transcript, antisense to DOT1L	up	Expression Profile and Potential Functions of Circulating Long Noncoding RNAs in Acute Ischemic Stroke in the Southern Chinese Han Population (2019); Mapping the sequences of potential guanine quadruplex motifs (2011)
ENSG00000267365	KCNJ2-AS1	lncRNA	A_only	up	17	70166961	70169402	2441	-1	1	2442	antisense	systemic juvenile idiopathic arthritis; Tetralogy of Fallot; autism; Lyme disease	KCNJ2 antisense RNA 1
ENSG00000267379	AC008569.1	lncRNA	PD180_only	up	19	14402717	14408723	6006	-1	1	252	antisense	no evidence	novel transcript, antisense to CD97
ENSG00000267416	AC025048.4	lncRNA	ALL	up	17	60079309	60088695	9386	1	1	699	Intergenic	colorectal adenocarcinoma	novel transcript	up	Identification of potential crucial genes associated with the pathogenesis and prognosis of liver hepatocellular carcinoma (2020)
ENSG00000267452	LINC02073	lncRNA	ALL	up	17	51336646	51521401	184755	1	9	3991	Intergenic	systemic lupus erythematosus	long intergenic non-protein coding RNA 2073
ENSG00000267519	AC020916.1	lncRNA	ALL	up	19	13823880	13842928	19048	-1	1	19049	antisense	visceral leishmanisis; pancreatic carcinoma; gastric carcinoma	miR-23a/27a/24-2 cluster host gene
ENSG00000267769	AC011498.6	lncRNA	ALL	down	19	4454014	4455286	1272	1	1	510	antisense	no evidence	novel transcript, antisense to UBX6	up	Identification of potential crucial genes associated with the pathogenesis and prognosis of liver hepatocellular carcinoma (2020)
ENSG00000268119	AC010615.2	lncRNA	ALL	down	19	21444241	21463908	19667	-1	8	4690	antisense	Ataxia-telangiectasia, visceral leishmaniasis, Down syndrome, leishmaniasis, X-linked hyper-IgM syndrome, relapsing-remitting multiple sclerosis and Isolated scaphocephaly	novel transcript	up	Role of RP11-83J16.1, a novel long non-coding RNA, in rheumatoid arthritis (2020); Expression Profile and Potential Functions of Circulating Long Noncoding RNAs in Acute Ischemic Stroke in the Southern Chinese Han Population (2019)
ENSG00000268170	AC073342.2	lncRNA	ALL	up	7	143220468	143222267	1799	-1	1	1800	antisense	Psoriasis; systemic juvenile idiopathic arthritis; meningococcal infection; ulcerative colitis	novel transcript, antisense to TAS2R40
ENSG00000268555	AC123912.4	lncRNA	ALL	down	19	21569738	21587322	17584	-1	3	2234	intergenic	colorectal cancer, Down syndrome, Leishmaniasis, ulcerative colitis, X-linked hyper-IgM syndrome, psoriasis, visceral leishmaniasis and Colon Sessile Serrated Adenoma/Polyp	novel transcript
ENSG00000268804	LINC02132	lncRNA	PD180_only	up	16	85935281	85936223	942	-1	1	750	Intergenic	No evidence	long intergenic non-protein coding RNA 2132
ENSG00000269834	ZNF528-AS1	lncRNA	PD180_only	up	19	52388842	52397783	8941	-1	6	2732	antisense	Down syndrome	ZNF528 antisense RNA 1
ENSG00000269892	AC125494.2	lncRNA	ALL	up	12	6742985	6743641	656	1	1	657	Intergenic	small cell lung carcinoma; metopic craniosynostosis	novel transcript
ENSG00000270210	AC104695.2	lncRNA	ALL	up	2	28425945	28426719	774	1	1	775	Intergenic	visceral leishmaniasis; Sepsis; myelodysplastic syndrome	novel transcript	up	Identification of potential crucial genes associated with the pathogenesis and prognosis of liver hepatocellular carcinoma (2020)
ENSG00000270562	AC097634.1	lncRNA	PD180_only	up	3	71584943	71587409	2466	1	1	2467	antisense	myelodysplastic syndrome; Sepsis	novel transcript	up	Identification of potential crucial genes associated with the pathogenesis and prognosis of liver hepatocellular carcinoma (2020)
ENSG00000271553	AC018638.7	lncRNA	ALL	up	7	128667043	128668156	1113	1	1	1114	intergenic	metopic craniosynostosis	novel transcript	up	Identification of potential crucial genes associated with the pathogenesis and prognosis of liver hepatocellular carcinoma (2020)
ENSG00000271736	LINC02772	lncRNA	ALL	down	1	157273760	157283968	10208	1	4	1573	intergenic	papillary thyroid carcinoma, leishmaniasis and visceral leishmaniasis	long intergenic non-protein coding RNA 2772 [Source:HGNC Symbol;Acc:HGNC:54292]
ENSG00000272037	AP002907.1	lncRNA	ALL	up	8	102256392	102257821	1429	1	1	1430	antisense	osteosarcoma; ulcerative colitis	novel transcript, antisense to UBR5
ENSG00000272221	AL645933.2	lncRNA	ALL	up	6	31394289	31395495	1206	-1	1	1207	sense intronic	myxosarcom; Adams-Oliver syndrome	novel transcript
ENSG00000272356	AL080317.2	lncRNA	PD180_only	up	6	111309203	111313517	4314	1	1	4315	Intergenic	No evidence	novel transcript, antisense to REV3L
ENSG00000272666	KLHDC7B-DT	lncRNA	ALL	down	22	50542305	50542906	601	-1	1	602	intergenic	systemic lupus erythematosus, psoriasis, cutaneous lupus erythematosus, leishmaniasis, papillary thyroid carcinoma, Crohn's disease, atopic eczema, rosacea, oral squamous cell carcinoma, dysplasia, vulvar intraepithelial neoplasia, Lyme disease, non-small cell lung carcinoma, sepsis and juvenile idiopathic arthritis	KLHDC7B divergent transcript [Source:HGNC Symbol;Acc:HGNC:53791]
ENSG00000272839	AC011899.2	lncRNA	A_only	up	7	157868538	157869154	616	1	1	617	antisense	Sepsis and central nervous system cancer	novel transcript, antisense to PTPRN2
ENSG00000273038	AL365203.2	lncRNA	PD180_only	up	10			0	-1	2	2057	Intergenic	No evidence	Este identificador não está no banco de dados EnsEMBL atual
ENSG00000273824	AC008033.3	lncRNA	A only	down	12	68426331	68427737	1406	-1	1	1407	intergenic	Visceral leishmaniasis, ulcerative colitis and systemic juvenile idiopathic arthritis	novel transcript	up	Novel three‑lncRNA signature predicts survival in patients with pancreatic cancer (2018); Identification of potential crucial genes associated with the pathogenesis and prognosis of liver hepatocellular carcinoma (2020)
ENSG00000274021	AC024909.1	lncRNA	A_only	up	12	89351015	89353271	2256	1	1	2257	Intergenic	papillary thyroid carcinoma	Homo sapiens (human) novel transcript, antisense to DUSP6 (AC024909.1) URS000077A28C_9606
ENSG00000274370	AC130371.2	lncRNA	ALL	up	17	83098377	83098987	610	1	1	611	Intergenic	myxosarcoma	novel transcript
ENSG00000275371	AC012645.4	lncRNA	ALL	up	16	30110895	30111955	1060	1	1	1061	antisense	Visceral leishmaniasis and relapsing-remitting multiple sclerosis	novel transcript, antisense to GDPD3	up	Identification of potential crucial genes associated with the pathogenesis and prognosis of liver hepatocellular carcinoma (2020)
ENSG00000275393	AC018695.6	lncRNA	PD180_only	up	16	85697335	85697868	533	-1	1	534	sense intronic	no evidence	novel transcript, sense sense intronic to C16orf74	up	Identification of potential crucial genes associated with the pathogenesis and prognosis of liver hepatocellular carcinoma (2020)
ENSG00000275527	AC100835.2	lncRNA	ALL	down	15	74598919	74599397	478	-1	1	479	antisense	no evidence	novel transcript	down	Genome-wide discovery and characterization of long noncoding RNAs in patients with multiple myeloma (2019)
ENSG00000275719	AC008622.2	lncRNA	ALL	down	19	46787815	46789043	1228	1	2	1229	intergenic	Crohn's disease, breast carcinoma, colorectal cancer, ulcerative colitis and Fibroadenoma	novel transcript, antisense to SLC1A5	up	A Key mRNA-miRNA-lncRNA Competing Endogenous RNA Triple Sub-network Linked to Diagnosis and Prognosis of Hepatocellular Carcinoma (2020); Identification of potential crucial genes associated with the pathogenesis and prognosis of liver hepatocellular carcinoma (2020)
ENSG00000278090	LUNAR1	lncRNA	ALL	up	15	99014526	99031054	16528	1	9	2516	Intergenic	No evidence	leukemia-associated non-coding IGF1R activator RNA 1
ENSG00000278600	AC015871.3	lncRNA	ALL	up	15	79920195	79922455	2260	-1	1	2261	sense intronic	no evidence	novel transcript, sense sense intronic to ST20
ENSG00000280721	LINC01943	lncRNA	ALL	down	2	87439523	87459044	19521	-1	3	926	intergenic	ulcerative coliti, visceral leishmaniasis, Crohn's disease, leishmaniasis and cutaneous lupus erythematosus	long intergenic non-protein coding RNA 1943 [Source:HGNC Symbol;Acc:HGNC:52767]	up	Identification of potential crucial genes associated with the pathogenesis and prognosis of liver hepatocellular carcinoma (2020)
ENSG00000281005	LINC00921	lncRNA	ALL	up	16	3263743	3267567	3824	1	2	2468	sense intronic	long intergenic non-protein coding RNA 921
ENSG00000281162	LINC01127	lncRNA	ALL	up	2	101962056	101987167	25111	1	5	3727	Intergenic	long intergenic non-protein coding RNA 1127
ENSG00000282024	AL009031.1	lncRNA	ALL	down	6	16259101	16264553	5452	-1	2	1026	antisense	novel transcript, antisense to GMPR
ENSG00000282164	PEG13	lncRNA	PD180_only	up	8	140094894	140100543	5649	-1	1	5650	sense intronic	paternally expressed 13
