# Supplementary material for: Insight Into the Long Noncoding RNA and mRNA Coexpression Profile in the Human Blood Transcriptome Upon Leishmania infantum Infection
Source: Front Immunol. 2022 Mar 15;13:784463. doi: 10.3389/fimmu.2022.784463 (PMC8965071; doi:10.3389/fimmu.2022.784463)
Supplement: Supplementary Table 4 — Top50 lncRNAs selected from 147 DE lncRNAs ( Supplementary Table 3 spreadsheet) ranked by statistical significance (FDR values) followed by fold regulation (log2FC values) in VL patients compared to nondiseased groups. [file Table_4.xlsx]

## Sheet: Planilha1
Gene.ID	Gene.name	Gene type	Intersection/Exclusive	Regulation in VL-free groups compared to PD0	logfc.cxpd0	pvaluelogfc.cxpd0	logfc.axpd0	pvalueaxpd0	logfc.pd180xpd0	pvalueaxpd180
ENSG00000250696	AC111000.4	lncRNA	ALL	up	4.52374	5.13699e-07	5.75173	8.88924e-08	4.97673	8.88924e-08
ENSG00000251381	LINC00958	lncRNA	ALL	up	4.34286	0.00625732	4.30462	0.00758153	4.46186	0.00758153
ENSG00000254789	AC073172.1	lncRNA	ALL	up	4.074	5.61707e-05	2.4803	0.0113333	2.59085	0.0113333
ENSG00000258819	LINC02289	lncRNA	ALL	up	3.96048	9.12416e-05	3.41526	0.000782512	4.76339	0.000782512
ENSG00000246363	LINC02458	lncRNA	ALL	up	3.70739	6.41136e-06	3.60347	2.02533e-05	2.92128	2.02533e-05
ENSG00000267452	LINC02073	lncRNA	ALL	up	3.68386	0.0111242	5.75674	0.000187297	4.97336	0.000187297
ENSG00000264695	AC007922.1	lncRNA	ALL	up	3.54355	0.000209522	4.64274	1.19199e-05	4.31958	1.19199e-05
ENSG00000281162	LINC01127	lncRNA	ALL	up	3.06658	5.63961e-07	2.72188	6.0015e-06	2.25473	6.0015e-06
ENSG00000250616	AC012645.1	lncRNA	ALL	up	2.81631	1.17596e-05	2.39545	0.000162921	2.54507	0.000162921
ENSG00000268170	AC073342.2	lncRNA	ALL	up	2.79836	2.17693e-05	2.76207	4.84777e-05	2.43226	4.84777e-05
ENSG00000224307	AL161785.1	lncRNA	ALL	up	2.73103	8.31466e-06	2.26857	0.000172197	2.16069	0.000172197
ENSG00000253616	AC107959.3	lncRNA	ALL	up	2.65188	3.18817e-05	2.3361	0.000277097	2.4292	0.000277097
ENSG00000275371	AC012645.4	lncRNA	ALL	up	2.478	0.00339228	2.08918	0.019766	2.69601	0.019766
ENSG00000228242	AC093495.1	lncRNA	ALL	up	2.42102	6.70248e-07	2.20347	5.05946e-06	2.25346	5.05946e-06
ENSG00000267416	AC025048.4	lncRNA	ALL	up	2.40244	0.00628088	3.65192	0.000231439	2.77984	0.000231439
ENSG00000257878	AC007298.2	lncRNA	ALL	up	2.36422	1.59957e-05	2.03282	0.000199202	2.07715	0.000199202
ENSG00000251259	AC004069.1	lncRNA	ALL	up	2.21084	1.21002e-05	2.06798	5.93523e-05	1.974	5.93523e-05
ENSG00000225889	AC012368.1	lncRNA	ALL	up	2.18557	2.46925e-05	1.88379	0.000315112	2.13928	0.000315112
ENSG00000234290	AC116366.1	lncRNA	ALL	up	2.072	1.70075e-05	1.47255	0.00145748	1.73951	0.00145748
ENSG00000236345	SCAT8	lncRNA	ALL	up	1.94031	7.37727e-05	1.75088	0.000367906	1.58163	0.000367906
ENSG00000262714	AC007342.5	lncRNA	ALL	up	1.85912	2.78786e-05	2.0166	1.72115e-05	1.43275	1.72115e-05
ENSG00000225611	LINC02158	lncRNA	ALL	up	1.85591	0.0048134	1.64083	0.0154063	2.2115	0.0154063
ENSG00000261804	AC007342.4	lncRNA	ALL	up	1.85296	3.0958e-05	1.98925	2.58144e-05	1.22165	2.58144e-05
ENSG00000248323	LUCAT1	lncRNA	ALL	up	1.84537	0.000211463	1.77798	0.000560568	1.64944	0.000560568
ENSG00000267519	AC020916.1	lncRNA	ALL	up	1.80237	2.78043e-06	1.54321	5.98472e-05	1.55446	5.98472e-05
ENSG00000268555	AC123912.4	lncRNA	ALL	down	-1.79959	0.0165136	-2.72249	0.00104921	-1.68736	0.00412462
ENSG00000260592	AC130456.3	lncRNA	ALL	down	-1.81423	0.00411784	-2.14375	0.00145748	-1.46182	0.00654035
ENSG00000275527	AC100835.2	lncRNA	ALL	down	-1.84063	0.0229672	-3.06168	0.000816205	-1.68357	0.00706685
ENSG00000253669	GASAL1	lncRNA	ALL	down	-1.84332	2.75749e-06	-1.81075	6.69637e-06	-1.55727	0.00121517
ENSG00000267769	AC011498.6	lncRNA	ALL	down	-1.90391	0.0014105	-2.34824	0.000274573	-1.24152	0.0158478
ENSG00000260231	KDM7A-DT	lncRNA	ALL	down	-1.95076	0.000100957	-1.99492	0.000142366	-1.37076	0.00725014
ENSG00000231528	FAM225A	lncRNA	ALL	down	-1.96871	0.00410501	-2.25461	0.00255975	-2.67106	0.000612795
ENSG00000230615	AL139220.2	lncRNA	ALL	down	-2.02715	0.00047817	-2.49221	0.000100449	-1.74067	0.0033968
ENSG00000256020	AC006205.2	lncRNA	ALL	down	-2.06463	0.0160878	-2.28455	0.0110221	-1.66206	0.0122488
ENSG00000271736	LINC02772	lncRNA	ALL	down	-2.0809	0.00422287	-3.46536	6.86522e-05	-2.51543	0.0035716
ENSG00000260979	AC022167.3	lncRNA	ALL	down	-2.20031	0.000463985	-2.69221	0.000102274	-1.69077	0.00240758
ENSG00000223552	CCR5AS	lncRNA	ALL	down	-2.3153	0.000131686	-2.20686	0.000343792	-1.7967	0.00592798
ENSG00000235576	LINC01871	lncRNA	ALL	down	-2.44545	1.03429e-05	-2.10273	9.18736e-05	-1.43662	0.00351192
ENSG00000282024	AL009031.1	lncRNA	ALL	down	-2.45246	0.00532507	-2.91198	0.00219768	-2.40187	0.0161821
ENSG00000197301	HMGA2-AS1	lncRNA	ALL	down	-2.4798	4.73562e-05	-2.20843	0.000274137	-2.71281	0.00396331
ENSG00000253986	AC104561.3	lncRNA	ALL	down	-2.48996	0.00213342	-2.94247	0.000745126	-2.06332	0.00286212
ENSG00000224177	LINC00570	lncRNA	ALL	down	-2.53844	0.000424192	-3.04818	0.000111774	-2.14438	0.00431417
ENSG00000280721	LINC01943	lncRNA	ALL	down	-2.64865	1.16732e-06	-2.26068	1.67582e-05	-2.03418	0.000746814
ENSG00000265401	AC093484.3	lncRNA	ALL	down	-3.17185	0.000459875	-3.07507	0.000760609	-1.68228	0.0264625
ENSG00000253549	CA3-AS1	lncRNA	ALL	down	-3.27402	0.000127427	-3.22086	0.000200638	-2.61004	0.00312637
ENSG00000267122	AC004490.1	lncRNA	ALL	down	-3.40312	3.65128e-05	-3.24367	0.000107801	-1.88752	0.0134235
ENSG00000256948	AC026369.3	lncRNA	ALL	down	-3.47802	0.000162787	-2.59259	0.00261374	-3.24502	0.00213806
ENSG00000268119	AC010615.2	lncRNA	ALL	down	-3.60986	1.77637e-05	-3.71742	1.7406e-05	-2.47221	0.0226957
ENSG00000227145	IL21-AS1	lncRNA	ALL	down	-4.96719	1.63567e-08	-4.59434	8.88924e-08	-3.05663	0.000806716
ENSG00000229613	LINC01501	lncRNA	ALL	down	-5.02981	9.91039e-06	-8.37013	1.68793e-06	-5.71029	0.000342832
