# Supplementary material for: Insight Into the Long Noncoding RNA and mRNA Coexpression Profile in the Human Blood Transcriptome Upon Leishmania infantum Infection
Source: Front Immunol. 2022 Mar 15;13:784463. doi: 10.3389/fimmu.2022.784463 (PMC8965071; doi:10.3389/fimmu.2022.784463)
Supplement: Supplementary Table 5 — Highly correlated pairs of lncRNA-mRNA retrieved by Pearson’s correlation using log(cpm) read count for 147 DE lncRNAs and 1,263 DE mRNAs from all samples. The cutoff for the correlation coefficient was -0.8 < r > 0.8; all results presented a p value < 6e-10. Hubs from networks and Reactome pathways are also tabulated herein. [file Table_5.xlsx]

## Sheet: DEG PCG Up in nondiseased
lncRNA	PCG (mRNA)	Pearson correlation (r)	p-value	chromosome lncRNA	chromosome PCG
USP30-AS1	CCN3	-0.920397	4.41957e-17	12	8
USP30-AS1	CASS4	-0.901184	2.26521e-15	12	20
USP30-AS1	IRS2	-0.900351	2.63697e-15	12	13
USP30-AS1	CAMK1D	-0.895792	5.92199e-15	12	10
USP30-AS1	SGK1	-0.892194	1.09283e-14	12	6
LINC01501	IL1RAP	-0.889308	1.75902e-14	9	3
USP30-AS1	BAIAP3	-0.885566	3.1989e-14	12	16
MIR4435-2HG	HDAC9	-0.876515	1.25191e-13	2	7
IL21-AS1	FRY	-0.876078	1.33352e-13	4	13
IL21-AS1	SLC12A6	-0.874825	1.5962e-13	4	15
LINC01501	FRY	-0.872728	2.14747e-13	9	13
USP30-AS1	PPM1H	-0.872398	2.24885e-13	12	12
USP30-AS1	MAP7	-0.871964	2.38948e-13	12	6
IL21-AS1	SORL1	-0.871546	2.53239e-13	4	11
USP30-AS1	IL1RAP	-0.871484	2.5543e-13	12	3
IL21-AS1	ARHGEF40	-0.870471	2.93807e-13	4	14
USP30-AS1	ANTXR2	-0.869655	3.28608e-13	12	4
GASAL1	PLEKHG3	-0.868026	4.09932e-13	8	14
USP30-AS1	FRY	-0.866318	5.15329e-13	12	13
IL21-AS1	PHLPP1	-0.86608	5.31879e-13	4	18
AC022182.2	IRS2	-0.864231	6.78644e-13	8	13
IL21-AS1	TMCC3	-0.863513	7.45295e-13	4	12
IL21-AS1	SGK1	-0.863186	7.77677e-13	4	6
USP30-AS1	TMCC1	-0.862905	8.06521e-13	12	3
USP30-AS1	RELL1	-0.860795	1.05754e-12	12	4
USP30-AS1	RUNX2	-0.859904	1.18414e-12	12	6
IL21-AS1	TREM1	-0.858512	1.41079e-12	4	6
MIR4435-2HG	ATP2B1	-0.857284	1.64406e-12	2	12
IL21-AS1	RAB11FIP1	-0.856258	1.86617e-12	4	8
IL21-AS1	TMEM154	-0.856056	1.91292e-12	4	4
USP30-AS1	ZFP36L2	-0.855169	2.13262e-12	12	2
USP30-AS1	MAK	-0.854678	2.26381e-12	12	6
IL21-AS1	KDM6B	-0.854363	2.35211e-12	4	17
IL21-AS1	CACNA2D3	-0.853942	2.47529e-12	4	3
IL21-AS1	PTPRS	-0.853546	2.59665e-12	4	19
USP30-AS1	ARHGEF40	-0.85351	2.60789e-12	12	14
GASAL1	SGK1	-0.853267	2.68521e-12	8	6
IL21-AS1	PLEKHG3	-0.852511	2.94025e-12	4	14
LINC01501	SLC12A6	-0.852422	2.97155e-12	9	15
IL21-AS1	ANTXR2	-0.852325	3.00637e-12	4	4
LINC01501	SGK1	-0.851634	3.26464e-12	9	6
USP30-AS1	PTPRS	-0.851571	3.28889e-12	12	19
LINC01501	TMEM154	-0.850744	3.62766e-12	9	4
IL21-AS1	SVIL	-0.850274	3.83446e-12	4	10
AC022182.2	RELL1	-0.850062	3.93126e-12	8	4
USP30-AS1	CBX7	-0.849944	3.98599e-12	12	22
USP30-AS1	ADGRE3	-0.847031	5.59214e-12	12	19
USP30-AS1	SORL1	-0.84647	5.9641e-12	12	11
USP30-AS1	GFRA2	-0.846317	6.06947e-12	12	8
IL21-AS1	CFAP92	-0.845806	6.43486e-12	4	3
AC092718.4	IRS2	-0.84562	6.57215e-12	16	13
IL21-AS1	CD93	-0.845393	6.74406e-12	4	20
AC022182.2	ZFP36L2	-0.845378	6.75564e-12	8	2
IL21-AS1	CD163	-0.845227	6.87252e-12	4	12
GASAL1	EEPD1	-0.84521	6.88573e-12	8	7
IL21-AS1	CXCR2	-0.84454	7.42943e-12	4	2
MIR4435-2HG	MOB3B	-0.844271	7.6582e-12	2	9
USP30-AS1	TMEM154	-0.84389	7.99436e-12	12	4
AC022182.2	SGK1	-0.843719	8.14948e-12	8	6
IL21-AS1	LILRA4	-0.843364	8.48074e-12	4	19
KDM7A-DT	SH3BP4	-0.843334	8.50945e-12	7	2
USP30-AS1	MPZL3	-0.843264	8.57605e-12	12	11
IL21-AS1	TNFRSF10C	-0.843014	8.81965e-12	4	8
USP30-AS1	PPP3CA	-0.842944	8.88871e-12	12	4
MIR4435-2HG	CCR4	-0.842863	8.96968e-12	2	3
AC026369.3	MAP7	-0.842801	9.03206e-12	12	6
IL21-AS1	WLS	-0.842155	9.70584e-12	4	1
GASAL1	ADGRE3	-0.840883	1.11735e-11	8	19
USP30-AS1	TIGD3	-0.84081	1.1264e-11	12	11
IL21-AS1	EEPD1	-0.840752	1.13351e-11	4	7
USP30-AS1	LILRA4	-0.840689	1.1414e-11	12	19
IL21-AS1	EPHB1	-0.840473	1.16894e-11	4	3
AC022182.2	IL1RAP	-0.839389	1.31621e-11	8	3
AC026369.3	PHF24	-0.83899	1.37461e-11	12	9
LINC01501	ARHGEF40	-0.838642	1.42757e-11	9	14
MIR4435-2HG	KCNH8	-0.837763	1.5701e-11	2	3
USP30-AS1	FAM174A	-0.837489	1.61716e-11	12	5
LINC01501	LILRA4	-0.837361	1.63963e-11	9	19
USP30-AS1	RPGRIP1	-0.836701	1.75985e-11	12	14
IL21-AS1	SLC4A3	-0.836609	1.77732e-11	4	2
LINC01501	ZBTB18	-0.836403	1.81688e-11	9	1
AC022182.2	CASS4	-0.836332	1.8308e-11	8	20
LINC01943	PTPRS	-0.836214	1.85398e-11	2	19
LINC01501	SORL1	-0.836078	1.88118e-11	9	11
IL21-AS1	PELI2	-0.835177	2.07033e-11	4	14
IL21-AS1	SULF2	-0.834788	2.15743e-11	4	20
USP30-AS1	PLEKHG3	-0.834633	2.19304e-11	12	14
IL21-AS1	DPEP2	-0.834568	2.20822e-11	4	16
IL21-AS1	IRS2	-0.834534	2.21602e-11	4	13
GASAL1	TREM1	-0.833676	2.42567e-11	8	6
IL21-AS1	MAK	-0.833364	2.50627e-11	4	6
GASAL1	ARHGEF40	-0.832835	2.64875e-11	8	14
LINC01501	SIGLEC8	-0.832323	2.79409e-11	9	19
IL21-AS1	MYADM	-0.832289	2.8041e-11	4	19
IL21-AS1	NHSL2	-0.832133	2.84981e-11	4	X
MIR4435-2HG	MAP3K1	-0.831599	3.01206e-11	2	5
GASAL1	CCN3	-0.831474	3.05151e-11	8	8
MIR4435-2HG	ZFP28	-0.83144	3.06212e-11	2	19
AC022182.2	RUNX2	-0.831024	3.19673e-11	8	6
GASAL1	CXCR2	-0.830788	3.27557e-11	8	2
USP30-AS1	OGFRL1	-0.830683	3.31108e-11	12	6
LINC01501	BAZ2B	-0.830627	3.33022e-11	9	2
IL21-AS1	IL1RAP	-0.830571	3.34929e-11	4	3
IL21-AS1	OSBPL1A	-0.830462	3.38707e-11	4	18
USP30-AS1	TNFRSF21	-0.829894	3.5906e-11	12	6
LINC01501	MEGF6	-0.829655	3.67921e-11	9	1
IL21-AS1	BAIAP3	-0.829524	3.729e-11	4	16
LINC01501	ALOX15	-0.829355	3.79405e-11	9	17
IL21-AS1	MXD1	-0.829232	3.84192e-11	4	2
LINC01501	CACNA2D3	-0.828804	4.0129e-11	9	3
IL21-AS1	RELL1	-0.828797	4.01581e-11	4	4
LINC01501	PELI1	-0.828741	4.03878e-11	9	2
USP30-AS1	TMCC3	-0.828653	4.07511e-11	12	12
USP30-AS1	SLC12A6	-0.828633	4.08354e-11	12	15
GASAL1	CCR3	-0.828385	4.18737e-11	8	3
AC022182.2	SULF2	-0.828302	4.22294e-11	8	20
AC092718.4	OGFRL1	-0.827772	4.45567e-11	16	6
LINC01501	RPGR	-0.827579	4.54326e-11	9	X
LINC01501	CNTNAP3	-0.827304	4.67114e-11	9	9
USP30-AS1	MEGF6	-0.82703	4.80158e-11	12	1
IL21-AS1	INKA2	-0.825733	5.46793e-11	4	1
GASAL1	PTAFR	-0.82536	5.67466e-11	8	1
GASAL1	CACNG6	-0.824798	6.00058e-11	8	19
AC092718.4	RELL1	-0.82462	6.10733e-11	16	4
MIR4435-2HG	EPHA4	-0.824226	6.35033e-11	2	2
IL21-AS1	ZNF697	-0.824124	6.41465e-11	4	1
USP30-AS1	SLC4A3	-0.823944	6.52968e-11	12	2
AC026369.3	CBX7	-0.823924	6.54242e-11	12	22
IL21-AS1	TXNIP	-0.823808	6.61789e-11	4	1
GASAL1	F11R	-0.823711	6.68102e-11	8	1
IL21-AS1	PTAFR	-0.823546	6.79063e-11	4	1
USP30-AS1	AGO4	-0.823133	7.07211e-11	12	1
USP30-AS1	STXBP5	-0.822833	7.28258e-11	12	6
AC026369.3	MEGF6	-0.822005	7.89668e-11	12	1
USP30-AS1	TPPP	-0.821891	7.98466e-11	12	5
IL21-AS1	CCN3	-0.821759	8.08796e-11	4	8
LINC01501	IL5RA	-0.821403	8.37249e-11	9	3
USP30-AS1	CACNA2D3	-0.820886	8.80302e-11	12	3
GASAL1	EPHB1	-0.82088	8.8079e-11	8	3
IL21-AS1	ITGA5	-0.82068	8.98002e-11	4	12
GASAL1	TMEM154	-0.820653	9.00373e-11	8	4
AC022182.2	CD302	-0.820593	9.0557e-11	8	2
IL21-AS1	SH3BP4	-0.820531	9.11045e-11	4	2
AC092718.4	FNIP1	-0.820523	9.11719e-11	16	5
IL21-AS1	PID1	-0.820461	9.17212e-11	4	2
LINC01501	MAK	-0.820443	9.18845e-11	9	6
GASAL1	SLC4A3	-0.820368	9.25492e-11	8	2
IL21-AS1	CAMK1D	-0.820112	9.48615e-11	4	10
LINC01501	PTPRS	-0.819907	9.67466e-11	9	19
IL21-AS1	CCNJL	-0.819593	9.97144e-11	4	5
IL21-AS1	CASS4	-0.819363	1.01943e-10	4	20
USP30-AS1	SVIL	-0.818871	1.06854e-10	12	10
GASAL1	CD300LB	-0.818856	1.07011e-10	8	17
AC022182.2	FRY	-0.818001	1.16099e-10	8	13
IL21-AS1	PPM1H	-0.817996	1.16152e-10	4	12
GASAL1	FRY	-0.817329	1.23736e-10	8	13
IL21-AS1	IL13RA1	-0.817214	1.25096e-10	4	X
IL21-AS1	ADGRE3	-0.815978	1.40555e-10	4	19
IL21-AS1	TLE3	-0.815417	1.4815e-10	4	15
GASAL1	TMCC3	-0.81527	1.50198e-10	8	12
IL21-AS1	ZFP36L1	-0.8149	1.55483e-10	4	14
MIR4435-2HG	TCTN1	-0.814621	1.59575e-10	2	12
USP30-AS1	PIGX	-0.814506	1.61296e-10	12	3
USP30-AS1	KIAA0319	-0.814466	1.61891e-10	12	6
IL21-AS1	MEGF6	-0.814318	1.64136e-10	4	1
MIR4435-2HG	ADAM23	-0.814224	1.65575e-10	2	2
IL21-AS1	ARHGAP26	-0.814094	1.67594e-10	4	5
MIR4435-2HG	CCDC191	-0.813953	1.69803e-10	2	3
MIR4435-2HG	ZBTB18	-0.81388	1.70961e-10	2	1
AC022182.2	TXNIP	-0.813869	1.71129e-10	8	1
AC092718.4	SPAG9	-0.813704	1.73765e-10	16	17
GASAL1	SIGLEC8	-0.813703	1.73777e-10	8	19
LINC01943	PLCB1	-0.813671	1.74302e-10	2	20
IL21-AS1	NIBAN1	-0.813589	1.75624e-10	4	1
AC092718.4	ZFP36L2	-0.813523	1.76712e-10	16	2
USP30-AS1	KIT	-0.81341	1.78562e-10	12	4
LINC01943	PPM1J	-0.813294	1.80492e-10	2	1
AC022182.2	GFRA2	-0.812852	1.88011e-10	8	8
IL21-AS1	ARAP3	-0.812712	1.90442e-10	4	5
USP30-AS1	CRACDL	-0.812597	1.92477e-10	12	2
AC022182.2	RASSF3	-0.812572	1.92919e-10	8	12
IL21-AS1	KIAA0319	-0.812372	1.96492e-10	4	6
GASAL1	ANTXR2	-0.812315	1.97523e-10	8	4
IL21-AS1	NUMB	-0.812239	1.98905e-10	4	14
IL21-AS1	RFX2	-0.812186	1.99889e-10	4	19
GASAL1	CCNJL	-0.81213	2.00918e-10	8	5
LINC01501	CBX7	-0.812118	2.01127e-10	9	22
CCR5AS	ADAM23	-0.812107	2.01333e-10	3	2
IL21-AS1	MPZL3	-0.811794	2.07195e-10	4	11
USP30-AS1	IL5RA	-0.811706	2.08887e-10	12	3
AC022182.2	PELI1	-0.811702	2.08958e-10	8	2
LINC01943	ATP2B1	-0.811692	2.09146e-10	2	12
AC092718.4	RESF1	-0.811241	2.17951e-10	16	12
LINC01501	BAIAP3	-0.811221	2.18358e-10	9	16
USP30-AS1	RAB11FIP1	-0.811154	2.1968e-10	12	8
USP30-AS1	THBD	-0.811152	2.19726e-10	12	20
IL21-AS1	NDRG2	-0.81115	2.19772e-10	4	14
GASAL1	SORL1	-0.811098	2.2082e-10	8	11
AC022182.2	OGFRL1	-0.810988	2.23032e-10	8	6
GASAL1	KDM6B	-0.810252	2.38496e-10	8	17
LINC01501	ADGRD1	-0.810217	2.39249e-10	9	12
IL21-AS1	CSF2RB	-0.80975	2.4959e-10	4	22
AC022182.2	KIT	-0.809643	2.52023e-10	8	4
GASAL1	ARAP3	-0.809428	2.56964e-10	8	5
LINC01501	PELI2	-0.809303	2.59891e-10	9	14
IL21-AS1	CCDC170	-0.809275	2.6053e-10	4	6
GASAL1	DGAT2	-0.809187	2.62622e-10	8	11
USP30-AS1	OLIG1	-0.809168	2.63075e-10	12	21
LINC01943	LILRA4	-0.809089	2.64937e-10	2	19
USP30-AS1	TSPEAR	-0.809042	2.66068e-10	12	21
LINC01501	ZFP36L2	-0.808785	2.72295e-10	9	2
AC010615.2	TRIB1	-0.808315	2.84067e-10	19	8
AC026369.3	PTPRS	-0.808119	2.89088e-10	12	19
LINC01501	OLIG2	-0.807947	2.93589e-10	9	21
USP30-AS1	EEPD1	-0.807395	3.0845e-10	12	7
USP30-AS1	ARAP3	-0.807362	3.09344e-10	12	5
IL21-AS1	CFAP45	-0.807319	3.10539e-10	4	1
IL21-AS1	ARRDC4	-0.807156	3.15081e-10	4	15
LINC01501	KIAA0319	-0.806548	3.32604e-10	9	6
AC022182.2	ARRDC4	-0.806384	3.37492e-10	8	15
LINC01943	SLC12A6	-0.806271	3.40896e-10	2	15
MIR4435-2HG	ZNF677	-0.806179	3.43673e-10	2	19
LINC01501	MPZL3	-0.806161	3.44219e-10	9	11
LINC01501	CCN3	-0.806141	3.44855e-10	9	8
LINC01501	ANTXR2	-0.806062	3.47252e-10	9	4
CYTOR	ATP2B1	-0.805325	3.70636e-10	2	12
MIR4435-2HG	PDE3B	-0.805055	3.79577e-10	2	11
GASAL1	PRSS33	-0.804959	3.82811e-10	8	16
USP30-AS1	PHF24	-0.804943	3.83332e-10	12	9
USP30-AS1	CNTNAP3	-0.804843	3.86718e-10	12	9
GASAL1	SVIL	-0.804391	4.02395e-10	8	10
GASAL1	TNFRSF10C	-0.804049	4.14633e-10	8	8
USP30-AS1	SMIM10L2A	-0.803784	4.24373e-10	12	X
USP30-AS1	ZFP36L1	-0.80365	4.2938e-10	12	14
AC026369.3	TEK	-0.803398	4.38918e-10	12	9
AC022182.2	TMEM154	-0.80336	4.40384e-10	8	4
GASAL1	ENHO	-0.803198	4.46642e-10	8	9
GASAL1	INKA2	-0.803162	4.48041e-10	8	1
AC022182.2	GNAQ	-0.803138	4.48971e-10	8	9
GASAL1	FAAH	-0.803107	4.50217e-10	8	1
LINC01501	SLC4A3	-0.802952	4.56311e-10	9	2
MIR4435-2HG	ZNF540	-0.802681	4.67202e-10	2	19
AC092718.4	SNRK	-0.802274	4.8401e-10	16	3
USP30-AS1	PELI1	-0.802245	4.85205e-10	12	2
LINC01501	CASS4	-0.802034	4.94172e-10	9	20
AC092718.4	IGF1R	-0.802022	4.9468e-10	16	15
MIR9-3HG	KCNH8	-0.802003	4.95516e-10	15	3
GASAL1	CBX7	-0.801993	4.9594e-10	8	22
USP30-AS1	RASSF3	-0.801992	4.95979e-10	12	12
AC026369.3	SLC4A3	-0.801885	5.00577e-10	12	2
LINC01501	CSF2RB	-0.801858	5.01747e-10	9	22
IL21-AS1	BASP1	-0.801849	5.02166e-10	4	5
LINC01501	ZFP36L1	-0.801679	5.096e-10	9	14
LINC01501	CCR3	-0.801604	5.12889e-10	9	3
USP30-AS1	EPHB1	-0.801439	5.20259e-10	12	3
GASAL1	OLIG1	-0.801393	5.22342e-10	8	21
IL21-AS1	SLC6A6	-0.80127	5.27881e-10	4	3
USP30-AS1	INKA2	-0.801068	5.3717e-10	12	1
LINC01501	AGO4	-0.800957	5.4231e-10	9	1
USP30-AS1	TM6SF1	-0.800876	5.46112e-10	12	15
USP30-AS1	SSBP2	-0.800843	5.47668e-10	12	5
KDM7A-DT	MAP3K21	-0.800572	5.60575e-10	7	1
USP30-AS1	PLXNA2	-0.800481	5.64976e-10	12	1
IL21-AS1	NLGN3	-0.800271	5.75242e-10	4	X
AL591895.1	DPEP2	0.800029	5.87276e-10	1	16
AC073172.1	CCNJL	0.800046	5.86458e-10	11	5
LINC01800	OSBPL10	0.800092	5.84132e-10	2	3
LINC00494	DTX4	0.800116	5.82937e-10	20	11
LINC02863	TSPAN2	0.800122	5.8261e-10	5	1
LINC01270	MMP25	0.800187	5.79418e-10	20	16
LINC01270	CLEC7A	0.800189	5.79303e-10	20	12
LINC01127	CFAP45	0.800206	5.7846e-10	2	1
LINC02207	FAM174A	0.800248	5.76363e-10	15	5
AC024909.1	AGO4	0.80027	5.75266e-10	12	1
AC007342.4	SLC12A6	0.800283	5.74666e-10	16	15
LINC02649	TLR6	0.800313	5.73165e-10	10	4
LUCAT1	ABHD5	0.80034	5.7186e-10	5	3
AC007922.1	CACNA1D	0.80034	5.7183e-10	18	3
LINC01303	RAB44	0.800382	5.69788e-10	14	6
AC107959.3	NHS	0.800394	5.69208e-10	8	X
AC144831.1	CD101	0.800482	5.64934e-10	17	1
LINC02132	NIBAN3	0.800489	5.64559e-10	16	19
LINC00921	PPP4R1	0.800495	5.64282e-10	16	18
LINC01800	LARGE2	0.800538	5.62226e-10	2	11
UBR5-AS1	ZNF516	0.800582	5.60075e-10	8	18
AC097634.1	GOLGA8N	0.800586	5.59896e-10	3	15
AP002907.1	PKN2	0.800591	5.5964e-10	8	1
PSMA3-AS1	RICTOR	0.800614	5.58535e-10	14	5
MALAT1	ZNF117	0.800648	5.56943e-10	11	7
LINC02289	SPP1	0.800682	5.55325e-10	14	4
AC007342.5	ENTPD2	0.800711	5.53931e-10	16	9
LINC01270	SLC43A2	0.800725	5.53236e-10	20	17
LINC01800	FCRL1	0.800792	5.50083e-10	2	1
AP002907.1	RNF141	0.800806	5.4943e-10	8	11
KLF3-AS1	GCNT4	0.800901	5.44921e-10	4	5
AC104695.2	IL1R1	0.800947	5.42778e-10	2	2
AC007298.2	PIGX	0.800957	5.42318e-10	12	3
LINC02863	MEFV	0.80097	5.41704e-10	5	16
AC012645.4	PROK2	0.800997	5.4045e-10	16	3
AC012368.1	EGLN1	0.801036	5.38631e-10	2	1
AC007342.5	CFAP92	0.801052	5.37887e-10	16	3
LUCAT1	KLF7	0.801078	5.36719e-10	5	2
LINC01270	RGS2	0.801092	5.36035e-10	20	1
MIR29B2CHG	PELI2	0.8011	5.35682e-10	1	14
LINC01270	CCNJL	0.801129	5.34359e-10	20	5
AC104695.2	ARHGAP26	0.801149	5.33444e-10	2	5
LINC01259	RALGPS2	0.801228	5.29826e-10	4	1
LINC02158	ITGA5	0.801228	5.29826e-10	3	12
AC007342.5	CBX7	0.801286	5.27173e-10	16	22
LINC01127	IFRD1	0.801351	5.24241e-10	2	7
AC130371.2	CYP4F12	0.801373	5.23236e-10	17	19
LINC00921	IL1RAP	0.801402	5.2191e-10	16	3
LINC01270	TNFRSF10C	0.801415	5.21321e-10	20	8
AC020916.1	MEGF6	0.801417	5.21232e-10	19	1
LINC00926	FCER2	0.801422	5.21031e-10	15	19
AC107959.3	MAP7	0.80145	5.19775e-10	8	6
AC015871.3	PKN2	0.801457	5.1945e-10	15	1
LUCAT1	FAM71F2	0.801479	5.18474e-10	5	7
LINC02289	FCER1A	0.801481	5.18385e-10	14	1
AC104695.2	ADAM8	0.801539	5.15782e-10	2	10
LINC01127	CCN3	0.801578	5.14066e-10	2	8
ITPKB-IT1	TM6SF1	0.801652	5.10792e-10	1	15
AC107959.3	CYP4F12	0.801668	5.10071e-10	8	19
AC073172.1	MMP25	0.801677	5.09684e-10	11	16
KLF3-AS1	EPHA4	0.801678	5.0965e-10	4	2
LINC02863	RAB36	0.801709	5.08246e-10	5	22
LINC01303	SMPD3	0.801711	5.08182e-10	14	16
AC007298.2	ZBTB34	0.801724	5.0761e-10	12	9
LINC02207	AOC3	0.80179	5.04718e-10	15	17
HCG27	CD93	0.801811	5.03788e-10	6	20
LINC00921	WLS	0.801822	5.03309e-10	16	1
AC004069.1	BACH1	0.801865	5.01453e-10	4	21
LINC02289	RUNX2	0.801968	4.96996e-10	14	6
AP002907.1	CCPG1	0.801991	4.96009e-10	8	15
AC083799.1	THBD	0.802006	4.9539e-10	3	20
AC015871.3	RPGRIP1	0.802009	4.95233e-10	15	14
MALAT1	ZFYVE16	0.802017	4.9491e-10	11	5
AC004069.1	MXD1	0.802018	4.94865e-10	4	2
KLF3-AS1	PDE3B	0.80205	4.93505e-10	4	11
AC116366.1	IL1R1	0.802081	4.92189e-10	5	2
AP002907.1	ST20	0.802085	4.91978e-10	8	15
AC116366.1	BAIAP3	0.802105	4.9116e-10	5	16
LINC01270	RAB11FIP1	0.802106	4.91105e-10	20	8
AC012368.1	CPAMD8	0.802135	4.89883e-10	2	19
AC015871.3	TIAM2	0.80215	4.89243e-10	15	6
AC007298.2	PHF24	0.802186	4.87691e-10	12	9
AC125494.2	TRIB1	0.802206	4.86863e-10	12	8
AC004069.1	NUMB	0.802213	4.86577e-10	4	14
AC012645.1	PID1	0.802228	4.85955e-10	16	2
LINC02863	GNAQ	0.802274	4.83993e-10	5	9
AC012645.1	AQP9	0.80228	4.83765e-10	16	15
LINC02289	PPP4R1	0.802305	4.82722e-10	14	18
AP002761.4	CD300LB	0.802337	4.81364e-10	11	17
MIR29B2CHG	CLEC7A	0.80235	4.80841e-10	1	12
AC012368.1	ADGRD1	0.80236	4.80419e-10	2	12
AC083799.1	MAK	0.802383	4.79468e-10	3	6
MALAT1	PDE3B	0.802417	4.78021e-10	11	11
AC012368.1	MARCKS	0.802422	4.77829e-10	2	6
LINC00494	FAM177B	0.802434	4.77329e-10	20	1
AP002907.1	KBTBD7	0.802437	4.77203e-10	8	13
LINC02458	PTPRS	0.802462	4.76192e-10	12	19
AC083799.1	TP53INP1	0.802478	4.75513e-10	3	8
LINC02207	GAB2	0.802479	4.75459e-10	15	11
LINC02458	FCER1A	0.802529	4.73397e-10	12	1
AC025048.4	VSTM1	0.802556	4.72322e-10	17	19
LUNAR1	IL1R1	0.802559	4.72185e-10	15	2
AC007342.5	PTAFR	0.802589	4.70936e-10	16	1
LINC02158	AC099489.1	0.802645	4.68684e-10	3	16
AC083799.1	CSF2RB	0.802649	4.68494e-10	3	22
AC015871.3	VNN3	0.802772	4.63521e-10	15	6
ITPKB-IT1	PLXNA2	0.802786	4.62959e-10	1	1
AC104695.2	FAM174A	0.802799	4.62419e-10	2	5
UBR5-AS1	TRPM6	0.802808	4.62079e-10	8	9
LUCAT1	GCM1	0.802833	4.61073e-10	5	6
AC015871.3	GNAQ	0.802847	4.60508e-10	15	9
AC007922.1	SLC29A1	0.802848	4.60449e-10	18	6
AC012368.1	TLR4	0.802873	4.59485e-10	2	9
AL161785.1	ADAM8	0.802879	4.59237e-10	9	10
AC104695.2	AOC2	0.802898	4.58451e-10	2	17
LINC02158	ADGRE2	0.8029	4.58408e-10	3	19
AC104695.2	MME	0.802904	4.58234e-10	2	3
AC020916.1	DLEU7	0.802917	4.57701e-10	19	13
AC015871.3	SPOPL	0.802949	4.56452e-10	15	2
AC024909.1	TMCC3	0.803007	4.54136e-10	12	12
AC012645.4	SVIL	0.803019	4.53671e-10	16	10
AC144831.1	ADORA3	0.80306	4.52037e-10	17	1
AC083799.1	RAB11FIP1	0.803071	4.51603e-10	3	8
UBR5-AS1	MEGF6	0.803101	4.50457e-10	8	1
HCG27	PTAFR	0.803118	4.49765e-10	6	1
AC020916.1	CYP4F12	0.803121	4.49647e-10	19	19
LUCAT1	ST20	0.803129	4.49331e-10	5	15
AC125494.2	ATG16L2	0.80315	4.48503e-10	12	11
SCAT8	DAAM2	0.803155	4.48314e-10	6	6
LINC00921	PPP3CA	0.803183	4.47242e-10	16	4
AC111000.4	CPA3	0.803197	4.46687e-10	4	3
SCAT8	TIAM2	0.803237	4.45144e-10	6	6
AC007342.5	STX3	0.803243	4.44903e-10	16	11
AC004069.1	CCNG2	0.803248	4.44707e-10	4	4
AC012645.1	BASP1	0.803305	4.42494e-10	16	5
MIR29B2CHG	CNTNAP1	0.803333	4.41408e-10	1	17
AC083799.1	SORL1	0.803371	4.39973e-10	3	11
AC007298.2	TGFA	0.803399	4.38886e-10	12	2
AC012645.1	ST20	0.803475	4.35993e-10	16	15
LINC02289	ABHD5	0.803514	4.34484e-10	14	3
AC012645.1	ENHO	0.80358	4.32001e-10	16	9
AC104695.2	SULF2	0.803652	4.29305e-10	2	20
LINC01270	BTNL8	0.803685	4.28058e-10	20	5
HCG27	GNAQ	0.803706	4.27289e-10	6	9
LINC02289	MPZL1	0.803737	4.2612e-10	14	1
AL133371.2	ADAM23	0.803833	4.22554e-10	14	2
SCAT8	DUSP6	0.803855	4.21728e-10	6	12
ITPKB-IT1	PELI1	0.803893	4.20338e-10	1	2
LINC01270	PPP4R1	0.803902	4.20027e-10	20	18
AC012645.4	DAPK2	0.803953	4.18139e-10	16	15
LUCAT1	MAPRE3	0.803962	4.1783e-10	5	2
LINC02289	CSF3R	0.803976	4.17298e-10	14	1
LINC02158	RGS2	0.803998	4.16483e-10	3	1
AC025048.4	CD9	0.803999	4.16443e-10	17	12
AC007298.2	ST20	0.804002	4.16349e-10	12	15
HCG27	MEGF6	0.804006	4.16223e-10	6	1
AC083799.1	IRAG1	0.804018	4.15765e-10	3	11
LINC01270	ITGA5	0.804091	4.13102e-10	20	12
AC012645.1	SVIL	0.804097	4.12898e-10	16	10
AC144831.1	PAQR7	0.804099	4.12848e-10	17	1
AC007298.2	RASSF3	0.80412	4.1208e-10	12	12
LINC00921	B3GNT5	0.804174	4.10134e-10	16	3
LINC02289	IL1RAP	0.804207	4.08947e-10	14	3
SCAT8	JAML	0.804289	4.0602e-10	6	11
MIR29B2CHG	IGF1R	0.804318	4.04993e-10	1	15
AC004069.1	RFX2	0.80433	4.04571e-10	4	19
AC116366.1	FAM174A	0.804335	4.04362e-10	5	5
AC104695.2	MPZL3	0.804388	4.0251e-10	2	11
LIX1-AS1	HS3ST1	0.804437	4.00755e-10	5	4
AL161785.1	KIAA0319	0.804523	3.97747e-10	9	6
MIR600HG	NXPH4	0.804574	3.95974e-10	9	12
AC130371.2	ADAM8	0.804658	3.93058e-10	17	10
LINC00921	CD93	0.804659	3.93029e-10	16	20
AC144831.1	COL9A2	0.804667	3.92769e-10	17	1
ITPKB-IT1	MEGF6	0.804701	3.91588e-10	1	1
LINC00494	AFF3	0.804705	3.91445e-10	20	2
LINC02863	TM6SF1	0.804713	3.91169e-10	5	15
AC012368.1	PID1	0.804747	3.89991e-10	2	2
AC125494.2	SGK1	0.804766	3.89355e-10	12	6
LINC00921	SLC15A4	0.804804	3.88046e-10	16	12
AP002907.1	FCHO2	0.804842	3.8677e-10	8	5
AC012645.4	CLEC7A	0.804855	3.86307e-10	16	12
AL591895.1	N4BP3	0.804859	3.86197e-10	1	5
PSMA3-AS1	PKN2	0.80492	3.84108e-10	14	1
HCG27	FCHO2	0.804989	3.81804e-10	6	5
AC083799.1	CCN3	0.805049	3.79759e-10	3	8
AC104695.2	DEF8	0.805051	3.79706e-10	2	16
SCAT8	PTAFR	0.805128	3.77146e-10	6	1
AC107959.3	DLEU7	0.805129	3.77092e-10	8	13
AC111000.4	CAMK1D	0.805132	3.77006e-10	4	10
AC024909.1	SLC15A4	0.80514	3.76732e-10	12	12
AC007922.1	CYSLTR2	0.805144	3.76596e-10	18	13
AP002761.4	CCR3	0.805172	3.75698e-10	11	3
AC111000.4	CXCL8	0.805173	3.75641e-10	4	4
LINC02863	RGS2	0.805178	3.75493e-10	5	1
LINC02289	CACNB4	0.805196	3.7489e-10	14	2
LINC02289	DAPK2	0.805201	3.74708e-10	14	15
LINC01303	JAG1	0.805232	3.73704e-10	14	20
AC015871.3	PELI2	0.805275	3.72284e-10	15	14
AC007342.5	SGK1	0.805282	3.72048e-10	16	6
LINC01800	TSPAN13	0.805317	3.70897e-10	2	7
PSMA3-AS1	ZBTB18	0.805345	3.70008e-10	14	1
LINC02158	PTAFR	0.805346	3.69968e-10	3	1
AC025048.4	GAPT	0.80541	3.67874e-10	17	5
AC004069.1	ARRDC3	0.805431	3.67199e-10	4	5
AC012645.4	CDC42EP2	0.80548	3.65605e-10	16	11
AL161785.1	FCGRT	0.805486	3.65423e-10	9	19
MIR29B2CHG	VCPKMT	0.805486	3.65409e-10	1	14
SCAT8	MARCKS	0.805511	3.64619e-10	6	6
AC012645.4	PLIN5	0.805534	3.63861e-10	16	19
AC007342.5	DGAT2	0.805537	3.63773e-10	16	11
LINC02158	IL13RA1	0.805542	3.6363e-10	3	X
SCAT8	ZFP36L2	0.805548	3.63425e-10	6	2
LINC01303	ALOX15	0.805564	3.62904e-10	14	17
AL080317.2	CCDC191	0.805593	3.61971e-10	6	3
MALAT1	ZNF850	0.805619	3.61156e-10	11	19
AC025279.1	N4BP3	0.805624	3.60996e-10	16	5
AC111000.4	DPEP2	0.805658	3.5992e-10	4	16
AC007298.2	PHLPP1	0.80566	3.59829e-10	12	18
AC012645.4	CFAP45	0.805669	3.5956e-10	16	1
AC144831.1	PRSS41	0.805688	3.58953e-10	17	16
AC012645.4	AATK	0.805695	3.58716e-10	16	17
LINC02289	HEY1	0.805705	3.58429e-10	14	8
SCAT8	LSMEM1	0.805741	3.57281e-10	6	7
AC111000.4	ZSCAN9	0.805746	3.57113e-10	4	6
AC024909.1	PIGX	0.805772	3.56283e-10	12	3
AL161785.1	FBXL13	0.805795	3.55578e-10	9	7
AC012645.4	CASS4	0.805829	3.54519e-10	16	20
AC004069.1	PELI1	0.805837	3.54261e-10	4	2
ITPKB-IT1	TSC22D3	0.805841	3.54115e-10	1	X
AC012368.1	RTN1	0.805843	3.54066e-10	2	14
AC012368.1	TEK	0.805901	3.52241e-10	2	9
AC097634.1	ABCA5	0.805922	3.51609e-10	3	17
AC004069.1	SH3BP4	0.805925	3.51512e-10	4	2
AC125494.2	AMPD2	0.805925	3.51502e-10	12	1
LINC02458	SMIM10L2A	0.805963	3.50338e-10	12	X
AC007298.2	ZFP36L1	0.805979	3.49842e-10	12	14
HCG27	F2RL1	0.806022	3.48506e-10	6	5
AL161785.1	ZBTB34	0.806033	3.48165e-10	9	9
LUCAT1	TLE3	0.806061	3.47296e-10	5	15
AC096921.2	GRAMD1C	0.806079	3.46732e-10	3	3
AC007342.5	OTX1	0.806084	3.46583e-10	16	2
AC073172.1	IL1R1	0.806105	3.45946e-10	11	2
AC007298.2	ANTXR2	0.806158	3.44329e-10	12	4
SCAT8	KLF7	0.80617	3.43958e-10	6	2
HCG27	CBX7	0.806175	3.43793e-10	6	22
AC111000.4	SMIM10L2A	0.806218	3.42481e-10	4	X
UBR5-AS1	PIGX	0.806249	3.41562e-10	8	3
AC024909.1	CLEC7A	0.806251	3.415e-10	12	12
LINC00921	BOD1L1	0.806271	3.4089e-10	16	4
LINC00926	ZNF860	0.806473	3.34846e-10	15	3
LINC02158	THBD	0.806517	3.33535e-10	3	20
SCAT8	ST20	0.806524	3.33324e-10	6	15
AC004069.1	PELI2	0.806543	3.32758e-10	4	14
AC020916.1	MAP7	0.806557	3.32349e-10	19	6
ITPKB-IT1	DOCK5	0.806629	3.30231e-10	1	8
AC012645.1	CCDC153	0.806642	3.29856e-10	16	11
ITPKB-IT1	SVIL	0.806666	3.29133e-10	1	10
AC007342.5	ARHGEF40	0.806697	3.28237e-10	16	14
AC083799.1	AOC2	0.806721	3.27533e-10	3	17
LINC00921	TMCC1	0.806754	3.26576e-10	16	3
NALT1	CD300LB	0.80676	3.26402e-10	9	17
LINC02397	ZNF677	0.806761	3.26357e-10	12	19
SCAT8	KIAA0319	0.806771	3.26095e-10	6	6
AL161785.1	SLC19A1	0.806827	3.24472e-10	9	21
LINC02158	ARHGEF40	0.806866	3.23347e-10	3	14
AL161785.1	CCN3	0.806889	3.22678e-10	9	8
AL161785.1	PANX2	0.806898	3.22419e-10	9	22
AC104695.2	FOS	0.806977	3.20147e-10	2	14
LUCAT1	FNIP1	0.807013	3.19135e-10	5	5
AC025048.4	DACH1	0.807015	3.19082e-10	17	13
LINC02863	TLR4	0.807046	3.18197e-10	5	9
AC104695.2	CD93	0.807048	3.18123e-10	2	20
LINC02289	HAL	0.807094	3.16836e-10	14	12
UBR5-AS1	STX3	0.807134	3.1571e-10	8	11
LINC02207	CPPED1	0.807165	3.14846e-10	15	16
AC020916.1	LILRA4	0.807177	3.14498e-10	19	19
AC020916.1	CPAMD8	0.807204	3.13756e-10	19	19
AC144831.1	CYP4F12	0.807252	3.12395e-10	17	19
AC111000.4	CDK15	0.807278	3.11687e-10	4	2
LUCAT1	SPAG9	0.80728	3.11624e-10	5	17
AC024909.1	OGFRL1	0.807308	3.10846e-10	12	6
LINC01303	IL34	0.807323	3.10418e-10	14	16
MIR29B2CHG	RASSF3	0.807351	3.0965e-10	1	12
AC007922.1	CD9	0.807352	3.09632e-10	18	12
AC007342.5	ITGA5	0.807355	3.09557e-10	16	12
LINC00921	CFAP92	0.80736	3.09408e-10	16	3
AP002907.1	PPP3CA	0.80755	3.04192e-10	8	4
AC007298.2	CBX7	0.807572	3.03602e-10	12	22
LINC01127	LIN7A	0.807578	3.03429e-10	2	12
AL591895.1	DEF8	0.807583	3.03292e-10	1	16
SCAT8	CCPG1	0.807607	3.02662e-10	6	15
LINC01270	KDM6B	0.807617	3.02388e-10	20	17
AL161785.1	EGLN1	0.807632	3.01975e-10	9	1
AC116366.1	ARHGEF40	0.807664	3.01102e-10	5	14
AC012645.4	TSPEAR	0.807669	3.00994e-10	16	21
AC015871.3	DAAM2	0.807669	3.00978e-10	15	6
AC073172.1	ALPL	0.807679	3.00715e-10	11	1
AC012645.1	PPP4R1	0.807696	3.00246e-10	16	18
ZNF528-AS1	KCNH8	0.807697	3.00238e-10	19	3
LUCAT1	TM6SF1	0.8077	3.00142e-10	5	15
AL161785.1	OGFRL1	0.807703	3.00057e-10	9	6
LUCAT1	EGLN1	0.807723	2.9953e-10	5	1
AL161785.1	TRIB1	0.807739	2.99097e-10	9	8
LINC01800	ADAM23	0.807746	2.98927e-10	2	2
AC004069.1	PLXNC1	0.807746	2.98919e-10	4	12
ITPKB-IT1	NUMB	0.807769	2.98296e-10	1	14
ITPKB-IT1	NAMPT	0.807787	2.97824e-10	1	7
AC007298.2	GNAQ	0.80779	2.97735e-10	12	9
AC104695.2	SLC6A6	0.807797	2.97541e-10	2	3
AL591895.1	ENHO	0.80781	2.97204e-10	1	9
AC012645.1	MMP25	0.807815	2.97075e-10	16	16
LINC01127	COL18A1	0.807832	2.96621e-10	2	21
UBR5-AS1	MXD1	0.807836	2.9651e-10	8	2
AP002761.4	PMP22	0.807927	2.94115e-10	11	17
ITPKB-IT1	IRS2	0.807934	2.93926e-10	1	13
LIX1-AS1	C16orf74	0.807976	2.92813e-10	5	16
AC125494.2	FAM71F2	0.808018	2.91727e-10	12	7
LINC00926	FCRL1	0.808054	2.90789e-10	15	1
LUCAT1	OGFRL1	0.808128	2.88873e-10	5	6
LINC01259	ZNF711	0.808162	2.87976e-10	4	X
LINC01270	C10orf105	0.808176	2.87633e-10	20	10
SCAT8	PLIN5	0.80831	2.84187e-10	6	19
MALAT1	RRM2B	0.808394	2.82043e-10	11	8
AC104695.2	AQP9	0.808406	2.81733e-10	2	15
AC107959.3	AGO4	0.80843	2.81138e-10	8	1
AC111000.4	CYSLTR2	0.808454	2.80542e-10	4	13
LUCAT1	ADGRE3	0.808462	2.8032e-10	5	19
AP002907.1	CCNG2	0.808462	2.80318e-10	8	4
AL161785.1	BACH1	0.808464	2.80276e-10	9	21
LINC01270	PPM1F	0.808471	2.80115e-10	20	22
AC007342.5	CRACDL	0.808511	2.79103e-10	16	2
LINC02289	TPPP	0.808511	2.79088e-10	14	5
AC004069.1	LIN7A	0.808546	2.78214e-10	4	12
LINC02158	MME	0.808556	2.77973e-10	3	3
ZNF528-AS1	MOB3B	0.808637	2.75959e-10	19	9
AC015971.1	GPR34	0.80867	2.7513e-10	2	X
MALAT1	CLK1	0.808693	2.74573e-10	11	2
LINC01270	TMCC3	0.808725	2.73789e-10	20	12
AL161785.1	MAP7	0.80873	2.73655e-10	9	6
AC083799.1	ANTXR2	0.80873	2.73644e-10	3	4
AC007342.5	SVIL	0.808825	2.71335e-10	16	10
MALAT1	MAP3K1	0.808842	2.70922e-10	11	5
LINC01800	TLR10	0.80886	2.70464e-10	2	4
MIR29B2CHG	ZFP36L1	0.808861	2.70457e-10	1	14
UBR5-AS1	NUMB	0.808883	2.69916e-10	8	14
AC007922.1	ACOT11	0.808902	2.69458e-10	18	1
AC144831.1	PIK3R6	0.808909	2.69279e-10	17	17
AC012645.1	OGFRL1	0.808943	2.68461e-10	16	6
ITPKB-IT1	CCDC153	0.808952	2.68246e-10	1	11
AC125494.2	BAIAP3	0.808952	2.68237e-10	12	16
AC007922.1	ACSM3	0.80896	2.68044e-10	18	16
HCG27	ITGA5	0.808989	2.67346e-10	6	12
ITPKB-IT1	CLEC7A	0.809009	2.66858e-10	1	12
LINC02158	DUSP1	0.80902	2.66593e-10	3	5
AC012645.1	THBD	0.809039	2.66151e-10	16	20
LINC02158	CHST7	0.809059	2.65674e-10	3	X
HCG27	C10orf105	0.809062	2.65591e-10	6	10
HCG27	SGK1	0.809086	2.65018e-10	6	6
AC116366.1	INKA2	0.809088	2.64977e-10	5	1
AC015871.3	TET2	0.809096	2.64777e-10	15	4
LINC02158	RPGRIP1	0.809142	2.63694e-10	3	14
HCG27	SLC19A1	0.809157	2.63321e-10	6	21
LINC02458	ENHO	0.809165	2.63141e-10	12	9
AP002907.1	TLR6	0.80918	2.62783e-10	8	4
LINC02458	AJAP1	0.809206	2.62168e-10	12	1
AC107959.3	TEK	0.809222	2.6178e-10	8	9
LINC02289	AVIL	0.80926	2.60889e-10	14	12
AC111000.4	PLEKHA7	0.809301	2.59925e-10	4	11
SCAT8	PANX2	0.809329	2.59268e-10	6	22
AC007342.5	TMCC3	0.809349	2.58813e-10	16	12
LINC01127	OGFRL1	0.80935	2.58784e-10	2	6
AC097634.1	ZNF439	0.809387	2.57921e-10	3	19
AC012645.1	PDZD4	0.809388	2.57903e-10	16	X
AC012645.4	MSL1	0.809418	2.57209e-10	16	17
AL139020.1	MACROD2	0.80945	2.56449e-10	14	20
AC083799.1	KIAA0319	0.809477	2.55829e-10	3	6
LINC00921	AC099489.1	0.809491	2.55509e-10	16	16
TCL6	ID3	0.8095	2.55289e-10	14	1
LUCAT1	SVIL	0.809535	2.54486e-10	5	10
LUCAT1	IL1RAP	0.809579	2.53472e-10	5	3
HCG27	TSC22D3	0.809581	2.53438e-10	6	X
AC083799.1	JMJD1C	0.809596	2.5309e-10	3	10
AC004069.1	ZBTB18	0.809602	2.52958e-10	4	1
AC125494.2	RNASET2	0.809701	2.50706e-10	12	6
HCG27	RPGR	0.809704	2.5064e-10	6	X
AC007922.1	KBTBD11	0.809729	2.50064e-10	18	8
AC012645.4	TRPM6	0.809766	2.49222e-10	16	9
LINC01270	SLC19A1	0.809811	2.48214e-10	20	21
AC093010.2	ZNF540	0.809825	2.47892e-10	3	19
AC007298.2	GCM1	0.809864	2.47029e-10	12	6
ITPKB-IT1	EEPD1	0.809871	2.46881e-10	1	7
AC007298.2	ENTPD2	0.809913	2.45944e-10	12	9
AC020916.1	CFAP45	0.809931	2.45526e-10	19	1
AC007922.1	PYROXD2	0.809941	2.45306e-10	18	10
AC025048.4	CDK15	0.809954	2.45016e-10	17	2
LINC02289	RAB36	0.809957	2.44964e-10	14	22
AP002907.1	CD46	0.809957	2.44953e-10	8	1
LINC01127	ZNF697	0.809961	2.44861e-10	2	1
SCAT8	CXCR1	0.809971	2.44633e-10	6	2
ITPKB-IT1	OGFRL1	0.809975	2.4456e-10	1	6
AL161785.1	ST20	0.810011	2.43755e-10	9	15
AC007922.1	CYP4F12	0.810032	2.43288e-10	18	19
AC144831.1	CACNG8	0.810033	2.4328e-10	17	19
AC020916.1	MME	0.810071	2.42429e-10	19	3
AC012645.4	FRY	0.810076	2.42334e-10	16	13
LINC02649	AGO4	0.810136	2.41003e-10	10	1
LINC02207	OTX1	0.810144	2.40829e-10	15	2
AC104695.2	TEK	0.810197	2.39686e-10	2	9
AC007298.2	NHS	0.810254	2.38448e-10	12	X
AC107959.3	TRPM6	0.810254	2.38447e-10	8	9
LINC02458	SERPINF1	0.810267	2.38172e-10	12	17
AC015871.3	CACNB4	0.810288	2.37718e-10	15	2
LINC02863	FAM174A	0.810401	2.35276e-10	5	5
AC007298.2	FBXL13	0.81042	2.34874e-10	12	7
LINC02289	TNFRSF10C	0.810456	2.34117e-10	14	8
AC012645.1	TMEM71	0.810478	2.33637e-10	16	8
AC004069.1	CLEC7A	0.81048	2.33596e-10	4	12
AL591895.1	RNASET2	0.810502	2.33139e-10	1	6
LINC00921	DPEP2	0.810518	2.32791e-10	16	16
AP002907.1	BOD1L1	0.810557	2.31965e-10	8	4
NALT1	AC099489.1	0.810573	2.31624e-10	9	16
AC007298.2	RHOB	0.810642	2.30174e-10	12	2
AC011899.2	JAML	0.810721	2.28527e-10	7	11
ITPKB-IT1	PHF24	0.810733	2.28293e-10	1	9
AC007298.2	ALPL	0.810756	2.27809e-10	12	1
LINC01506	RGS2	0.810759	2.27748e-10	9	1
AL161785.1	REPS2	0.810761	2.27701e-10	9	X
AC116366.1	RPGRIP1	0.810765	2.27619e-10	5	14
LINC02158	CHST15	0.810775	2.27413e-10	3	10
ITPKB-IT1	SLC15A4	0.810783	2.27247e-10	1	12
AC012368.1	PLB1	0.810784	2.27235e-10	2	2
AC007342.5	SLC6A6	0.810784	2.27228e-10	16	3
LINC02289	IRS2	0.810805	2.26791e-10	14	13
AC012645.1	ADAM8	0.810823	2.26415e-10	16	10
MALAT1	MAP3K21	0.810949	2.2384e-10	11	1
AC104695.2	HAL	0.81095	2.23805e-10	2	12
LINC01127	TEK	0.810984	2.23128e-10	2	9
AC012368.1	RHOB	0.810998	2.22844e-10	2	2
AL161785.1	IL1R2	0.811023	2.22336e-10	9	2
AC004069.1	ST20	0.811051	2.21766e-10	4	15
LINC01127	GNAQ	0.811067	2.21443e-10	2	9
AC024909.1	TIGD3	0.811131	2.20155e-10	12	11
NALT1	REM2	0.811182	2.19132e-10	9	14
AC015871.3	FBXL13	0.811183	2.19118e-10	15	7
MALAT1	PKN2	0.811201	2.1875e-10	11	1
AC012645.1	CLEC9A	0.811211	2.18555e-10	16	12
LINC00921	ATG16L2	0.811256	2.17652e-10	16	11
AC007342.5	TMCC1	0.811277	2.17242e-10	16	3
LINC02289	RORC	0.811304	2.16698e-10	14	1
AC012645.4	MEFV	0.811336	2.16075e-10	16	16
MIR29B2CHG	MSL1	0.811408	2.1465e-10	1	17
AP002907.1	ARRDC3	0.811426	2.14307e-10	8	5
LINC02649	MXD1	0.81144	2.14015e-10	10	2
UBR5-AS1	CASS4	0.811455	2.13736e-10	8	20
LINC02289	AC099489.1	0.811459	2.13655e-10	14	16
AC018695.6	CD1C	0.81146	2.13633e-10	16	1
MIR29B2CHG	IL1RAP	0.811469	2.13448e-10	1	3
AC104695.2	AATK	0.811497	2.12906e-10	2	17
AC015871.3	RELL1	0.811506	2.12727e-10	15	4
LINC02649	BAZ2B	0.811514	2.12577e-10	10	2
LUCAT1	RAB36	0.811553	2.11818e-10	5	22
AC004069.1	SLC15A4	0.81161	2.10714e-10	4	12
AC025048.4	PLEKHA7	0.81161	2.10713e-10	17	11
AP002907.1	FNIP1	0.811654	2.09873e-10	8	5
AC012645.1	MSL1	0.811655	2.09861e-10	16	17
LINC02863	HEY1	0.81166	2.09756e-10	5	8
AC012368.1	TSC22D3	0.811663	2.09695e-10	2	X
AC015871.3	PTGS2	0.811665	2.09672e-10	15	1
MDS2	SDK2	0.811668	2.09599e-10	1	17
PSMA3-AS1	GCNT4	0.811674	2.09495e-10	14	5
AP002907.1	CLEC9A	0.811676	2.09458e-10	8	12
AC012645.4	CNTNAP3	0.811677	2.0944e-10	16	9
AL161785.1	SLC12A6	0.811683	2.0932e-10	9	15
ITPKB-IT1	SORL1	0.811759	2.07866e-10	1	11
AC007298.2	DAPK2	0.811786	2.07354e-10	12	15
AC104695.2	MPZL1	0.811802	2.07046e-10	2	1
AC020916.1	PHF24	0.811807	2.06959e-10	19	9
AL161785.1	TLR4	0.811828	2.06564e-10	9	9
AC020916.1	ADGRE2	0.811844	2.06259e-10	19	19
SCAT8	GPR162	0.811847	2.06193e-10	6	12
AC012368.1	ST20	0.81186	2.05949e-10	2	15
LINC00921	TMCC3	0.811886	2.05461e-10	16	12
LINC02863	TMEM45B	0.811915	2.04919e-10	5	11
AC012368.1	RNASE6	0.81195	2.04265e-10	2	14
AC007922.1	COL9A2	0.811966	2.03955e-10	18	1
AC104695.2	PPM1F	0.811976	2.03767e-10	2	22
AC107959.3	OSBPL1A	0.811986	2.03579e-10	8	18
LINC02863	GAB2	0.81205	2.02398e-10	5	11
AC083799.1	ST3GAL6	0.812065	2.02118e-10	3	3
LINC02289	CD300LB	0.81207	2.02018e-10	14	17
LINC01303	CACNG6	0.812083	2.01778e-10	14	19
AC020916.1	KIAA0319	0.812095	2.01564e-10	19	6
AC104695.2	CFAP45	0.812192	1.99781e-10	2	1
LUCAT1	DEF8	0.812201	1.99615e-10	5	16
AC012645.4	CACNA2D3	0.81222	1.99267e-10	16	3
AC004069.1	F2RL1	0.812237	1.9895e-10	4	5
AC130371.2	ADGRE2	0.812247	1.98765e-10	17	19
LINC02289	RFX2	0.8123	1.97804e-10	14	19
ITPKB-IT1	ENTPD2	0.812329	1.97271e-10	1	9
MIR600HG	EML6	0.812329	1.9727e-10	9	2
AC020916.1	PLIN5	0.812333	1.97207e-10	19	19
AC020916.1	COL9A2	0.812348	1.96932e-10	19	1
AL161785.1	MBOAT7	0.812368	1.96568e-10	9	19
AC116366.1	TMEM154	0.812384	1.96284e-10	5	4
AC007342.5	ATG16L2	0.81243	1.95448e-10	16	11
AC007342.5	AC099489.1	0.812447	1.9515e-10	16	16
AC012645.4	PANX2	0.812455	1.95002e-10	16	22
ITPKB-IT1	PHLPP1	0.812466	1.94812e-10	1	18
AC020916.1	CEP19	0.8125	1.94198e-10	19	3
AC025048.4	P2RX6	0.812566	1.9302e-10	17	22
AL161785.1	CNTNAP3	0.812583	1.92724e-10	9	9
AC125494.2	FAM174A	0.8126	1.92412e-10	12	5
LINC02724	VENTX	0.812604	1.92342e-10	11	10
AC104695.2	ZNF516	0.812631	1.9187e-10	2	18
AC007342.5	CXCR1	0.812638	1.91751e-10	16	2
LINC02649	CSF2RB	0.812668	1.91225e-10	10	22
AC020916.1	CNTNAP3	0.812732	1.90098e-10	19	9
MIR29B2CHG	DOCK5	0.812752	1.89748e-10	1	8
AC007342.5	CCN3	0.812766	1.895e-10	16	8
LINC01270	CSF2RB	0.812823	1.88515e-10	20	22
SCAT8	ZFP36L1	0.812836	1.88279e-10	6	14
AC024909.1	ARAP3	0.812837	1.88262e-10	12	5
AL161785.1	CEP19	0.812841	1.88191e-10	9	3
LINC01270	MPZL3	0.812851	1.88022e-10	20	11
LUCAT1	ZFP36L1	0.812917	1.86888e-10	5	14
AC111000.4	CLC	0.812933	1.86597e-10	4	19
AC130371.2	CD300LB	0.813053	1.84558e-10	17	17
LINC00921	CCN3	0.813095	1.83838e-10	16	8
AL161785.1	BASP1	0.81311	1.83589e-10	9	5
AC012645.4	CBX7	0.813127	1.83289e-10	16	22
SCAT8	KDM6B	0.813139	1.83085e-10	6	17
AC104695.2	IL13RA1	0.813176	1.82461e-10	2	X
AL591895.1	DPEP3	0.813219	1.81749e-10	1	16
LINC01127	FCGRT	0.813249	1.81247e-10	2	19
LINC02158	PLEKHG3	0.81326	1.8106e-10	3	14
AC007922.1	VLDLR	0.813355	1.7948e-10	18	9
LUCAT1	C5AR1	0.813391	1.78881e-10	5	19
LINC00494	KCNH8	0.813406	1.78633e-10	20	3
AC007342.5	FRY	0.813423	1.78353e-10	16	13
LINC01127	TGFA	0.813457	1.77787e-10	2	2
AL133371.2	KCNH8	0.813479	1.77427e-10	14	3
AC007342.5	EEPD1	0.813506	1.76983e-10	16	7
LINC01800	ZNF860	0.813509	1.7694e-10	2	3
AP002761.4	ALOX15	0.813518	1.7678e-10	11	17
NALT1	JAML	0.813524	1.76682e-10	9	11
NALT1	PLXNA2	0.813528	1.76617e-10	9	1
AC125494.2	TIGD3	0.813539	1.76443e-10	12	11
ITPKB-IT1	MEFV	0.813542	1.76401e-10	1	16
AC012368.1	NSUN7	0.813562	1.76061e-10	2	4
AC012645.1	MAK	0.813569	1.75951e-10	16	6
LINC02289	SORL1	0.813642	1.74772e-10	14	11
AC130371.2	RHOB	0.813683	1.74099e-10	17	2
LINC01506	TMEM71	0.813726	1.7342e-10	9	8
AC004069.1	TLR6	0.813729	1.73372e-10	4	4
AC020916.1	SVIL	0.813729	1.73367e-10	19	10
AP002761.4	P2RX6	0.813738	1.73217e-10	11	22
LINC00921	C5AR2	0.813758	1.72899e-10	16	19
AC004069.1	FAM71F2	0.81377	1.72706e-10	4	7
AC020916.1	CDC42EP2	0.813789	1.72403e-10	19	11
AP002907.1	SPAG9	0.813805	1.72157e-10	8	17
LINC02158	TREM1	0.81386	1.71273e-10	3	6
SCAT8	MEGF6	0.81391	1.70476e-10	6	1
LINC01270	PPP1R3B	0.813925	1.70248e-10	20	8
AC024909.1	RGS2	0.813935	1.70093e-10	12	1
AC020916.1	VENTX	0.81395	1.69853e-10	19	10
LINC01270	TLR6	0.813954	1.69783e-10	20	4
AL161785.1	TGFA	0.813975	1.69461e-10	9	2
LINC01270	CPPED1	0.813997	1.69105e-10	20	16
AC004069.1	FNIP1	0.814077	1.67857e-10	4	5
ITPKB-IT1	PELI2	0.814079	1.67824e-10	1	14
LINC02207	AMPD2	0.814125	1.67112e-10	15	1
LINC01127	PTGS2	0.81414	1.66887e-10	2	1
UBR5-AS1	CEP19	0.814147	1.66773e-10	8	3
LINC02289	IRAG1	0.814157	1.66612e-10	14	11
LINC01270	SLC45A4	0.814165	1.66491e-10	20	8
AC012645.4	CLEC9A	0.814197	1.65997e-10	16	12
AC012645.4	ST6GALNAC2	0.814208	1.65827e-10	16	17
LINC01270	PLIN5	0.814226	1.65558e-10	20	19
ZNF528-AS1	ADAM23	0.814275	1.64798e-10	19	2
AC015871.3	FAM71F2	0.814307	1.64317e-10	15	7
AC107959.3	PELI1	0.814326	1.64015e-10	8	2
AC107959.3	PTGS2	0.814368	1.63383e-10	8	1
SCAT8	PROK2	0.814374	1.63285e-10	6	3
AC104695.2	TLE3	0.81442	1.62591e-10	2	15
LINC00926	GNG7	0.814463	1.61942e-10	15	19
SCAT8	AATK	0.814484	1.61619e-10	6	17
AC104695.2	CRACDL	0.814564	1.60433e-10	2	2
AC144831.1	OLIG2	0.814605	1.59816e-10	17	21
AC012645.4	NUMB	0.814611	1.59724e-10	16	14
LINC01259	PCDH9	0.81465	1.5915e-10	4	13
AC011899.2	RNASET2	0.814651	1.59134e-10	7	6
AC114980.1	ZNF677	0.814724	1.58055e-10	5	19
AC107959.3	TSPEAR	0.814744	1.57754e-10	8	21
AC144831.1	ACOT11	0.814765	1.57451e-10	17	1
ITPKB-IT1	ENTPD1	0.814828	1.56524e-10	1	10
LINC02158	ENTPD2	0.814852	1.56183e-10	3	9
AC004069.1	PIGX	0.814876	1.55835e-10	4	3
LINC00926	ID3	0.814889	1.55636e-10	15	1
AC104695.2	DPEP3	0.814894	1.55573e-10	2	16
MIR29B2CHG	ZFP36L2	0.814904	1.55426e-10	1	2
AC020916.1	TECPR2	0.814906	1.55388e-10	19	14
AC007298.2	CCDC153	0.814909	1.55346e-10	12	11
AC012645.4	GPR162	0.814922	1.5516e-10	16	12
LINC02397	ZNF711	0.814964	1.54547e-10	12	X
AC083799.1	TLR6	0.815029	1.53613e-10	3	4
AC007342.5	REPS2	0.815034	1.53548e-10	16	X
AC116366.1	SLC6A6	0.815037	1.53506e-10	5	3
AC107959.3	KIAA0319	0.815062	1.53139e-10	8	6
AC012645.1	NIBAN1	0.815079	1.52903e-10	16	1
LINC02207	GPR162	0.815112	1.52426e-10	15	12
LINC02863	VNN3	0.815149	1.51908e-10	5	6
AC111000.4	VLDLR	0.81515	1.51895e-10	4	9
AC011899.2	CD300LB	0.815164	1.51688e-10	7	17
LUCAT1	PLXNC1	0.815174	1.51547e-10	5	12
LINC01270	MBOAT7	0.815209	1.51062e-10	20	19
LINC02207	HAL	0.815276	1.50114e-10	15	12
AC111000.4	TMEM154	0.815276	1.5011e-10	4	4
LINC02158	GPX3	0.815282	1.50028e-10	3	5
PSMA3-AS1	VCPKMT	0.815321	1.49484e-10	14	14
LINC01270	MANSC1	0.815328	1.49381e-10	20	12
AC104695.2	TIGD3	0.815345	1.49153e-10	2	11
LINC02863	IRS2	0.81536	1.48942e-10	5	13
LINC02724	CD300LB	0.815377	1.48707e-10	11	17
AC015871.3	MAK	0.81538	1.48661e-10	15	6
HCG27	RELL1	0.81541	1.48238e-10	6	4
LINC02863	SLC15A4	0.815412	1.48216e-10	5	12
LUCAT1	LIN7A	0.815414	1.48186e-10	5	12
LINC02158	JAML	0.815415	1.48178e-10	3	11
LINC02289	PIGX	0.815438	1.47852e-10	14	3
AC007922.1	P2RX6	0.815482	1.47242e-10	18	22
LINC02207	C10orf105	0.815494	1.47087e-10	15	10
AC015871.3	TMEM65	0.815506	1.46911e-10	15	8
SCAT8	SPP1	0.815511	1.46841e-10	6	4
AC015871.3	CBX7	0.81553	1.46581e-10	15	22
AL161785.1	F11R	0.815556	1.46236e-10	9	1
AC007298.2	RAB36	0.815567	1.46076e-10	12	22
NALT1	SLC45A4	0.815639	1.45102e-10	9	8
AC012645.4	STX3	0.815666	1.44724e-10	16	11
HCG27	TMCC1	0.815673	1.44632e-10	6	3
AC104695.2	MXD1	0.815735	1.43798e-10	2	2
SCAT8	STK38L	0.815781	1.43172e-10	6	12
AC012645.1	P2RY13	0.815798	1.4295e-10	16	3
LINC02073	SMPD3	0.815828	1.42547e-10	17	16
LINC01127	ADAM8	0.815829	1.42534e-10	2	10
AL161785.1	IGF1R	0.815849	1.4226e-10	9	15
LINC00921	CACNA2D3	0.815857	1.42156e-10	16	3
LUCAT1	ZBTB34	0.815923	1.41276e-10	5	9
AC007342.5	MXD1	0.815978	1.40559e-10	16	2
LINC01127	IL1RAP	0.815981	1.40509e-10	2	3
LINC02289	STEAP4	0.815984	1.40474e-10	14	7
AC020916.1	PLB1	0.816035	1.39805e-10	19	2
ITPKB-IT1	DAPK2	0.816035	1.39803e-10	1	15
AC007298.2	AVIL	0.816043	1.39698e-10	12	12
AC012368.1	IGF1R	0.816048	1.3963e-10	2	15
AC004069.1	FBXL13	0.816049	1.39621e-10	4	7
LINC01127	MAP7	0.816053	1.39565e-10	2	6
UBR5-AS1	CNTNAP3	0.816191	1.3777e-10	8	9
AL161785.1	TSC22D3	0.816242	1.37103e-10	9	X
AC004069.1	ARHGEF40	0.816306	1.36288e-10	4	14
AC104695.2	TMCC3	0.816428	1.34728e-10	2	12
AC104695.2	CXCL1	0.816508	1.33712e-10	2	4
HCG27	TMEM252	0.816516	1.33622e-10	6	9
AC107959.3	ENTPD1	0.816541	1.33307e-10	8	10
LINC00921	HAL	0.816555	1.33132e-10	16	12
AC004069.1	AVIL	0.816606	1.32484e-10	4	12
SCAT8	OTX1	0.816615	1.32374e-10	6	2
AC107959.3	BAIAP3	0.816627	1.32225e-10	8	16
LINC01303	SIGLEC8	0.816634	1.32141e-10	14	19
LINC00921	STX3	0.816701	1.31305e-10	16	11
LINC02158	HAL	0.816728	1.30972e-10	3	12
ITPKB-IT1	CBX7	0.816787	1.30249e-10	1	22
LINC02649	STEAP4	0.816841	1.29588e-10	10	7
MIR29B2CHG	IFRD1	0.81687	1.29223e-10	1	7
AL591895.1	LILRA4	0.816904	1.2881e-10	1	19
AC015871.3	GRAMD1C	0.816938	1.28406e-10	15	3
AC007922.1	ADORA3	0.816941	1.28365e-10	18	1
AC012645.4	CCDC153	0.816947	1.28296e-10	16	11
AC007342.5	F11R	0.816958	1.28157e-10	16	1
NALT1	TIGD3	0.816961	1.28125e-10	9	11
AC104695.2	GAB2	0.816974	1.27965e-10	2	11
LINC02649	NAMPT	0.817003	1.2762e-10	10	7
HCG27	RPGRIP1	0.817016	1.27463e-10	6	14
UBR5-AS1	RGS2	0.817029	1.27301e-10	8	1
HCG27	CFAP92	0.817037	1.27203e-10	6	3
AC012368.1	CLEC9A	0.817052	1.2702e-10	2	12
LUCAT1	NHSL2	0.817064	1.2688e-10	5	X
LINC00921	RUNX2	0.817087	1.266e-10	16	6
AL161785.1	PPP4R1	0.817157	1.25775e-10	9	18
LINC02289	TSPEAR	0.81716	1.2573e-10	14	21
TCL6	KCNH8	0.817161	1.25729e-10	14	3
AC012368.1	TRPM6	0.817187	1.25416e-10	2	9
AC012645.1	CNTNAP3	0.817205	1.25201e-10	16	9
AP002761.4	SIGLEC8	0.817211	1.25126e-10	11	19
LINC02132	FNDC11	0.817257	1.24588e-10	16	20
LINC02724	PAQR7	0.817261	1.24541e-10	11	1
LINC00921	RFX2	0.817266	1.24476e-10	16	19
LINC01127	ZFP36L1	0.817293	1.24167e-10	2	14
MIR29B2CHG	HIPK3	0.817301	1.2407e-10	1	11
AC073172.1	RFX2	0.81731	1.2396e-10	11	19
AC012645.1	PIGX	0.817335	1.23666e-10	16	3
LINC02863	FCHO2	0.817338	1.23632e-10	5	5
AC020916.1	KRT23	0.817356	1.23422e-10	19	17
AL161785.1	PTGS2	0.817369	1.23267e-10	9	1
NALT1	MPZL1	0.817388	1.2305e-10	9	1
LINC01259	CLK1	0.817423	1.22641e-10	4	2
LINC02289	DGAT2	0.817446	1.22374e-10	14	11
AC024909.1	AMPD2	0.817487	1.21902e-10	12	1
AC097634.1	ZFP28	0.817507	1.21675e-10	3	19
LINC02289	DAAM2	0.817514	1.21593e-10	14	6
AC111000.4	ADGRE3	0.817546	1.21223e-10	4	19
AC104695.2	ARAP3	0.817569	1.20961e-10	2	5
AC024909.1	PELI2	0.817591	1.20708e-10	12	14
LUCAT1	BAIAP3	0.817619	1.20389e-10	5	16
LINC01800	HTR3A	0.817645	1.20091e-10	2	11
PSMA3-AS1	ZFYVE16	0.817675	1.19746e-10	14	5
LINC02649	STX3	0.817678	1.19713e-10	10	11
AC012645.1	TSC22D3	0.817679	1.19699e-10	16	X
LINC02158	ATG16L2	0.81773	1.19129e-10	3	11
LINC00921	CACNB4	0.817738	1.19028e-10	16	2
LINC01270	NUMB	0.817761	1.18777e-10	20	14
AP002907.1	LMBRD1	0.817781	1.18546e-10	8	6
MIR600HG	SPRY1	0.817794	1.18402e-10	9	4
ITPKB-IT1	MADCAM1	0.817827	1.18031e-10	1	19
AC004069.1	CCPG1	0.817848	1.17801e-10	4	15
LINC01506	CMTM2	0.817885	1.17385e-10	9	16
AC004069.1	ST8SIA4	0.817919	1.17002e-10	4	5
LINC02289	OGFRL1	0.817951	1.16649e-10	14	6
HCG27	KDM6B	0.817983	1.16289e-10	6	17
AC012645.1	MANSC1	0.818027	1.15809e-10	16	12
AC012368.1	TMEM71	0.818064	1.15398e-10	2	8
LINC02724	IQSEC2	0.818079	1.15242e-10	11	X
LINC00921	SGK1	0.818085	1.15176e-10	16	6
AC083799.1	IGF1R	0.818111	1.14888e-10	3	15
LINC00926	AFF3	0.818131	1.14673e-10	15	2
LINC02289	PHF24	0.818137	1.14601e-10	14	9
HCG27	WLS	0.818199	1.13929e-10	6	1
LINC01259	ZNF850	0.818208	1.13829e-10	4	19
AC096921.2	DNASE1L3	0.818263	1.13234e-10	3	3
AC107959.3	TLR4	0.818366	1.12131e-10	8	9
LUCAT1	RAB11FIP1	0.818395	1.11824e-10	5	8
LUCAT1	MAK	0.818414	1.11618e-10	5	6
AC020916.1	MMP25	0.818448	1.11261e-10	19	16
AC012368.1	PIGX	0.818454	1.1119e-10	2	3
LUCAT1	BAZ2B	0.818483	1.10891e-10	5	2
AC107959.3	PID1	0.818494	1.10767e-10	8	2
LINC02207	CHST15	0.818527	1.10422e-10	15	10
AC025048.4	GPR82	0.818536	1.10331e-10	17	X
LINC01127	ALPL	0.818552	1.10164e-10	2	1
LINC00921	KATNBL1	0.818582	1.09848e-10	16	15
LINC00921	ERV3-1	0.818661	1.09023e-10	16	7
AC111000.4	HDC	0.818725	1.08352e-10	4	15
LINC02207	MAPRE3	0.818735	1.08253e-10	15	2
AC020916.1	AATK	0.818743	1.08174e-10	19	17
AC125494.2	CCN3	0.818753	1.08068e-10	12	8
AC012645.1	FRY	0.818791	1.07674e-10	16	13
AC073172.1	AC099489.1	0.818815	1.07431e-10	11	16
LINC00921	TRPM6	0.818817	1.07413e-10	16	9
ZNF528-AS1	CCDC191	0.81882	1.07373e-10	19	3
LINC02649	LSMEM1	0.818846	1.07107e-10	10	7
AC012645.1	TM6SF1	0.818852	1.07049e-10	16	15
LINC02458	OLIG2	0.818859	1.06976e-10	12	21
LINC01127	KIT	0.818866	1.06906e-10	2	4
HCG27	RAB36	0.81888	1.06765e-10	6	22
LINC01270	AATK	0.818909	1.06473e-10	20	17
HCG27	PLEKHG3	0.818941	1.06141e-10	6	14
AL161785.1	PELI1	0.818968	1.05873e-10	9	2
LINC02863	ARHGAP26	0.819001	1.05534e-10	5	5
AC025048.4	EEF2K	0.819001	1.0553e-10	17	16
LINC02863	ARRDC3	0.819006	1.05486e-10	5	5
ITPKB-IT1	KRT23	0.819033	1.0521e-10	1	17
NALT1	DPEP3	0.819055	1.0499e-10	9	16
LUCAT1	PLEKHG3	0.819101	1.04533e-10	5	14
AC004069.1	TGFA	0.819138	1.04158e-10	4	2
AC018695.6	ID3	0.819172	1.03819e-10	16	1
AC125494.2	MAP7	0.819276	1.02797e-10	12	6
AP002907.1	TP53INP1	0.819298	1.02572e-10	8	8
LINC02458	PRSS41	0.81943	1.01288e-10	12	16
AC107959.3	IL1RAP	0.819452	1.0107e-10	8	3
SCAT8	CXCL8	0.819466	1.00935e-10	6	4
AL161785.1	MYBPH	0.819482	1.00778e-10	9	1
LINC01127	TLR4	0.8195	1.00604e-10	2	9
AP002907.1	CNTNAP3	0.819509	1.00523e-10	8	9
AC015871.3	MPZL3	0.819543	1.0019e-10	15	11
SCAT8	NHS	0.819563	1.00005e-10	6	X
NALT1	ITGA5	0.819593	9.97184e-11	9	12
LINC01270	AMPD2	0.819622	9.94338e-11	20	1
AC012645.4	C5AR1	0.819643	9.92349e-11	16	19
UBR5-AS1	ERV3-1	0.819666	9.90177e-11	8	7
AC107959.3	RNASE6	0.819778	9.7962e-11	8	14
LINC01259	MOB3B	0.819786	9.78862e-11	4	9
AC015871.3	STEAP4	0.819797	9.7776e-11	15	7
SCAT8	SLC12A6	0.819808	9.7673e-11	6	15
AC007342.5	VNN3	0.819873	9.70652e-11	16	6
ITPKB-IT1	DPEP2	0.819876	9.70363e-11	1	16
AL591895.1	FAAH	0.819911	9.67107e-11	1	1
AC125494.2	DEF8	0.819971	9.61575e-11	12	16
AC116366.1	EPHB1	0.819985	9.60238e-11	5	3
AC015871.3	LMBRD1	0.820005	9.58454e-11	15	6
UBR5-AS1	ZFP36L1	0.820011	9.57896e-11	8	14
ITPKB-IT1	TMEM71	0.820037	9.5548e-11	1	8
AC107959.3	PPP1R3B	0.820068	9.52584e-11	8	8
LINC00921	FCHO2	0.820086	9.50987e-11	16	5
LINC01127	DAPK2	0.820093	9.50343e-11	2	15
AC007298.2	CACNA2D3	0.820134	9.46595e-11	12	3
AC012645.4	SULF2	0.820179	9.42526e-11	16	20
MIR29B2CHG	RELL1	0.820205	9.40175e-11	1	4
LINC02289	MSL1	0.820213	9.39403e-11	14	17
MIR29B2CHG	SPOPL	0.820259	9.35272e-11	1	2
AP002761.4	CACNG6	0.820266	9.34607e-11	11	19
AC114980.1	TMEM65	0.820273	9.33999e-11	5	8
AC012645.4	PLXNA2	0.820301	9.31489e-11	16	1
LUCAT1	PPM1F	0.820304	9.31178e-11	5	22
LINC02863	MPZL3	0.82032	9.29791e-11	5	11
LINC00921	MXD1	0.820372	9.25093e-11	16	2
AC083799.1	ZBTB18	0.820412	9.21595e-11	3	1
AC104695.2	C5AR1	0.820432	9.19791e-11	2	19
ITPKB-IT1	CASS4	0.820452	9.18042e-11	1	20
LUCAT1	FRY	0.820478	9.15673e-11	5	13
AC012645.1	CHST15	0.820488	9.14782e-11	16	10
AC093010.2	ZFP28	0.820503	9.13464e-11	3	19
LINC02289	DPEP3	0.820539	9.10315e-11	14	16
AL161785.1	AATK	0.820567	9.07887e-11	9	17
AC012645.4	NIBAN1	0.820594	9.05536e-11	16	1
AC104695.2	REPS2	0.820599	9.05046e-11	2	X
LINC01127	PLXNC1	0.820625	9.02822e-11	2	12
AC125494.2	CLEC9A	0.820633	9.02085e-11	12	12
AC083799.1	STEAP4	0.82067	8.98839e-11	3	7
NALT1	DPEP2	0.820679	8.98085e-11	9	16
AC130371.2	IQSEC2	0.820685	8.97619e-11	17	X
ZNF528-AS1	ZNF540	0.82071	8.95411e-11	19	19
AC020916.1	CD302	0.820716	8.94859e-11	19	2
LINC02289	ITGA5	0.820762	8.909e-11	14	12
AC012645.4	VNN3	0.820764	8.90745e-11	16	6
AL161785.1	RAB36	0.820783	8.89092e-11	9	22
HCG27	CNTNAP3	0.820812	8.86582e-11	6	9
LINC00921	EPHB1	0.820828	8.8524e-11	16	3
AC025279.1	AFF3	0.82083	8.85066e-11	16	2
LINC00921	LSMEM1	0.82084	8.84253e-11	16	7
AC096921.2	ZBTB18	0.82086	8.8255e-11	3	1
SCAT8	BAZ2B	0.820875	8.81207e-11	6	2
NALT1	INKA2	0.820897	8.79329e-11	9	1
LINC01127	CMTM2	0.820901	8.79054e-11	2	16
LUCAT1	CMTM2	0.820901	8.78986e-11	5	16
LUCAT1	TECPR2	0.820924	8.77073e-11	5	14
AL161785.1	RPGRIP1	0.820965	8.73552e-11	9	14
AC004069.1	FAM174A	0.820989	8.71569e-11	4	5
AL080317.2	TCTN1	0.821013	8.69513e-11	6	12
AC024909.1	PLEKHG3	0.82105	8.66438e-11	12	14
AL161785.1	CASS4	0.821087	8.63294e-11	9	20
AL161785.1	MPZL1	0.821123	8.60286e-11	9	1
LINC01270	IRAG1	0.82121	8.53134e-11	20	11
HCG27	TGFA	0.821213	8.52834e-11	6	2
AC083799.1	RGS2	0.821425	8.35469e-11	3	1
LINC02397	ZFP28	0.821454	8.33116e-11	12	19
AC007342.5	BTNL8	0.821474	8.31552e-11	16	5
LINC02649	AVIL	0.821486	8.30557e-11	10	12
AC004069.1	ZBTB34	0.821491	8.30139e-11	4	9
AC018695.6	NIBAN3	0.821538	8.26354e-11	16	19
MIR600HG	ZSCAN18	0.821539	8.26244e-11	9	19
AL161785.1	CPAMD8	0.821562	8.24444e-11	9	19
AC015871.3	LSMEM1	0.821686	8.14565e-11	15	7
AC024909.1	PPM1H	0.821718	8.12007e-11	12	12
AC107959.3	PELI2	0.821742	8.10118e-11	8	14
AP002761.4	PRSS41	0.821775	8.07507e-11	11	16
AC007342.5	OSBPL1A	0.821797	8.05819e-11	16	18
LINC01127	EGLN1	0.821834	8.02943e-11	2	1
AC007342.5	PANX2	0.821903	7.97553e-11	16	22
LINC00494	GNG7	0.821919	7.96305e-11	20	19
AC015871.3	CNTNAP1	0.821938	7.94787e-11	15	17
HCG27	CMTM2	0.821942	7.94549e-11	6	16
SCAT8	TGFA	0.821959	7.93194e-11	6	2
LINC02863	RASSF3	0.821975	7.9198e-11	5	12
PSMA3-AS1	TLR10	0.82201	7.89286e-11	14	4
AC116366.1	TMCC1	0.822011	7.89212e-11	5	3
AC025048.4	CYSLTR2	0.822021	7.88409e-11	17	13
AC012368.1	TM6SF1	0.822101	7.82322e-11	2	15
AC007298.2	OSBPL1A	0.822154	7.78285e-11	12	18
AL139020.1	TSPAN13	0.822163	7.77572e-11	14	7
LUCAT1	IL1R2	0.822268	7.69671e-11	5	2
LINC00921	NLGN3	0.822269	7.69551e-11	16	X
AC083799.1	RUNX2	0.82228	7.68789e-11	3	6
NALT1	DEF8	0.82229	7.68013e-11	9	16
UBR5-AS1	TIAM2	0.822311	7.66401e-11	8	6
AC015871.3	SPAG9	0.822368	7.6215e-11	15	17
AC020916.1	PELI2	0.822427	7.57766e-11	19	14
LINC01270	ARHGAP26	0.822432	7.57448e-11	20	5
HCG27	ST3GAL6	0.82244	7.5687e-11	6	3
LINC02289	CCNJL	0.822441	7.56748e-11	14	5
LINC00921	ENTPD1	0.822482	7.53771e-11	16	10
LINC00921	IRS2	0.822489	7.53194e-11	16	13
LINC00921	SPAG9	0.822522	7.50758e-11	16	17
AC020916.1	FRY	0.822524	7.50618e-11	19	13
LINC02289	WLS	0.822589	7.45903e-11	14	1
LINC02289	C5AR2	0.822636	7.42503e-11	14	19
LINC00921	PELI1	0.822636	7.42442e-11	16	2
LINC02132	GNG7	0.822646	7.41708e-11	16	19
AC015871.3	TP53INP1	0.822734	7.35368e-11	15	8
AC015871.3	INKA2	0.822818	7.29335e-11	15	1
LINC02289	CPPED1	0.82285	7.27075e-11	14	16
SCAT8	RUNX2	0.822886	7.24544e-11	6	6
LINC01127	PELI1	0.822932	7.21249e-11	2	2
LINC02863	AQP9	0.822945	7.20338e-11	5	15
LINC02289	CACNA2D3	0.822976	7.18154e-11	14	3
LINC02289	TM6SF1	0.822989	7.1725e-11	14	15
AC083799.1	FRY	0.82299	7.17175e-11	3	13
AP002907.1	B3GNT5	0.822994	7.16894e-11	8	3
HCG27	NHSL2	0.823011	7.15662e-11	6	X
LINC02289	CLEC9A	0.823013	7.15548e-11	14	12
AC104695.2	F11R	0.823043	7.13445e-11	2	1
AC007342.4	OSBPL1A	0.823055	7.12612e-11	16	18
AC020916.1	AGO4	0.823055	7.12584e-11	19	1
AC012645.1	C5AR1	0.823057	7.12504e-11	16	19
LIX1-AS1	TSPAN13	0.823111	7.08703e-11	5	7
LUCAT1	CXCR1	0.823111	7.08701e-11	5	2
AC107959.3	EGLN1	0.823172	7.0445e-11	8	1
HCG27	AATK	0.823175	7.04287e-11	6	17
AC104695.2	EEPD1	0.823202	7.02399e-11	2	7
SCAT8	CCDC153	0.823203	7.02365e-11	6	11
AL161785.1	GNAQ	0.823211	7.01759e-11	9	9
AC004069.1	FRY	0.823221	7.01113e-11	4	13
LINC00926	TSPAN13	0.823258	6.98575e-11	15	7
LINC02458	IL5RA	0.82326	6.98414e-11	12	3
LINC02863	STX3	0.823349	6.92345e-11	5	11
AC004069.1	TM6SF1	0.823355	6.91923e-11	4	15
AL161785.1	KIT	0.823358	6.91711e-11	9	4
AC012645.4	P2RY13	0.823445	6.85852e-11	16	3
AC083799.1	PKN2	0.823466	6.84437e-11	3	1
LINC02207	P2RY13	0.823525	6.80446e-11	15	3
UBR5-AS1	SLC15A4	0.823535	6.79802e-11	8	12
LUCAT1	KDM6B	0.823556	6.78394e-11	5	17
AC012645.1	IRS2	0.823566	6.77713e-11	16	13
AC012368.1	IRS2	0.823566	6.77694e-11	2	13
AC012645.4	CMTM2	0.823575	6.77147e-11	16	16
AC024909.1	MPZL3	0.823599	6.75513e-11	12	11
AC025048.4	CACNG6	0.823601	6.75373e-11	17	19
LINC01270	MEFV	0.823611	6.74721e-11	20	16
AC107959.3	IRS2	0.823619	6.74216e-11	8	13
AC083799.1	PIGX	0.823655	6.71779e-11	3	3
LINC02649	F2RL1	0.823661	6.71382e-11	10	5
LINC02158	SULF2	0.823662	6.71352e-11	3	20
AC004069.1	MSL1	0.82368	6.70137e-11	4	17
AC012645.4	SGK1	0.823726	6.67102e-11	16	6
AC004069.1	NAMPT	0.823747	6.65781e-11	4	7
LINC02724	DUSP6	0.823754	6.65299e-11	11	12
LINC01270	SIRPA	0.823754	6.6527e-11	20	20
MIR29B2CHG	PPP3CA	0.823764	6.64619e-11	1	4
MALAT1	CEP43	0.823772	6.64131e-11	11	6
LINC02158	C5AR1	0.823788	6.63043e-11	3	19
MIR29B2CHG	TMEM71	0.823842	6.59528e-11	1	8
UBR5-AS1	NAMPT	0.823847	6.59228e-11	8	7
AC020916.1	MEFV	0.823903	6.55578e-11	19	16
AC015871.3	BAIAP3	0.823948	6.52705e-11	15	16
LINC01303	PRSS33	0.823986	6.50235e-11	14	16
LINC02863	LSMEM1	0.823989	6.50056e-11	5	7
AP002761.4	CACNG8	0.824004	6.49071e-11	11	19
LINC02397	ABCA5	0.824013	6.48498e-11	12	17
AC012645.1	CD93	0.824067	6.45062e-11	16	20
AC111000.4	FAAH	0.824106	6.42581e-11	4	1
AC012645.4	MAK	0.824138	6.40595e-11	16	6
LINC00921	DOCK5	0.824169	6.38611e-11	16	8
AC007298.2	IRS2	0.824182	6.37783e-11	12	13
AC025048.4	RPS6KA2	0.824186	6.37556e-11	17	6
LINC00494	TCTN1	0.824241	6.34092e-11	20	12
AC107959.3	TMEM71	0.824248	6.33665e-11	8	8
AC083799.1	CCNG2	0.824274	6.32036e-11	3	4
AC011899.2	SIGLEC10	0.824284	6.31375e-11	7	19
AC083799.1	TMCC3	0.824298	6.30529e-11	3	12
AC012645.1	MXD1	0.824301	6.30318e-11	16	2
AC012368.1	DUSP1	0.824341	6.27815e-11	2	5
AC104695.2	TECPR2	0.824348	6.27421e-11	2	14
AC008669.1	RALGPS2	0.824367	6.26245e-11	5	1
AC015871.3	SLC6A6	0.824381	6.25367e-11	15	3
AC012368.1	CD302	0.8244	6.24165e-11	2	2
LINC02458	GPR34	0.824422	6.22862e-11	12	X
LINC02289	PPM1H	0.824462	6.20401e-11	14	12
LINC01127	MYBPH	0.824499	6.18109e-11	2	1
LUCAT1	TRPM6	0.824527	6.16367e-11	5	9
AC004069.1	CSF2RB	0.824549	6.15034e-11	4	22
AC104695.2	ATG16L2	0.824563	6.14177e-11	2	11
LINC02863	FNIP1	0.824585	6.12844e-11	5	5
LINC01127	OTX1	0.824608	6.11486e-11	2	2
AL161785.1	IRS2	0.824626	6.1036e-11	9	13
AC015871.3	ARRDC3	0.82467	6.07728e-11	15	5
UBR5-AS1	IL1R1	0.824749	6.03001e-11	8	2
LINC01127	NHS	0.824773	6.01541e-11	2	X
AC007342.5	DEF8	0.82488	5.95231e-11	16	16
AL161785.1	TRPM6	0.824952	5.90962e-11	9	9
AC104695.2	ALPL	0.824977	5.89495e-11	2	1
UBR5-AS1	CCPG1	0.824987	5.88908e-11	8	15
MIR29B2CHG	BACH1	0.825003	5.87999e-11	1	21
AC097634.1	CLK1	0.825004	5.87919e-11	3	2
AC012645.4	DPEP3	0.825014	5.87339e-11	16	16
ITPKB-IT1	OSBPL1A	0.825044	5.85583e-11	1	18
AC083799.1	ARHGAP26	0.825047	5.8543e-11	3	5
AC012368.1	SLC12A6	0.825091	5.8284e-11	2	15
AC107959.3	CLEC9A	0.825132	5.80497e-11	8	12
LINC02158	TMEM45B	0.825148	5.79579e-11	3	11
HCG27	FBXL13	0.82519	5.77175e-11	6	7
AL161785.1	FCHO2	0.825213	5.75827e-11	9	5
LINC02289	REM2	0.825219	5.75515e-11	14	14
AC020916.1	PROK2	0.825272	5.7246e-11	19	3
SCAT8	SULF2	0.825305	5.70597e-11	6	20
ITPKB-IT1	PROK2	0.825447	5.62597e-11	1	3
LINC02458	PRSS33	0.825494	5.59967e-11	12	16
HCG27	TNFRSF10C	0.825503	5.59449e-11	6	8
LINC01127	NIBAN1	0.82551	5.59088e-11	2	1
MIR29B2CHG	RP2	0.82551	5.59085e-11	1	X
LUCAT1	LSMEM1	0.825512	5.58978e-11	5	7
AC004069.1	RGS2	0.825529	5.58028e-11	4	1
AC107959.3	RNASET2	0.825535	5.57665e-11	8	6
LINC02649	B3GNT5	0.825602	5.53981e-11	10	3
AC012645.4	REPS2	0.825641	5.51836e-11	16	X
LINC01259	GPR183	0.825645	5.51619e-11	4	13
LUCAT1	AMPD2	0.825686	5.49352e-11	5	1
AP002907.1	RPS6KA5	0.8257	5.48585e-11	8	14
LINC02458	SIGLEC8	0.825793	5.43496e-11	12	19
LINC01270	TECPR2	0.82581	5.4259e-11	20	14
AC007298.2	THBD	0.825822	5.41921e-11	12	20
AC007922.1	IL5RA	0.825871	5.39315e-11	18	3
AP002761.4	TMEM273	0.825872	5.3924e-11	11	10
AC116366.1	CNTNAP3	0.825877	5.38958e-11	5	9
ITPKB-IT1	DPEP3	0.825935	5.35865e-11	1	16
SCAT8	DGAT2	0.825959	5.34608e-11	6	11
HCG27	FRY	0.825984	5.33243e-11	6	13
AL161785.1	ENTPD1	0.826001	5.32347e-11	9	10
AC012645.1	IL1RAP	0.826026	5.31005e-11	16	3
AC107959.3	TECPR2	0.826038	5.30379e-11	8	14
AC015871.3	PELI1	0.826052	5.29623e-11	15	2
AC012645.4	DUSP1	0.826054	5.29526e-11	16	5
HCG27	SVIL	0.826109	5.26626e-11	6	10
AC107959.3	NIBAN1	0.826112	5.26473e-11	8	1
HCG27	MAK	0.826149	5.24514e-11	6	6
AP002761.4	SIGLEC10	0.826164	5.23751e-11	11	19
LINC02158	PLXNA2	0.826197	5.2204e-11	3	1
AC012645.4	TSC22D3	0.826201	5.21815e-11	16	X
AC018695.6	HTR3A	0.82622	5.20831e-11	16	11
LINC01270	ARAP3	0.82622	5.20831e-11	20	5
MIR29B2CHG	GRAMD1C	0.826251	5.19223e-11	1	3
AC007342.4	MEGF6	0.826265	5.18494e-11	16	1
AC012368.1	GCM1	0.826304	5.16446e-11	2	6
AC024909.1	DUSP6	0.826321	5.15575e-11	12	12
AC012645.1	ZNF516	0.826347	5.14236e-11	16	18
AC083799.1	PPP1R3B	0.82637	5.13057e-11	3	8
ITPKB-IT1	ARHGAP26	0.826404	5.11335e-11	1	5
LINC02458	NDRG2	0.826405	5.11252e-11	12	14
AL161785.1	OSBPL1A	0.826446	5.09151e-11	9	18
LUCAT1	CLEC9A	0.826446	5.09139e-11	5	12
AC004069.1	GNAQ	0.826447	5.09094e-11	4	9
LINC02863	FOS	0.826448	5.09056e-11	5	14
AC025048.4	CCR3	0.826464	5.08239e-11	17	3
LINC01270	MSL1	0.826486	5.0715e-11	20	17
LINC01127	MPZL1	0.826535	5.04659e-11	2	1
LINC02649	PPP1R3B	0.826546	5.04089e-11	10	8
AC012368.1	OGFRL1	0.826581	5.02338e-11	2	6
AC012368.1	ADAM8	0.826591	5.01799e-11	2	10
AC012645.1	FCGR2A	0.826613	5.00692e-11	16	1
LINC00921	PELI2	0.826654	4.9867e-11	16	14
AC012645.4	ZNF516	0.826668	4.97963e-11	16	18
AC111000.4	SGK1	0.826743	4.94222e-11	4	6
AC020916.1	TLR6	0.826771	4.92848e-11	19	4
AC012645.4	NHSL2	0.826872	4.87859e-11	16	X
AC015871.3	ZNF516	0.826874	4.87744e-11	15	18
LINC02289	MME	0.826904	4.86292e-11	14	3
LINC02863	INKA2	0.826911	4.85943e-11	5	1
AC144831.1	IL34	0.826938	4.84617e-11	17	16
ITPKB-IT1	IL1R1	0.82695	4.84059e-11	1	2
AC012645.4	AQP9	0.826971	4.83009e-11	16	15
LINC02458	ALOX15	0.826978	4.82705e-11	12	17
LINC02289	SLC6A6	0.827031	4.80121e-11	14	3
LINC01127	SPP1	0.827106	4.76491e-11	2	4
SCAT8	CRACDL	0.827124	4.75646e-11	6	2
AL591895.1	CBX7	0.827147	4.74566e-11	1	22
AC020916.1	RELL1	0.827193	4.7234e-11	19	4
ITPKB-IT1	PPM1H	0.827238	4.70223e-11	1	12
AC104695.2	PLEKHG3	0.82724	4.70116e-11	2	14
HCG27	C5AR1	0.82727	4.68699e-11	6	19
LINC02289	DPEP2	0.827324	4.66175e-11	14	16
AC083799.1	SPOPL	0.827343	4.6529e-11	3	2
AC007298.2	CD302	0.827427	4.61349e-11	12	2
ITPKB-IT1	TRPM6	0.827475	4.59146e-11	1	9
LINC00921	RPS6KA5	0.827476	4.59067e-11	16	14
AC083799.1	TET2	0.82748	4.58909e-11	3	4
AC012645.1	STEAP4	0.827486	4.58596e-11	16	7
SCAT8	LIN7A	0.82754	4.56141e-11	6	12
SCAT8	RPGR	0.827553	4.55514e-11	6	X
LUCAT1	CD93	0.827576	4.54456e-11	5	20
AL161785.1	DEF8	0.82763	4.51984e-11	9	16
AC020916.1	PPP4R1	0.827669	4.50233e-11	19	18
LINC01270	FOS	0.82768	4.49712e-11	20	14
AC012645.4	TMCC1	0.827695	4.49036e-11	16	3
AC012645.1	FAM131B	0.827703	4.48697e-11	16	7
LINC02289	KIAA0319	0.827744	4.46823e-11	14	6
AC015871.3	RPS6KA5	0.827774	4.45456e-11	15	14
AC083799.1	F2RL1	0.827803	4.44163e-11	3	5
NALT1	DGAT2	0.827822	4.43338e-11	9	11
SCAT8	BAIAP3	0.827844	4.42315e-11	6	16
UBR5-AS1	FRY	0.827847	4.42204e-11	8	13
AC114980.1	VCPKMT	0.827884	4.4055e-11	5	14
ITPKB-IT1	RAB36	0.827912	4.39295e-11	1	22
LUCAT1	ERV3-1	0.827919	4.39e-11	5	7
AC104695.2	SLC43A2	0.82792	4.3896e-11	2	17
SCAT8	CCNJL	0.827925	4.38723e-11	6	5
HCG27	CXCR1	0.827952	4.37534e-11	6	2
AC025048.4	PLAAT5	0.827962	4.37092e-11	17	11
LINC02158	OTX1	0.827984	4.361e-11	3	2
LINC02158	P2RY13	0.82799	4.35857e-11	3	3
HCG27	CCNJL	0.828061	4.32734e-11	6	5
ITPKB-IT1	SLC43A2	0.828067	4.32458e-11	1	17
AC020916.1	TRIB1	0.828077	4.3202e-11	19	8
TCL6	AFF3	0.828079	4.31934e-11	14	2
AC073172.1	WLS	0.828082	4.31789e-11	11	1
AC012645.4	DPEP2	0.828086	4.31614e-11	16	16
AC104695.2	FCGR2A	0.828168	4.28063e-11	2	1
ITPKB-IT1	CEP19	0.828209	4.26307e-11	1	3
AC007342.5	SORL1	0.828457	4.15693e-11	16	11
AL161785.1	EEPD1	0.828464	4.15414e-11	9	7
AC025279.1	TCL1A	0.828484	4.14559e-11	16	14
AC104695.2	DAPK2	0.828488	4.1438e-11	2	15
HCG27	IL1R2	0.828498	4.13987e-11	6	2
AP002907.1	IRAG2	0.828505	4.13695e-11	8	12
LUCAT1	C10orf105	0.828529	4.12685e-11	5	10
LINC02289	TMEM71	0.828606	4.09441e-11	14	8
AC012368.1	PPP4R1	0.828616	4.09061e-11	2	18
AC104695.2	AOC3	0.828633	4.08344e-11	2	17
AC007922.1	GAPT	0.828702	4.05481e-11	18	5
UBR5-AS1	SLC6A6	0.828814	4.00913e-11	8	3
AC012645.4	MANSC1	0.828831	4.00222e-11	16	12
AC104695.2	KDM6B	0.828864	3.98866e-11	2	17
LINC01127	CEP19	0.828873	3.98502e-11	2	3
AC107959.3	ADGRE2	0.828878	3.98297e-11	8	19
AC012645.4	MPZL1	0.828884	3.98058e-11	16	1
AC012368.1	OSBPL1A	0.828887	3.97932e-11	2	18
LINC00921	RRM2B	0.828912	3.969e-11	16	8
AC012645.1	SLC15A4	0.828958	3.95071e-11	16	12
MIR29B2CHG	ST8SIA4	0.828958	3.95048e-11	1	5
LINC02397	ZNF781	0.829032	3.92098e-11	12	19
AL161785.1	SLC43A2	0.829038	3.91876e-11	9	17
AC104695.2	CACNA2D3	0.829075	3.90398e-11	2	3
AC012645.1	SIRPA	0.829094	3.89642e-11	16	20
ITPKB-IT1	NHSL2	0.829094	3.8962e-11	1	X
AC015871.3	BAZ2B	0.829121	3.88544e-11	15	2
ITPKB-IT1	SGK1	0.829163	3.86882e-11	1	6
SCAT8	MAP7	0.829176	3.86383e-11	6	6
AC020916.1	SLC4A3	0.829207	3.85176e-11	19	2
AC004069.1	RRM2B	0.829238	3.8393e-11	4	8
PSMA3-AS1	GPR183	0.829302	3.81465e-11	14	13
AC020916.1	RNASET2	0.829342	3.79885e-11	19	6
AL161785.1	CXCR1	0.829375	3.78608e-11	9	2
AC004069.1	LSMEM1	0.829391	3.78017e-11	4	7
HCG27	LIN7A	0.829403	3.77529e-11	6	12
AC012645.1	MBOAT7	0.829423	3.76765e-11	16	19
AC007342.5	TMEM154	0.829429	3.76553e-11	16	4
AL161785.1	ABHD5	0.829432	3.76438e-11	9	3
LINC01127	CNTNAP3	0.829433	3.7637e-11	2	9
ITPKB-IT1	WLS	0.829468	3.75047e-11	1	1
AC015871.3	VCPKMT	0.829548	3.71971e-11	15	14
SCAT8	FNIP1	0.82963	3.68863e-11	6	5
MALAT1	ATP2B1	0.829631	3.68856e-11	11	12
SCAT8	CFAP92	0.829635	3.68676e-11	6	3
AC020916.1	TMCC1	0.829639	3.68539e-11	19	3
AC107959.3	AATK	0.829669	3.674e-11	8	17
HCG27	PANX2	0.829706	3.66007e-11	6	22
SCAT8	NIBAN1	0.829727	3.65254e-11	6	1
AC104695.2	PLIN5	0.829752	3.64311e-11	2	19
HCG27	OGFRL1	0.829837	3.61146e-11	6	6
LUCAT1	RPGR	0.829841	3.61015e-11	5	X
AC007298.2	BAIAP3	0.829908	3.58541e-11	12	16
AC015871.3	IRAG2	0.829934	3.57588e-11	15	12
AC012645.1	GAB2	0.829939	3.5741e-11	16	11
AP002907.1	IL1R1	0.829983	3.55793e-11	8	2
LINC02289	MAK	0.829991	3.55509e-11	14	6
AC020916.1	NUMB	0.83	3.55161e-11	19	14
AL161785.1	TMEM45B	0.830001	3.5514e-11	9	11
SCAT8	RAB36	0.830107	3.51298e-11	6	22
LINC02863	KATNBL1	0.83013	3.50462e-11	5	15
LINC00926	FAM177B	0.830134	3.50333e-11	15	1
LINC01270	ZNF516	0.830152	3.49667e-11	20	18
AC007922.1	AJAP1	0.830158	3.49467e-11	18	1
AP002907.1	CNTNAP1	0.830224	3.47117e-11	8	17
AC012645.1	CXCL1	0.830231	3.46869e-11	16	4
AC015871.3	DOCK5	0.830233	3.46766e-11	15	8
AC104695.2	ADGRE3	0.830253	3.46083e-11	2	19
AC104695.2	PANX2	0.830258	3.45909e-11	2	22
AC107959.3	MAK	0.830259	3.45866e-11	8	6
NALT1	SLC19A1	0.830331	3.43297e-11	9	21
SCAT8	RESF1	0.830333	3.43228e-11	6	12
HCG27	AMPD2	0.830338	3.43059e-11	6	1
HCG27	DUSP1	0.830351	3.42609e-11	6	5
ITPKB-IT1	MBOAT7	0.830429	3.39883e-11	1	19
LINC01127	CCDC153	0.830448	3.39189e-11	2	11
AC012645.4	RAB11FIP1	0.830533	3.36265e-11	16	8
LINC02289	DLEU7	0.830547	3.35757e-11	14	13
AC007298.2	CLEC9A	0.830555	3.355e-11	12	12
LINC00921	VNN3	0.830556	3.35465e-11	16	6
AC012645.4	CXCL1	0.830567	3.35079e-11	16	4
AC004069.1	STX3	0.830604	3.33812e-11	4	11
AC007342.5	PLIN5	0.830651	3.32179e-11	16	19
HCG27	DEF8	0.830669	3.31582e-11	6	16
AC012368.1	SLC4A3	0.830753	3.28739e-11	2	2
LINC01127	CASS4	0.830821	3.2643e-11	2	20
AC111000.4	AJAP1	0.83083	3.26139e-11	4	1
AC104695.2	MAPRE3	0.830838	3.25872e-11	2	2
SCAT8	OSGIN2	0.830876	3.24596e-11	6	8
LINC02289	MADCAM1	0.830883	3.24354e-11	14	19
AC007298.2	CRACDL	0.830908	3.23517e-11	12	2
AC012368.1	BASP1	0.830941	3.22406e-11	2	5
HCG27	ADGRE3	0.830966	3.21602e-11	6	19
AC012368.1	PROK2	0.830968	3.21535e-11	2	3
AC107959.3	RAB36	0.831138	3.15914e-11	8	22
AC097634.1	ZFYVE16	0.831167	3.14999e-11	3	5
AC008669.1	MAP3K1	0.831271	3.1163e-11	5	5
AC012645.4	TMEM154	0.831287	3.11104e-11	16	4
AC083799.1	KBTBD7	0.831317	3.10129e-11	3	13
LUCAT1	CSF2RB	0.831362	3.08709e-11	5	22
LINC01270	DOCK5	0.831392	3.07745e-11	20	8
MIR600HG	ZNF608	0.831452	3.05843e-11	9	5
SCAT8	FBXL13	0.831546	3.02878e-11	6	7
HCG27	JAML	0.831559	3.02468e-11	6	11
LUCAT1	DGAT2	0.831569	3.02159e-11	5	11
LINC02158	RHOB	0.831574	3.01992e-11	3	2
AC083799.1	MAP7	0.831627	3.00352e-11	3	6
AL161785.1	MANSC1	0.831723	2.97374e-11	9	12
HCG27	SORL1	0.831725	2.97302e-11	6	11
ITPKB-IT1	EGLN1	0.831765	2.96087e-11	1	1
AC012368.1	THBD	0.831846	2.93598e-11	2	20
AC012368.1	ENTPD1	0.831857	2.93275e-11	2	10
LINC01127	ANTXR2	0.831914	2.91546e-11	2	4
AC083799.1	CD302	0.831945	2.90619e-11	3	2
LINC02863	PELI1	0.831957	2.90255e-11	5	2
MIR29B2CHG	CCNG2	0.832037	2.87835e-11	1	4
AC007298.2	OGFRL1	0.832064	2.87028e-11	12	6
AC007342.5	PLEKHG3	0.832083	2.86474e-11	16	14
AL161785.1	CLEC9A	0.832153	2.84393e-11	9	12
AC104695.2	OTX1	0.832156	2.8431e-11	2	2
AC104695.2	KRT23	0.832196	2.83128e-11	2	17
LINC02289	TMEM154	0.832303	2.79986e-11	14	4
HCG27	ZBTB34	0.832349	2.78659e-11	6	9
AC104695.2	BASP1	0.832349	2.78651e-11	2	5
LINC02863	TRPM6	0.83236	2.78342e-11	5	9
AC104695.2	AMPD2	0.832362	2.78282e-11	2	1
AC024909.1	RHOB	0.832433	2.76227e-11	12	2
AC097634.1	RICTOR	0.832441	2.76004e-11	3	5
AC012645.1	REPS2	0.832444	2.75911e-11	16	X
HCG27	TREM1	0.832567	2.72402e-11	6	6
LINC00921	ZBTB34	0.832575	2.72183e-11	16	9
AC107959.3	FRY	0.832582	2.71962e-11	8	13
AC111000.4	STXBP5	0.832665	2.69627e-11	4	6
AC020916.1	MANSC1	0.832665	2.69627e-11	19	12
AC097634.1	TP53INP1	0.832685	2.69067e-11	3	8
AC007342.5	TREM1	0.832707	2.68449e-11	16	6
AC012368.1	KRT23	0.832722	2.68022e-11	2	17
AC020916.1	OTX1	0.832761	2.66947e-11	19	2
LINC02863	PELI2	0.832809	2.65602e-11	5	14
LIX1-AS1	FCRL1	0.83282	2.65316e-11	5	1
LINC02458	CACNG6	0.832857	2.64268e-11	12	19
HCG27	DGAT2	0.832865	2.64064e-11	6	11
AC083799.1	RP2	0.832871	2.639e-11	3	X
AP002907.1	ELOVL5	0.832873	2.63826e-11	8	6
AC007298.2	GPR162	0.832919	2.62562e-11	12	12
HCG27	CLEC9A	0.833003	2.6027e-11	6	12
AC007298.2	CDC42EP2	0.83302	2.59826e-11	12	11
AC007298.2	PPM1H	0.833034	2.59438e-11	12	12
HCG27	SIRPA	0.833079	2.5823e-11	6	20
ITPKB-IT1	TMEM45B	0.833136	2.56695e-11	1	11
UBR5-AS1	TSPAN2	0.833147	2.56402e-11	8	1
LINC00921	RGS2	0.833315	2.51908e-11	16	1
AC012368.1	NIBAN1	0.833352	2.5095e-11	2	1
AC111000.4	GATA2	0.8334	2.49691e-11	4	3
LINC02863	PPP1R3B	0.833443	2.48554e-11	5	8
LINC01127	GPR162	0.833488	2.47405e-11	2	12
AL161785.1	KRT23	0.833488	2.4738e-11	9	17
LINC02724	P2RY2	0.833494	2.47239e-11	11	11
LUCAT1	PPP4R1	0.833495	2.4721e-11	5	18
LINC02863	SPAG9	0.833511	2.46803e-11	5	17
AC107959.3	IL1R1	0.833523	2.46492e-11	8	2
AC020916.1	RPGRIP1	0.833575	2.45148e-11	19	14
AC107959.3	SVIL	0.833593	2.44677e-11	8	10
MIR29B2CHG	CNTNAP3	0.83361	2.44244e-11	1	9
AL161785.1	C5AR1	0.833711	2.41665e-11	9	19
AC007298.2	CXCL8	0.833723	2.41356e-11	12	4
AC007342.5	ST6GALNAC2	0.833755	2.40548e-11	16	17
AC020916.1	SORL1	0.833766	2.40282e-11	19	11
AC012645.1	PLXNA2	0.833804	2.39309e-11	16	1
ITPKB-IT1	TLE3	0.833857	2.37998e-11	1	15
ITPKB-IT1	AQP9	0.833884	2.37311e-11	1	15
AC007298.2	MEGF6	0.833919	2.36443e-11	12	1
NALT1	PHF24	0.833921	2.36401e-11	9	9
SCAT8	CD46	0.833952	2.35623e-11	6	1
AC111000.4	SPNS3	0.833979	2.34951e-11	4	17
AL161785.1	NIBAN1	0.833996	2.34545e-11	9	1
ITPKB-IT1	MMP25	0.83401	2.34195e-11	1	16
SCAT8	SGK1	0.834019	2.33981e-11	6	6
AC107959.3	CACNA2D3	0.834022	2.33894e-11	8	3
LINC00921	RPGRIP1	0.834069	2.32739e-11	16	14
LINC01800	NIBAN3	0.834074	2.32626e-11	2	19
AC012645.1	ARHGAP26	0.834104	2.3188e-11	16	5
LINC02458	CCR3	0.834125	2.31364e-11	12	3
AC012368.1	DAPK2	0.834143	2.30949e-11	2	15
AL161785.1	NSUN7	0.834241	2.2856e-11	9	4
AC104695.2	CD300LB	0.834292	2.27345e-11	2	17
AC144831.1	SLC29A1	0.834415	2.24411e-11	17	6
AC012368.1	PHLPP1	0.834447	2.23645e-11	2	18
AC007298.2	MPZL1	0.83448	2.22866e-11	12	1
UBR5-AS1	RUNX2	0.834485	2.22767e-11	8	6
ITPKB-IT1	CFAP92	0.834507	2.22247e-11	1	3
LINC01127	FBXL13	0.834519	2.2197e-11	2	7
MIR29B2CHG	FAM126B	0.834572	2.20729e-11	1	2
AC012368.1	SVIL	0.834575	2.20663e-11	2	10
MIR29B2CHG	STK38L	0.834587	2.2038e-11	1	12
AL161785.1	ANTXR2	0.834588	2.20345e-11	9	4
LUCAT1	SLC12A6	0.834644	2.19055e-11	5	15
LINC01127	MME	0.834664	2.18578e-11	2	3
AC012368.1	RELL1	0.834708	2.17582e-11	2	4
UBR5-AS1	SLC12A6	0.834724	2.17196e-11	8	15
HCG27	MAPRE3	0.834743	2.1677e-11	6	2
AC020916.1	STEAP4	0.834751	2.16578e-11	19	7
SCAT8	TREM1	0.834815	2.15117e-11	6	6
AC020916.1	CMTM2	0.834822	2.14968e-11	19	16
AC125494.2	EEPD1	0.834833	2.14719e-11	12	7
AC025279.1	ZNF229	0.834837	2.14623e-11	16	19
AL591895.1	MEGF6	0.834838	2.14592e-11	1	1
SCAT8	C5AR1	0.83485	2.14332e-11	6	19
AC144831.1	P2RY2	0.834856	2.14188e-11	17	11
AC104695.2	EPHB1	0.834904	2.13099e-11	2	3
AC012645.1	RAB36	0.834909	2.13001e-11	16	22
AC020916.1	RAB36	0.834916	2.12839e-11	19	22
AC104695.2	ABHD5	0.834932	2.12476e-11	2	3
AC012368.1	TECPR2	0.83501	2.1074e-11	2	14
LINC02863	OGFRL1	0.83506	2.09626e-11	5	6
AC012645.1	DOCK5	0.83507	2.09389e-11	16	8
LINC00921	DEF8	0.835107	2.08582e-11	16	16
LUCAT1	MEGF6	0.835196	2.06612e-11	5	1
LUCAT1	ARAP3	0.835212	2.0627e-11	5	5
AC104695.2	SIRPA	0.835214	2.06231e-11	2	20
AC020916.1	THBD	0.835236	2.05743e-11	19	20
AP002907.1	KLF7	0.835256	2.0531e-11	8	2
AL161785.1	TECPR2	0.83532	2.03923e-11	9	14
AL161785.1	NLGN3	0.835321	2.03885e-11	9	X
MALAT1	ZNF677	0.83533	2.03689e-11	11	19
LUCAT1	RPGRIP1	0.835402	2.02156e-11	5	14
LINC00921	ARHGEF40	0.835407	2.02043e-11	16	14
LINC02289	SGK1	0.83546	2.00898e-11	14	6
LINC02158	ARAP3	0.835511	1.99813e-11	3	5
SCAT8	WLS	0.835528	1.99467e-11	6	1
LINC02158	ADGRE3	0.835577	1.98419e-11	3	19
AC111000.4	KBTBD11	0.835587	1.98222e-11	4	8
AC012368.1	CMTM2	0.835602	1.97894e-11	2	16
AC012645.4	BTNL8	0.835603	1.97886e-11	16	5
AC012645.4	FOS	0.835626	1.97384e-11	16	14
AC007342.5	CSF3R	0.835644	1.9701e-11	16	1
AC007922.1	OLIG1	0.835772	1.94343e-11	18	21
MIR600HG	N4BP3	0.835786	1.94054e-11	9	5
LUCAT1	CCNJL	0.835808	1.93601e-11	5	5
AC007298.2	DEF8	0.835833	1.93096e-11	12	16
LINC02289	CNTNAP3	0.835838	1.92994e-11	14	9
AP002907.1	LIN7A	0.835846	1.92831e-11	8	12
AC107959.3	PLIN5	0.835871	1.92304e-11	8	19
AL161785.1	TIGD3	0.835957	1.90566e-11	9	11
AC020916.1	REPS2	0.83596	1.90488e-11	19	X
HCG27	MMP25	0.83598	1.90087e-11	6	16
AC012368.1	LILRA4	0.835995	1.89788e-11	2	19
AC015871.3	ZNF117	0.836002	1.89638e-11	15	7
LINC02458	CFAP45	0.836037	1.88936e-11	12	1
TCL6	LARGE2	0.836047	1.88731e-11	14	11
ITPKB-IT1	CXCL1	0.836064	1.88401e-11	1	4
AC012645.4	SLC15A4	0.83609	1.87877e-11	16	12
AC125494.2	ARAP3	0.836102	1.87625e-11	12	5
SCAT8	ITGA5	0.836118	1.87312e-11	6	12
AC107959.3	CD302	0.836167	1.86335e-11	8	2
AC007922.1	PIK3R6	0.836176	1.86161e-11	18	17
AL161785.1	PPP1R3B	0.836187	1.85934e-11	9	8
AC107959.3	CMTM2	0.836196	1.85765e-11	8	16
AC007922.1	IL34	0.836196	1.85762e-11	18	16
AC007922.1	CLC	0.836202	1.85641e-11	18	19
LINC02649	TMEM252	0.836204	1.85609e-11	10	9
AC012645.1	RELL1	0.836259	1.84519e-11	16	4
AC020916.1	TMEM45B	0.836297	1.83777e-11	19	11
SCAT8	PLXNA2	0.83633	1.83116e-11	6	1
LINC02158	FAM174A	0.836354	1.82654e-11	3	5
AC020916.1	IL1R2	0.836356	1.82618e-11	19	2
AC015871.3	FAM174A	0.836436	1.81064e-11	15	5
LINC00921	STEAP4	0.836472	1.8037e-11	16	7
ITPKB-IT1	PPM1F	0.836482	1.80175e-11	1	22
LINC00921	NSUN7	0.836491	1.80002e-11	16	4
AC125494.2	MPZL3	0.8365	1.79826e-11	12	11
SCAT8	SIRPA	0.83657	1.78473e-11	6	20
LINC01127	SLC43A2	0.836612	1.77674e-11	2	17
AC007342.5	KDM6B	0.836639	1.77164e-11	16	17
AC012368.1	PHF24	0.836682	1.76347e-11	2	9
NALT1	C5AR2	0.836689	1.76215e-11	9	19
LINC00921	FNIP1	0.836702	1.75983e-11	16	5
LUCAT1	TMCC3	0.836732	1.75413e-11	5	12
ITPKB-IT1	SIRPA	0.836734	1.75368e-11	1	20
AC012645.1	FOS	0.836744	1.75194e-11	16	14
SCAT8	RHOB	0.836775	1.74601e-11	6	2
AC104695.2	WLS	0.836852	1.73178e-11	2	1
LINC01127	IRS2	0.836862	1.72985e-11	2	13
AC012645.1	GCM1	0.836914	1.72026e-11	16	6
AP002907.1	BAZ2B	0.836919	1.71925e-11	8	2
LINC02289	TMCC3	0.83695	1.71367e-11	14	12
UBR5-AS1	ZNF674	0.836951	1.71347e-11	8	X
AC012645.4	FCGRT	0.837011	1.70246e-11	16	19
MIR600HG	TLR10	0.837011	1.70242e-11	9	4
LINC02289	ST20	0.837088	1.68845e-11	14	15
AC015971.1	CYSLTR2	0.837121	1.68239e-11	2	13
UBR5-AS1	FAM126B	0.837149	1.67736e-11	8	2
LINC00921	ST20	0.837165	1.67446e-11	16	15
LINC01127	CBX7	0.83717	1.67365e-11	2	22
AP002907.1	MSL1	0.837189	1.67016e-11	8	17
AC007922.1	ALOX15	0.8372	1.66815e-11	18	17
AL161785.1	ST6GALNAC2	0.837216	1.66529e-11	9	17
AC012645.1	KIAA0319	0.837225	1.66368e-11	16	6
UBR5-AS1	AOC2	0.837242	1.66065e-11	8	17
HCG27	RAB11FIP1	0.837242	1.66062e-11	6	8
LINC01270	CXCR2	0.837262	1.65703e-11	20	2
LINC01127	IL1R2	0.837305	1.64955e-11	2	2
AC012645.1	C10orf105	0.837321	1.64665e-11	16	10
LINC02863	NUMB	0.837345	1.64234e-11	5	14
AC004069.1	TRIB1	0.837358	1.64001e-11	4	8
AC012368.1	ENTPD2	0.837369	1.63819e-11	2	9
LINC02863	ABHD5	0.837373	1.63749e-11	5	3
AC111000.4	ADORA3	0.83739	1.63449e-11	4	1
AL161785.1	CD302	0.8374	1.63262e-11	9	2
ITPKB-IT1	NLGN3	0.837405	1.6318e-11	1	X
AC007298.2	KIAA0319	0.837428	1.62783e-11	12	6
AC007298.2	SLC12A6	0.837433	1.62688e-11	12	15
AC007922.1	RPS6KA2	0.837444	1.62495e-11	18	6
LINC01270	DGAT2	0.837498	1.61559e-11	20	11
AC015871.3	AOC3	0.837524	1.61106e-11	15	17
AC104695.2	MANSC1	0.837533	1.60949e-11	2	12
AL161785.1	IL1RAP	0.8376	1.59789e-11	9	3
HCG27	CPPED1	0.837612	1.5958e-11	6	16
AC012368.1	PELI1	0.837621	1.59432e-11	2	2
UBR5-AS1	FBXL13	0.837673	1.58534e-11	8	7
SCAT8	AC099489.1	0.837717	1.57793e-11	6	16
AL161785.1	BTNL8	0.837751	1.57211e-11	9	5
AC083799.1	SLC12A6	0.837761	1.5704e-11	3	15
LINC01127	F11R	0.837788	1.56581e-11	2	1
MIR29B2CHG	TIAM2	0.837837	1.55753e-11	1	6
AC007298.2	CASS4	0.837898	1.54736e-11	12	20
SCAT8	CLEC9A	0.837909	1.54552e-11	6	12
AC104695.2	REM2	0.837949	1.53881e-11	2	14
LINC01127	PPP4R1	0.837984	1.53302e-11	2	18
LINC02132	ID3	0.838011	1.52852e-11	16	1
LINC00921	TM6SF1	0.838023	1.52667e-11	16	15
LINC02863	HAL	0.838031	1.52523e-11	5	12
UBR5-AS1	STXBP5	0.838086	1.51617e-11	8	6
UBR5-AS1	HIPK3	0.838109	1.51251e-11	8	11
SCAT8	TIGD3	0.838133	1.5086e-11	6	11
AC007298.2	EEPD1	0.838133	1.50856e-11	12	7
AC020916.1	CCDC153	0.838155	1.50494e-11	19	11
AC024909.1	CD302	0.838246	1.49022e-11	12	2
AC004069.1	BAIAP3	0.838263	1.4875e-11	4	16
LINC01270	CXCL1	0.838302	1.48117e-11	20	4
LINC02158	EPHB1	0.838318	1.47864e-11	3	3
NALT1	AMPD2	0.838326	1.47739e-11	9	1
AC107959.3	PROK2	0.838393	1.46669e-11	8	3
LINC02649	LIN7A	0.838397	1.466e-11	10	12
AC012645.1	CMTM2	0.83842	1.46248e-11	16	16
AC020916.1	CLEC9A	0.838441	1.45911e-11	19	12
SCAT8	ARRDC3	0.838445	1.4584e-11	6	5
AC083799.1	SLC15A4	0.838448	1.45802e-11	3	12
AC020916.1	ABHD5	0.838454	1.45703e-11	19	3
LINC02289	IL13RA1	0.83848	1.45288e-11	14	X
LINC02289	NLGN3	0.838588	1.43598e-11	14	X
AC093010.2	GPR183	0.838589	1.43589e-11	3	13
AC007342.5	SLC45A4	0.838609	1.43272e-11	16	8
UBR5-AS1	RICTOR	0.838616	1.43166e-11	8	5
AC012645.4	IRAG1	0.838684	1.42107e-11	16	11
AC004069.1	B3GNT5	0.838731	1.41393e-11	4	3
LINC00921	MAK	0.838763	1.40891e-11	16	6
SCAT8	TSPAN2	0.838778	1.40671e-11	6	1
AC020916.1	KDM6B	0.838836	1.39785e-11	19	17
AL161785.1	DUSP1	0.838838	1.39748e-11	9	5
AC007922.1	EPN2	0.838849	1.39592e-11	18	17
LUCAT1	BTNL8	0.838882	1.39089e-11	5	5
UBR5-AS1	STEAP4	0.838891	1.38945e-11	8	7
AC083799.1	IFRD1	0.838978	1.37646e-11	3	7
LINC00921	TMEM154	0.839041	1.36705e-11	16	4
AC104695.2	NHSL2	0.839043	1.36677e-11	2	X
AP002907.1	IFRD1	0.839044	1.36658e-11	8	7
LINC01127	PHF24	0.839051	1.3656e-11	2	9
AC104695.2	AC099489.1	0.839055	1.3649e-11	2	16
AC083799.1	IL1R1	0.83907	1.36279e-11	3	2
SCAT8	REPS2	0.839091	1.35965e-11	6	X
AC012645.4	CHST15	0.839106	1.35732e-11	16	10
MIR29B2CHG	PTGS2	0.839114	1.35617e-11	1	1
ITPKB-IT1	MPZL1	0.839122	1.35498e-11	1	1
AC083799.1	TSPAN2	0.839149	1.35101e-11	3	1
AC020916.1	NAMPT	0.839152	1.35059e-11	19	7
HCG27	IGF1R	0.839157	1.34981e-11	6	15
AC007298.2	DPEP3	0.839257	1.3352e-11	12	16
LINC02289	MEGF6	0.839313	1.3271e-11	14	1
AC012645.1	KDM6B	0.839325	1.32538e-11	16	17
AC012645.4	CPPED1	0.839337	1.32365e-11	16	16
LINC02289	OTX1	0.839361	1.32015e-11	14	2
LINC01800	FAM177B	0.839374	1.31831e-11	2	1
AC097634.1	PKN2	0.839414	1.31252e-11	3	1
AC007922.1	CDK15	0.839487	1.30219e-11	18	2
AC012645.4	FCGR2A	0.839502	1.30011e-11	16	1
AC020916.1	CSF2RB	0.839525	1.29682e-11	19	22
SCAT8	NHSL2	0.839527	1.29649e-11	6	X
AC007342.5	ARAP3	0.839541	1.29455e-11	16	5
AC020916.1	IL1R1	0.839552	1.29292e-11	19	2
ITPKB-IT1	PTAFR	0.83962	1.2834e-11	1	1
LUCAT1	IFRD1	0.839628	1.28234e-11	5	7
AC012645.1	NHSL2	0.839629	1.28216e-11	16	X
AC012645.4	ARHGAP26	0.839633	1.28156e-11	16	5
LINC01127	KIAA0319	0.839637	1.28095e-11	2	6
AC111000.4	COL9A2	0.839684	1.27447e-11	4	1
SCAT8	TLE3	0.839699	1.27237e-11	6	15
MIR29B2CHG	IRAG2	0.8397	1.27217e-11	1	12
LINC01270	AC099489.1	0.839708	1.27107e-11	20	16
AL161785.1	JAML	0.839791	1.25965e-11	9	11
AL161785.1	WLS	0.839809	1.25718e-11	9	1
HCG27	BTNL8	0.839822	1.25538e-11	6	5
AC104695.2	IRAG1	0.839849	1.2517e-11	2	11
HCG27	PTGS2	0.839874	1.24829e-11	6	1
LINC02289	CXCR2	0.839876	1.24793e-11	14	2
LINC01270	SLC15A4	0.839882	1.24714e-11	20	12
AC012368.1	MAP7	0.839912	1.24313e-11	2	6
ITPKB-IT1	PPP4R1	0.83992	1.24195e-11	1	18
AC008669.1	ZNF781	0.839943	1.23879e-11	5	19
AC083799.1	DOCK5	0.840014	1.22929e-11	3	8
LINC01270	INKA2	0.840018	1.22873e-11	20	1
HCG27	TMCC3	0.840028	1.22732e-11	6	12
AC012368.1	PELI2	0.840056	1.22361e-11	2	14
LINC00921	CLEC9A	0.840076	1.22087e-11	16	12
LINC02289	DOCK5	0.840101	1.21754e-11	14	8
UBR5-AS1	PPP4R1	0.84011	1.21636e-11	8	18
AC008669.1	ZNF850	0.840156	1.21024e-11	5	19
AC012645.4	SLC19A1	0.840164	1.20915e-11	16	21
AC025048.4	ACSM3	0.8403	1.19135e-11	17	16
AC015871.3	ZBTB18	0.840336	1.18664e-11	15	1
SCAT8	TNFRSF10C	0.840338	1.18639e-11	6	8
AC008669.1	GOLGA6L9	0.840342	1.18587e-11	5	15
SCAT8	TRPM6	0.840365	1.18285e-11	6	9
AC007342.5	INKA2	0.840367	1.18262e-11	16	1
AC107959.3	DEF8	0.840399	1.17848e-11	8	16
LINC00921	SLC12A6	0.840421	1.17562e-11	16	15
LINC01127	PHLPP1	0.84051	1.16416e-11	2	18
AC012645.1	ABHD5	0.840535	1.16093e-11	16	3
AC012368.1	IL1RAP	0.840573	1.15609e-11	2	3
SCAT8	CCN3	0.84061	1.15138e-11	6	8
AC012645.4	DOCK5	0.840627	1.14927e-11	16	8
LINC01270	CHST15	0.840648	1.14665e-11	20	10
AC083799.1	SLC6A6	0.840666	1.14428e-11	3	3
AC007298.2	ADAM8	0.840669	1.14395e-11	12	10
AC012368.1	CASS4	0.840715	1.1382e-11	2	20
AC144831.1	TMEM273	0.840792	1.12863e-11	17	10
SCAT8	NLGN3	0.840793	1.12842e-11	6	X
AC144831.1	KCTD15	0.840822	1.12491e-11	17	19
LINC02158	SLC45A4	0.840845	1.12198e-11	3	8
SCAT8	MAK	0.84085	1.12136e-11	6	6
UBR5-AS1	FAM174A	0.840952	1.10884e-11	8	5
LIX1-AS1	FAM177B	0.840972	1.10641e-11	5	1
AC007342.5	C5AR2	0.84099	1.10422e-11	16	19
LINC01127	THBD	0.84112	1.08843e-11	2	20
AC007342.5	MEGF6	0.841121	1.08834e-11	16	1
AC104695.2	ST6GALNAC2	0.841126	1.08778e-11	2	17
AC020916.1	CCN3	0.841173	1.08216e-11	19	8
AP002907.1	CEP43	0.841295	1.06767e-11	8	6
AC012645.4	CD93	0.84131	1.06584e-11	16	20
AP002761.4	PRSS33	0.841316	1.06513e-11	11	16
MIR29B2CHG	CD46	0.841344	1.06189e-11	1	1
AC107959.3	CCDC153	0.841354	1.0607e-11	8	11
LINC01270	C5AR1	0.841395	1.05597e-11	20	19
AC107959.3	RELL1	0.841423	1.05267e-11	8	4
LINC02289	BTNL8	0.841447	1.04982e-11	14	5
LUCAT1	P2RY13	0.841449	1.04964e-11	5	3
UBR5-AS1	ATP2B1	0.841473	1.04686e-11	8	12
AC020916.1	PLXNA2	0.841475	1.0466e-11	19	1
LINC00921	MAP7	0.841513	1.04222e-11	16	6
HCG27	ABHD5	0.841541	1.039e-11	6	3
SCAT8	PIGX	0.841553	1.03767e-11	6	3
AP002761.4	PTGDR2	0.841654	1.02603e-11	11	11
LINC02863	LIN7A	0.841655	1.02592e-11	5	12
MALAT1	ZBTB18	0.841664	1.02494e-11	11	1
UBR5-AS1	SIAH1	0.841687	1.0223e-11	8	16
LINC02289	TSC22D3	0.841747	1.01556e-11	14	X
LINC01127	CLEC7A	0.841757	1.0144e-11	2	12
UBR5-AS1	TMEM65	0.841786	1.01119e-11	8	8
HCG27	TLR4	0.841814	1.00807e-11	6	9
AL161785.1	TNFRSF10C	0.841867	1.00209e-11	9	8
LINC01259	ZFP28	0.841872	1.00158e-11	4	19
ITPKB-IT1	MANSC1	0.841901	9.98394e-12	1	12
AC083799.1	SNRK	0.841913	9.96989e-12	3	3
AL161785.1	FRY	0.84196	9.91835e-12	9	13
AC012645.4	NAMPT	0.841963	9.91544e-12	16	7
AC007922.1	GPR34	0.842029	9.84239e-12	18	X
LUCAT1	RELL1	0.842047	9.82306e-12	5	4
ITPKB-IT1	FCGRT	0.842048	9.82194e-12	1	19
UBR5-AS1	DOCK5	0.842082	9.78516e-12	8	8
AC007342.5	ADGRE3	0.842108	9.75649e-12	16	19
LINC00926	HS3ST1	0.842128	9.73554e-12	15	4
AC008669.1	TLR10	0.842182	9.67703e-12	5	4
ITPKB-IT1	MSL1	0.842212	9.64467e-12	1	17
LINC00921	IRAG2	0.842244	9.61018e-12	16	12
SCAT8	TSC22D3	0.842291	9.55973e-12	6	X
UBR5-AS1	PLXNC1	0.842303	9.5475e-12	8	12
LUCAT1	AVIL	0.842315	9.53472e-12	5	12
LINC01259	ABCA5	0.842387	9.45879e-12	4	17
AC130371.2	CAMK1	0.842393	9.45261e-12	17	3
AC012368.1	CCDC153	0.842432	9.41155e-12	2	11
AC012645.4	MXD1	0.842439	9.40382e-12	16	2
MIR600HG	HDAC9	0.842442	9.40059e-12	9	7
LINC00921	SORL1	0.842458	9.38432e-12	16	11
UBR5-AS1	BACH1	0.842482	9.35934e-12	8	21
AC083799.1	FAM174A	0.842499	9.34129e-12	3	5
HCG27	NSUN7	0.842523	9.3159e-12	6	4
AC020916.1	BASP1	0.842527	9.31265e-12	19	5
AC097634.1	TMOD2	0.842576	9.26161e-12	3	15
LINC02207	PPM1F	0.842585	9.25245e-12	15	22
LINC01127	CLEC9A	0.842608	9.22857e-12	2	12
AC012645.4	CCN3	0.842697	9.13689e-12	16	8
LINC02397	CCDC191	0.842725	9.10926e-12	12	3
SCAT8	BACH1	0.842751	9.0821e-12	6	21
AC020916.1	TSC22D3	0.842777	9.05647e-12	19	X
AC012645.4	EEPD1	0.842822	9.0102e-12	16	7
UBR5-AS1	SNRK	0.842823	9.00962e-12	8	3
LINC02158	ABHD5	0.84283	9.0027e-12	3	3
AC012645.4	GAB2	0.842846	8.98707e-12	16	11
AC012645.1	AOC2	0.842858	8.97467e-12	16	17
LUCAT1	TLR4	0.842954	8.87878e-12	5	9
ITPKB-IT1	RGS2	0.84298	8.85287e-12	1	1
HCG27	PELI2	0.843034	8.79969e-12	6	14
AC107959.3	PPP4R1	0.843106	8.72892e-12	8	18
SCAT8	IL1R2	0.843127	8.70819e-12	6	2
AL161785.1	BAIAP3	0.843128	8.70766e-12	9	16
LINC02649	MSL1	0.843138	8.69828e-12	10	17
AC012368.1	CSF2RB	0.843199	8.63872e-12	2	22
AC012645.1	ST6GALNAC2	0.843232	8.60639e-12	16	17
AC004069.1	IFRD1	0.843316	8.52583e-12	4	7
LINC01270	SLC6A6	0.843385	8.46015e-12	20	3
AC025048.4	HRH4	0.843391	8.45459e-12	17	18
AC007298.2	TSC22D3	0.843428	8.42029e-12	12	X
AC012368.1	AATK	0.843489	8.36265e-12	2	17
AC007342.5	EPHB1	0.843509	8.34404e-12	16	3
SCAT8	REM2	0.843523	8.33046e-12	6	14
LUCAT1	TNFRSF10C	0.843527	8.3272e-12	5	8
LINC01270	IL1R2	0.843528	8.32592e-12	20	2
MIR29B2CHG	LMBRD1	0.843568	8.28831e-12	1	6
MALAT1	ZNF439	0.843619	8.24174e-12	11	19
ITPKB-IT1	STEAP4	0.843621	8.2397e-12	1	7
MIR29B2CHG	CEP43	0.84363	8.2307e-12	1	6
UBR5-AS1	TMEM154	0.843649	8.21391e-12	8	4
AC007298.2	CNTNAP3	0.843666	8.19747e-12	12	9
LINC00921	OGFRL1	0.843695	8.17094e-12	16	6
AC020916.1	ARHGAP26	0.843714	8.15401e-12	19	5
NALT1	FCGRT	0.84375	8.12085e-12	9	19
AC012368.1	AGO4	0.843764	8.10834e-12	2	1
AL161785.1	AVIL	0.843822	8.0558e-12	9	12
AC020916.1	MBOAT7	0.84386	8.02086e-12	19	19
AL161785.1	CRACDL	0.843963	7.92879e-12	9	2
AC007922.1	HRH4	0.843983	7.91103e-12	18	18
LINC00926	TCL1A	0.844004	7.89181e-12	15	14
AC111000.4	MS4A2	0.844022	7.87636e-12	4	11
AC012645.4	BAIAP3	0.844032	7.86766e-12	16	16
AC107959.3	SORL1	0.844062	7.84064e-12	8	11
MIR600HG	PCDH9	0.844114	7.79492e-12	9	13
AL591895.1	GNG7	0.84412	7.78966e-12	1	19
AC012645.4	NLGN3	0.84414	7.77205e-12	16	X
AC012645.4	MBOAT7	0.844228	7.69562e-12	16	19
LINC01127	TIGD3	0.844293	7.639e-12	2	11
LINC02158	PANX2	0.844314	7.62079e-12	3	22
AC020916.1	SULF2	0.844323	7.61355e-12	19	20
LUCAT1	PELI1	0.844337	7.60167e-12	5	2
AL161785.1	KDM6B	0.844342	7.59668e-12	9	17
AC107959.3	MSL1	0.844377	7.56734e-12	8	17
AC007342.5	REM2	0.844381	7.56388e-12	16	14
LINC00494	ZNF860	0.844409	7.53982e-12	20	3
AC012645.4	CSF2RB	0.844438	7.51532e-12	16	22
AC012368.1	CNTNAP3	0.844466	7.49134e-12	2	9
LINC01270	HAL	0.844471	7.48721e-12	20	12
AC107959.3	PIGX	0.844479	7.48031e-12	8	3
SCAT8	ENTPD1	0.844485	7.47525e-12	6	10
LINC01270	C5AR2	0.844498	7.46406e-12	20	19
AC012645.1	DPEP2	0.844515	7.44993e-12	16	16
LINC02158	SLC19A1	0.84452	7.44564e-12	3	21
AC025048.4	EPN2	0.844552	7.41858e-12	17	17
AP002907.1	AGO4	0.844586	7.39027e-12	8	1
AC020916.1	CBX7	0.844615	7.36645e-12	19	22
LINC01270	CXCR1	0.844683	7.31029e-12	20	2
PSMA3-AS1	ZNF677	0.84479	7.2216e-12	14	19
LUCAT1	REPS2	0.844811	7.20454e-12	5	X
LINC02289	CRACDL	0.844821	7.19657e-12	14	2
AC104695.2	VNN3	0.84483	7.18891e-12	2	6
AL161785.1	PLB1	0.844855	7.16903e-12	9	2
AC008669.1	GPR183	0.844953	7.08999e-12	5	13
ITPKB-IT1	RPGRIP1	0.844968	7.07753e-12	1	14
AC083799.1	AVIL	0.845028	7.02943e-12	3	12
AP002761.4	PAQR7	0.845056	7.00741e-12	11	1
AC012645.4	MAPRE3	0.845167	6.91972e-12	16	2
LINC02289	CBX7	0.845183	6.90739e-12	14	22
LINC01127	PPM1H	0.845272	6.83793e-12	2	12
AC025048.4	OLIG1	0.84536	6.76995e-12	17	21
AC083799.1	TM6SF1	0.845379	6.75533e-12	3	15
AC007298.2	CEP19	0.845381	6.7534e-12	12	3
AC012645.4	SIRPA	0.845383	6.75207e-12	16	20
AC012645.1	MAP7	0.845445	6.70452e-12	16	6
AC104695.2	MBOAT7	0.84546	6.69292e-12	2	19
NALT1	ATG16L2	0.845474	6.68264e-12	9	11
MIR600HG	RALGPS2	0.845492	6.66846e-12	9	1
LINC02289	CASS4	0.845499	6.66379e-12	14	20
AP002907.1	ZBTB18	0.845506	6.65837e-12	8	1
AC012368.1	MADCAM1	0.84552	6.64724e-12	2	19
AC020916.1	ENTPD2	0.845549	6.62542e-12	19	9
LINC01259	CCDC191	0.84557	6.60976e-12	4	3
AC083799.1	IL1RAP	0.845586	6.59817e-12	3	3
AC015871.3	AGO4	0.845599	6.58807e-12	15	1
AC012368.1	CDC42EP2	0.845629	6.56547e-12	2	11
ITPKB-IT1	ARHGEF40	0.845723	6.49532e-12	1	14
HCG27	MME	0.845729	6.49144e-12	6	3
AC015871.3	GAB1	0.84576	6.46802e-12	15	4
LINC00921	ZBTB18	0.845762	6.46656e-12	16	1
AC083799.1	RELL1	0.845763	6.4662e-12	3	4
LINC01127	CD300LB	0.845765	6.46431e-12	2	17
LUCAT1	MMP25	0.845776	6.45635e-12	5	16
AC083799.1	STXBP5	0.845778	6.4553e-12	3	6
LINC02289	TREM1	0.845778	6.45524e-12	14	6
UBR5-AS1	KBTBD7	0.845785	6.44989e-12	8	13
UBR5-AS1	MPZL3	0.845805	6.43505e-12	8	11
AC012645.1	TEK	0.845848	6.40404e-12	16	9
AC012645.1	SULF2	0.845914	6.3558e-12	16	20
AC012645.1	HAL	0.845948	6.33132e-12	16	12
AC012645.4	KIAA0319	0.845948	6.33096e-12	16	6
HCG27	EGLN1	0.846014	6.28328e-12	6	1
AC020916.1	TLE3	0.846025	6.27536e-12	19	15
LINC01127	MBOAT7	0.846026	6.27511e-12	2	19
AP002761.4	SPNS3	0.846036	6.26793e-12	11	17
MIR600HG	CCDC191	0.84614	6.19358e-12	9	3
AC104695.2	DPEP2	0.846148	6.18829e-12	2	16
AC025048.4	PTGDR2	0.846196	6.15455e-12	17	11
AC012645.1	CACNA2D3	0.846215	6.14096e-12	16	3
[truncated: 1,558 more rows]

## Sheet: DEG PCG Down in nondiseased
lncRNA	PCG (mRNA)	Pearson correlation (r)	p-value	chromosome lncRNA	chromosome PCG
AC007298.2	SGO1	-0.907775	6.47289e-16	12	3
AC107959.3	SGO1	-0.903891	1.36892e-15	8	3
AC012645.4	SGO1	-0.900483	2.57445e-15	16	3
AC012368.1	E2F7	-0.897854	4.12705e-15	2	12
AC012368.1	SGO1	-0.895629	6.09182e-15	2	3
LINC00921	SCD	-0.887417	2.38603e-14	16	10
MALAT1	HDGF	-0.8859	3.03489e-14	11	1
LINC00921	DHCR24	-0.885584	3.1897e-14	16	1
AC012368.1	FANCI	-0.882753	4.94717e-14	2	15
AC004069.1	DNAJA4	-0.88184	5.68563e-14	4	15
AC012368.1	KIF11	-0.88144	6.04041e-14	2	10
MALAT1	PTMS	-0.880464	6.99722e-14	11	12
AC015871.3	MTHFD1	-0.880461	7.0001e-14	15	14
AC012368.1	KIF15	-0.878775	8.99553e-14	2	3
AC012368.1	CEP55	-0.877864	1.02857e-13	2	10
AC012645.4	FAM83D	-0.876335	1.28495e-13	16	20
AC012368.1	FABP5	-0.875868	1.37448e-13	2	8
LINC00921	DNAJA4	-0.875256	1.5008e-13	16	15
AC012368.1	TOP2A	-0.874264	1.729e-13	2	17
MIR29B2CHG	IDH2	-0.873271	1.9896e-13	1	15
AC012368.1	SCD	-0.873271	1.98961e-13	2	10
AC015871.3	ACOT7	-0.87205	2.3608e-13	15	1
AC012645.1	STIL	-0.871951	2.3939e-13	16	1
LINC01127	RGS1	-0.871778	2.45216e-13	2	1
AC012645.1	CEP55	-0.871477	2.55697e-13	16	10
AC008669.1	GRINA	-0.871273	2.63001e-13	5	8
LINC00921	ADA	-0.870957	2.74762e-13	16	20
AC012368.1	MCM6	-0.870746	2.82908e-13	2	2
UBR5-AS1	IDH2	-0.870698	2.8476e-13	8	15
AC012368.1	MCM10	-0.87	3.13457e-13	2	10
LINC00921	MTHFD1	-0.869605	3.30837e-13	16	14
LINC01127	EZH2	-0.869601	3.31045e-13	2	7
LINC00921	ACOT7	-0.869248	3.47389e-13	16	1
AC107959.3	KIF15	-0.869243	3.47602e-13	8	3
SCAT8	CCNE1	-0.868755	3.71467e-13	6	19
MALAT1	SLC38A5	-0.868376	3.91029e-13	11	X
SCAT8	CENPF	-0.867385	4.46845e-13	6	1
AC012645.4	CEP55	-0.86685	4.8003e-13	16	10
AC015871.3	IDH2	-0.866719	4.88513e-13	15	15
AC012645.4	POLQ	-0.866111	5.29717e-13	16	3
AC012645.1	KIF15	-0.865656	5.62618e-13	16	3
AC107959.3	KIF11	-0.865256	5.93135e-13	8	10
AC012645.1	SGO1	-0.865174	5.99634e-13	16	3
AC012368.1	CCNA2	-0.864996	6.13811e-13	2	4
LINC02397	GRINA	-0.864925	6.19642e-13	12	8
SCAT8	MTHFD1L	-0.864821	6.28125e-13	6	6
AC012368.1	PRC1	-0.864192	6.82164e-13	2	15
AC015871.3	LGALS3BP	-0.863736	7.23984e-13	15	17
AC012368.1	STIL	-0.862914	8.05571e-13	2	1
AC012645.4	TOP2A	-0.862662	8.32213e-13	16	17
LINC01127	FABP5	-0.862657	8.32852e-13	2	8
AC107959.3	TOP2A	-0.862469	8.53283e-13	8	17
AC012645.1	TOP2A	-0.862455	8.5478e-13	16	17
AC107959.3	EZH2	-0.862033	9.02584e-13	8	7
UBR5-AS1	TUBG1	-0.861718	9.3978e-13	8	17
AC012645.4	STIL	-0.861684	9.43956e-13	16	1
UBR5-AS1	ACOT7	-0.861591	9.5526e-13	8	1
UBR5-AS1	MTHFD1	-0.861555	9.5968e-13	8	14
AC015871.3	DHCR24	-0.861367	9.82994e-13	15	1
PSMA3-AS1	PSMF1	-0.860403	1.11151e-12	14	20
AC012368.1	CENPF	-0.860338	1.12081e-12	2	1
AC012368.1	MCM4	-0.860332	1.12161e-12	2	8
AC012368.1	HMMR	-0.860317	1.12375e-12	2	5
AC107959.3	CENPF	-0.860192	1.14172e-12	8	1
MALAT1	PSMF1	-0.859927	1.18072e-12	11	20
LINC01127	SGO1	-0.859917	1.18225e-12	2	3
AC096921.2	KPNA2	-0.859817	1.19721e-12	3	17
MIR29B2CHG	MYL6B	-0.859812	1.19801e-12	1	12
AC107959.3	GINS4	-0.859674	1.21912e-12	8	8
AC012645.4	KIF15	-0.859463	1.25202e-12	16	3
AC012645.1	KIF11	-0.859362	1.26791e-12	16	10
MALAT1	RAD23A	-0.858911	1.34203e-12	11	19
AC012368.1	MELK	-0.858555	1.40331e-12	2	9
MALAT1	MARCHF2	-0.858399	1.43085e-12	11	19
LINC00921	ACP5	-0.857843	1.5336e-12	16	19
AC012645.1	HMMR	-0.857766	1.54841e-12	16	5
AC093010.2	ANKRD9	-0.857736	1.5543e-12	3	14
UBR5-AS1	PTTG1	-0.85764	1.57293e-12	8	5
MALAT1	OST4	-0.857536	1.5933e-12	11	2
LINC00921	C1QB	-0.857438	1.6128e-12	16	1
AC012645.4	KIF11	-0.857388	1.62286e-12	16	10
AL591895.1	MTHFD2	-0.857223	1.65648e-12	1	2
AC107959.3	NCAPG	-0.857188	1.66375e-12	8	4
LINC01127	FANCI	-0.857085	1.68501e-12	2	15
SCAT8	MTHFD1	-0.856195	1.88069e-12	6	14
UBR5-AS1	CCNF	-0.856087	1.9058e-12	8	16
AC012368.1	GINS4	-0.855758	1.98433e-12	2	8
LUCAT1	SGO1	-0.855683	2.00253e-12	5	3
AC012368.1	NCAPG	-0.855669	2.00593e-12	2	4
AC012368.1	CDCA7	-0.85566	2.00836e-12	2	2
AL080317.2	HDGF	-0.85547	2.05556e-12	6	1
WDR86-AS1	PIMREG	-0.855373	2.0801e-12	7	17
AC012368.1	FAM83D	-0.855166	2.13326e-12	2	20
MIR29B2CHG	LGALS3BP	-0.854702	2.25726e-12	1	17
AC015871.3	SCD	-0.854568	2.29429e-12	15	10
MIR29B2CHG	ACOT7	-0.854435	2.33181e-12	1	1
AC012645.1	MELK	-0.853119	2.73353e-12	16	9
LINC01259	GRINA	-0.852583	2.91515e-12	4	8
LINC00921	MT2A	-0.852456	2.95959e-12	16	16
MALAT1	IDH2	-0.852353	2.99639e-12	11	15
AC012368.1	PSAT1	-0.851902	3.16191e-12	2	9
AC007298.2	GINS4	-0.851719	3.23151e-12	12	8
UBR5-AS1	LRRC20	-0.851633	3.2647e-12	8	10
AL591895.1	HAVCR2	-0.85162	3.26995e-12	1	5
PSMA3-AS1	SLC38A5	-0.851587	3.28296e-12	14	X
AC015871.3	MCM2	-0.85157	3.28961e-12	15	3
AC083799.1	HROB	-0.85139	3.36065e-12	3	17
MIR29B2CHG	TUBG1	-0.851002	3.51857e-12	1	17
AC012368.1	EZH2	-0.850686	3.65238e-12	2	7
AC008669.1	RNF208	-0.850557	3.70844e-12	5	9
AC107959.3	E2F7	-0.850514	3.72764e-12	8	12
AC107959.3	MELK	-0.849825	4.04218e-12	8	9
UBR5-AS1	TPX2	-0.849772	4.06752e-12	8	20
AC107959.3	MTHFD1L	-0.849425	4.23599e-12	8	6
AC012645.1	DEPDC1	-0.849263	4.31714e-12	16	1
SCAT8	SGO1	-0.848813	4.54981e-12	6	3
AC012645.1	FANCI	-0.848655	4.63455e-12	16	15
AC012368.1	DTL	-0.848641	4.642e-12	2	1
AC107959.3	CENPE	-0.848559	4.68638e-12	8	4
AC012368.1	DEPDC1B	-0.848345	4.80464e-12	2	5
AC012645.4	GINS4	-0.848294	4.83271e-12	16	8
AC012368.1	CCNE1	-0.848057	4.96767e-12	2	19
PSMA3-AS1	HDGF	-0.847906	5.05499e-12	14	1
LINC00921	C1QA	-0.847814	5.10961e-12	16	1
MALAT1	TUBA1B	-0.847764	5.139e-12	11	12
AC107959.3	ORC6	-0.847698	5.17847e-12	8	16
WDR86-AS1	ATP1B2	-0.847636	5.21536e-12	7	17
AC012368.1	PCNA	-0.847344	5.39431e-12	2	20
MALAT1	FAH	-0.847172	5.50203e-12	11	15
AC004069.1	PNP	-0.84711	5.54156e-12	4	14
AC012368.1	CIT	-0.847101	5.54766e-12	2	12
ZNF528-AS1	HDGF	-0.847076	5.56319e-12	19	1
UBR5-AS1	FEN1	-0.846553	5.90765e-12	8	11
SCAT8	MKI67	-0.84648	5.95725e-12	6	10
LINC00921	IDH2	-0.846424	5.99595e-12	16	15
AC111000.4	TSPAN17	-0.846333	6.05832e-12	4	5
AC107959.3	CDCA7	-0.846083	6.2346e-12	8	2
MIR29B2CHG	CDT1	-0.845947	6.33183e-12	1	16
AC107959.3	STIL	-0.845937	6.33896e-12	8	1
AC093010.2	HDGF	-0.845868	6.3892e-12	3	1
LINC01127	KCNK5	-0.845854	6.39936e-12	2	6
UBR5-AS1	PLK1	-0.845778	6.45538e-12	8	16
MALAT1	NT5M	-0.84528	6.83114e-12	11	17
AC012645.1	NCAPG	-0.844998	7.05349e-12	16	4
AC107959.3	HMMR	-0.844804	7.21078e-12	8	5
UBR5-AS1	SPAG5	-0.844556	7.41527e-12	8	17
MALAT1	EXOSC4	-0.844535	7.43331e-12	11	8
AC015871.3	TPX2	-0.844452	7.50364e-12	15	20
SCAT8	EZH2	-0.844159	7.75574e-12	6	7
AC012645.1	GINS4	-0.844007	7.88955e-12	16	8
SCAT8	CCNB1	-0.843865	8.01692e-12	6	5
AC012368.1	CDK1	-0.842891	8.9415e-12	2	10
UBR5-AS1	MYL6B	-0.842636	9.19991e-12	8	12
ZNF528-AS1	RILP	-0.842466	9.37576e-12	19	17
UBR5-AS1	CDC20	-0.842426	9.41708e-12	8	1
PSMA3-AS1	RAD23A	-0.842217	9.63956e-12	14	19
AC012645.4	E2F7	-0.842197	9.66042e-12	16	12
UBR5-AS1	ORC1	-0.841923	9.95897e-12	8	1
LINC00921	FABP5	-0.84167	1.02423e-11	16	8
AC012368.1	KIF18A	-0.841616	1.03046e-11	2	11
AC020916.1	SGO1	-0.841517	1.04175e-11	19	3
AC020916.1	MTHFD1L	-0.841427	1.05221e-11	19	6
AC012645.1	CENPN	-0.841377	1.05805e-11	16	16
AC012645.4	CCNA2	-0.841358	1.0603e-11	16	4
AC012368.1	CENPN	-0.841215	1.07714e-11	2	16
AC093010.2	SLC7A5	-0.841116	1.08901e-11	3	16
AC012645.1	FAM83D	-0.841079	1.09339e-11	16	20
AC012645.1	POLE2	-0.840984	1.10492e-11	16	14
LINC01127	NUF2	-0.840853	1.12102e-11	2	1
AC012645.4	ZWINT	-0.84083	1.12387e-11	16	10
LINC00921	TPX2	-0.840642	1.14733e-11	16	20
PSMA3-AS1	EIF2AK1	-0.84057	1.1565e-11	14	7
AC107959.3	FANCI	-0.840328	1.18768e-11	8	15
PSMA3-AS1	SDSL	-0.840241	1.19908e-11	14	12
AC107959.3	NUF2	-0.839872	1.24856e-11	8	1
AC012645.1	EZH2	-0.839868	1.24901e-11	16	7
HCG27	MTHFD1L	-0.8398	1.25832e-11	6	6
AC007298.2	EZH2	-0.839725	1.26881e-11	12	7
AC096921.2	TUBG1	-0.839284	1.33127e-11	3	17
MALAT1	SMIM5	-0.839172	1.34763e-11	11	17
SCAT8	MCM2	-0.838829	1.39888e-11	6	3
AC012645.4	EZH2	-0.838784	1.40578e-11	16	7
AC107959.3	KIF18A	-0.838687	1.42062e-11	8	11
UBR5-AS1	DHCR24	-0.838661	1.4246e-11	8	1
UBR5-AS1	TK1	-0.838407	1.46442e-11	8	17
AC083799.1	MYL6B	-0.838247	1.49012e-11	3	12
AC093010.2	BAG6	-0.838126	1.50962e-11	3	6
AC012645.1	CCNA2	-0.838078	1.51754e-11	16	4
AC012645.4	CIP2A	-0.837911	1.54515e-11	16	3
AC012368.1	POLE2	-0.837606	1.59679e-11	2	14
AC012368.1	SPAG5	-0.83759	1.59961e-11	2	17
SCAT8	ACP5	-0.83733	1.64508e-11	6	19
PSMA3-AS1	BAG6	-0.837322	1.64653e-11	14	6
UBR5-AS1	CCNB1	-0.837221	1.6645e-11	8	5
LINC02289	FAM83D	-0.837212	1.66597e-11	14	20
MALAT1	RILP	-0.837175	1.67276e-11	11	17
AC012645.1	CD38	-0.837116	1.68334e-11	16	4
AC093010.2	PBX1	-0.837093	1.68755e-11	3	1
SCAT8	CCNB2	-0.837054	1.69451e-11	6	15
AC012368.1	UBE2T	-0.837047	1.69588e-11	2	1
AC008669.1	MARCHF2	-0.837019	1.70099e-11	5	19
AC107959.3	POLE2	-0.837008	1.70292e-11	8	14
AC093010.2	SLC1A5	-0.836975	1.70908e-11	3	19
AL591895.1	SLAMF7	-0.836884	1.72568e-11	1	1
LINC01127	MELK	-0.836821	1.73743e-11	2	9
AC012645.4	TIPIN	-0.836821	1.7375e-11	16	15
PSMA3-AS1	SMIM5	-0.836777	1.74562e-11	14	17
AC083799.1	ACP5	-0.83662	1.77527e-11	3	19
UBR5-AS1	CDT1	-0.836534	1.7917e-11	8	16
AC012368.1	NUSAP1	-0.836362	1.82497e-11	2	15
AL591895.1	FASLG	-0.836328	1.83165e-11	1	1
LINC01127	CEP55	-0.836304	1.83627e-11	2	10
UBR5-AS1	KIFC1	-0.836282	1.8407e-11	8	6
ZNF528-AS1	GRINA	-0.836261	1.84473e-11	19	8
MIR600HG	CCRL2	-0.836172	1.86234e-11	9	3
LINC01127	E2F7	-0.836165	1.86374e-11	2	12
SCAT8	DTL	-0.836076	1.8816e-11	6	1
MALAT1	GALM	-0.835952	1.90665e-11	11	2
AL161785.1	FANCI	-0.835933	1.91039e-11	9	15
MALAT1	LYL1	-0.83572	1.95437e-11	11	19
AC012368.1	ZWINT	-0.835672	1.96426e-11	2	10
UBR5-AS1	TROAP	-0.835615	1.97633e-11	8	12
AC096921.2	E2F1	-0.835579	1.9838e-11	3	20
AC012368.1	SKA3	-0.835577	1.98415e-11	2	13
AC107959.3	CEP55	-0.835273	2.04928e-11	8	10
WDR86-AS1	CETP	-0.83513	2.08076e-11	7	16
LINC01127	PRC1	-0.835119	2.08299e-11	2	15
PEG13	ITGA7	-0.835052	2.09793e-11	8	12
MIR600HG	ABI3	-0.834704	2.17663e-11	9	17
AC007298.2	CEP55	-0.834492	2.22592e-11	12	10
MIR29B2CHG	H2AX	-0.83446	2.23344e-11	1	11
LINC01127	CDCA7	-0.834452	2.23529e-11	2	2
AC093010.2	RNF10	-0.834243	2.2852e-11	3	12
ITPKB-IT1	EZH2	-0.834217	2.29143e-11	1	7
WDR86-AS1	PCYT1B	-0.834069	2.32745e-11	7	X
LINC01127	UBE2T	-0.833973	2.35113e-11	2	1
AC012368.1	DEPDC1	-0.833928	2.36224e-11	2	1
UBR5-AS1	AURKA	-0.833874	2.3757e-11	8	20
LINC01127	PCNA	-0.833686	2.42314e-11	2	20
AC116366.1	CDKN2C	-0.833668	2.42771e-11	5	1
AC012645.4	DLGAP5	-0.833393	2.49864e-11	16	14
ITPKB-IT1	E2F7	-0.833338	2.51317e-11	1	12
AC012368.1	KIF18B	-0.833309	2.52091e-11	2	17
AC012368.1	UHRF1	-0.833227	2.54243e-11	2	19
AC093010.2	IGF2BP2	-0.833205	2.54846e-11	3	3
AC007298.2	MTHFD1L	-0.833035	2.59398e-11	12	6
AC012368.1	MKI67	-0.832883	2.63558e-11	2	10
WDR86-AS1	TGM2	-0.832825	2.65174e-11	7	20
AC007298.2	CCNE1	-0.832698	2.68691e-11	12	19
LINC00921	KPNA2	-0.832588	2.71792e-11	16	17
AC012368.1	RGS1	-0.832485	2.74727e-11	2	1
UBR5-AS1	CIT	-0.832365	2.78186e-11	8	12
AC020916.1	STIL	-0.832354	2.78505e-11	19	1
ZNF528-AS1	MARCHF2	-0.832249	2.8156e-11	19	19
UBR5-AS1	KPNA2	-0.832245	2.81681e-11	8	17
AC012368.1	NDC80	-0.831918	2.9143e-11	2	18
AC012368.1	CCNB1	-0.831634	3.00128e-11	2	5
MIR29B2CHG	MT2A	-0.831151	3.15497e-11	1	16
AC012368.1	NUF2	-0.830903	3.23675e-11	2	1
LINC01259	SDSL	-0.830856	3.25249e-11	4	12
LINC01127	CCNE1	-0.83075	3.28813e-11	2	19
AC007298.2	STIL	-0.830737	3.29268e-11	12	1
AC012368.1	GTSE1	-0.830603	3.33838e-11	2	22
AC020916.1	E2F7	-0.830475	3.38276e-11	19	12
AC012645.1	ZWINT	-0.830472	3.38352e-11	16	10
AC004069.1	ARHGEF12	-0.830466	3.38565e-11	4	11
AC012368.1	ORC6	-0.830432	3.39755e-11	2	16
AC012645.4	FANCI	-0.830364	3.42143e-11	16	15
AC008669.1	GAS2L1	-0.830286	3.4491e-11	5	22
AC012645.1	SCD	-0.830144	3.49975e-11	16	10
AC012645.1	UHRF1	-0.830141	3.50056e-11	16	19
AC004069.1	NEDD4L	-0.830141	3.5008e-11	4	18
LINC01127	MCM6	-0.829981	3.55853e-11	2	2
AC012368.1	ORC1	-0.829902	3.58758e-11	2	1
LINC01127	SCD	-0.829741	3.64714e-11	2	10
SCAT8	GINS4	-0.829642	3.6842e-11	6	8
AC020916.1	FAM83D	-0.829536	3.72453e-11	19	20
AC012645.1	POLQ	-0.82933	3.80348e-11	16	3
AC012368.1	RRM2	-0.829276	3.82471e-11	2	2
AC093010.2	GRINA	-0.829256	3.83241e-11	3	8
AC012645.4	CENPE	-0.829248	3.83561e-11	16	4
AC012645.1	NUF2	-0.829218	3.84752e-11	16	1
AC015871.3	ACP5	-0.82918	3.86218e-11	15	19
AC015871.3	MT2A	-0.828946	3.95563e-11	15	16
LUCAT1	CCNE1	-0.828917	3.96733e-11	5	19
WDR86-AS1	SMOX	-0.828859	3.99076e-11	7	20
AC012645.4	CENPF	-0.828835	4.00033e-11	16	1
LUCAT1	MTHFD1L	-0.828828	4.00306e-11	5	6
AC012645.4	MCM10	-0.828818	4.00713e-11	16	10
MALAT1	EIF2AK1	-0.828746	4.03659e-11	11	7
AL161785.1	SGO1	-0.828656	4.07386e-11	9	3
MALAT1	SDSL	-0.828578	4.10618e-11	11	12
AC012368.1	MTHFD1	-0.828573	4.10835e-11	2	14
UBR5-AS1	HROB	-0.828533	4.12506e-11	8	17
PSMA3-AS1	RNF10	-0.828531	4.12589e-11	14	12
AC012645.1	MTHFD2	-0.828474	4.14984e-11	16	2
AC012645.1	DLGAP5	-0.828361	4.19766e-11	16	14
ITPKB-IT1	ORC6	-0.828343	4.20555e-11	1	16
AC093010.2	BCL2L1	-0.828273	4.23528e-11	3	20
AC012645.4	CKAP2L	-0.828241	4.24892e-11	16	2
AL591895.1	CX3CR1	-0.828149	4.28881e-11	1	3
AC093010.2	YBX3	-0.827983	4.36138e-11	3	12
AC012645.1	MCM10	-0.82797	4.36749e-11	16	10
AC012645.4	MELK	-0.827956	4.37355e-11	16	9
UBR5-AS1	HMGB3	-0.827952	4.37519e-11	8	X
LINC01127	MTHFD1	-0.827879	4.4077e-11	2	14
AP002907.1	RAD23A	-0.827862	4.41516e-11	8	19
LINC01127	CHI3L2	-0.827772	4.45575e-11	2	1
LINC02289	MTHFD1	-0.827772	4.45576e-11	14	14
LINC01127	KIF11	-0.827679	4.49762e-11	2	10
LINC00921	TSPAN17	-0.827579	4.54351e-11	16	5
AC015871.3	MCM6	-0.82755	4.55652e-11	15	2
AC012368.1	DLGAP5	-0.827451	4.60253e-11	2	14
SCAT8	MCM4	-0.827427	4.61335e-11	6	8
AL161785.1	FABP5	-0.827409	4.62195e-11	9	8
MALAT1	SLC1A5	-0.827371	4.63963e-11	11	19
AC012645.4	CIT	-0.827348	4.65029e-11	16	12
AC012645.4	NUSAP1	-0.827323	4.6623e-11	16	15
AC012645.1	SPAG5	-0.827284	4.6805e-11	16	17
AC012645.1	PLK4	-0.827213	4.71394e-11	16	4
AC012645.1	CENPE	-0.827086	4.77467e-11	16	4
LINC00921	C1QC	-0.827055	4.78987e-11	16	1
AC012645.1	KIF18A	-0.827011	4.81089e-11	16	11
AC012645.1	SHCBP1	-0.827006	4.81332e-11	16	16
MIR29B2CHG	CCNF	-0.826993	4.81944e-11	1	16
AC012368.1	CENPA	-0.826984	4.8242e-11	2	2
MALAT1	SIAH2	-0.826955	4.83812e-11	11	3
AC012645.4	SHCBP1	-0.826912	4.85905e-11	16	16
AC007298.2	FABP5	-0.826899	4.86554e-11	12	8
LINC01127	NDC80	-0.826828	4.90027e-11	2	18
MIR29B2CHG	PTTG1	-0.826689	4.96895e-11	1	5
WDR86-AS1	ANKRD9	-0.826609	5.00935e-11	7	14
AC093010.2	BSG	-0.826582	5.0226e-11	3	19
LINC01127	DHCR24	-0.826516	5.05607e-11	2	1
LINC00921	FAM83D	-0.826452	5.08834e-11	16	20
SCAT8	FEN1	-0.826363	5.13418e-11	6	11
LINC00921	MCM4	-0.826295	5.16947e-11	16	8
SCAT8	MYL6B	-0.826249	5.19322e-11	6	12
AC004069.1	OPTN	-0.826197	5.22007e-11	4	10
AC012368.1	POLQ	-0.826091	5.27594e-11	2	3
ZNF528-AS1	TGM2	-0.826062	5.29109e-11	19	20
AC116366.1	CDCA5	-0.826046	5.29945e-11	5	11
AC020916.1	GINS4	-0.825911	5.37131e-11	19	8
AC012368.1	CDKN2C	-0.825843	5.4082e-11	2	1
AC107959.3	CCNE1	-0.825721	5.4742e-11	8	19
PSMA3-AS1	FAH	-0.825661	5.50696e-11	14	15
AC107959.3	PRC1	-0.825628	5.5255e-11	8	15
LINC00921	CCNF	-0.825401	5.65178e-11	16	16
PSMA3-AS1	RNF208	-0.825298	5.71014e-11	14	9
AC012645.4	DTL	-0.825219	5.75505e-11	16	1
UBR5-AS1	GAREM2	-0.82517	5.78293e-11	8	2
AC107959.3	DEPDC1	-0.825154	5.79251e-11	8	1
ZNF528-AS1	LGALS3	-0.825145	5.79775e-11	19	14
AC012368.1	MCM2	-0.825036	5.86064e-11	2	3
ZNF528-AS1	AQP1	-0.825029	5.8646e-11	19	7
SCAT8	TPX2	-0.824896	5.94287e-11	6	20
SCAT8	MCM10	-0.824891	5.94565e-11	6	10
AL133371.2	ADA	-0.8247	6.05953e-11	14	20
MALAT1	SDC4	-0.824686	6.06789e-11	11	20
LINC01127	CENPA	-0.824651	6.08843e-11	2	2
PSMA3-AS1	MARCHF2	-0.82463	6.10124e-11	14	19
MIR29B2CHG	TK1	-0.82453	6.16194e-11	1	17
ZNF528-AS1	RNF10	-0.824519	6.16858e-11	19	12
AC015871.3	CDT1	-0.824497	6.18246e-11	15	16
AC007342.4	FABP5	-0.824485	6.1899e-11	16	8
HCG27	CENPF	-0.824405	6.23875e-11	6	1
SCAT8	MCM6	-0.824337	6.28122e-11	6	2
AC012645.1	MCM4	-0.824267	6.32437e-11	16	8
LINC00921	MYL6B	-0.824243	6.33961e-11	16	12
AC083799.1	ADA	-0.824212	6.35888e-11	3	20
AC007298.2	CENPF	-0.824083	6.44022e-11	12	1
PSMA3-AS1	NT5M	-0.824045	6.46451e-11	14	17
AC020916.1	DNAJA4	-0.824029	6.47483e-11	19	15
AC012645.1	CENPF	-0.823816	6.61208e-11	16	1
AC107959.3	FAM83D	-0.823796	6.62566e-11	8	20
HCG27	SGO1	-0.823795	6.62623e-11	6	3
AC004069.1	RAD23A	-0.823756	6.65185e-11	4	19
AC007298.2	KIF15	-0.823385	6.89899e-11	12	3
AC012368.1	TPX2	-0.823361	6.91533e-11	2	20
AC012368.1	KPNA2	-0.823309	6.95064e-11	2	17
AC107959.3	CIP2A	-0.823224	7.00923e-11	8	3
LINC02289	SGO1	-0.823194	7.02965e-11	14	3
AC116366.1	NUSAP1	-0.823175	7.04278e-11	5	15
AC015871.3	C1QB	-0.823128	7.07559e-11	15	1
LINC02289	MKI67	-0.823122	7.07925e-11	14	10
AC012368.1	BUB1B	-0.823084	7.10581e-11	2	15
AC096921.2	MCM6	-0.823021	7.15021e-11	3	2
AC012368.1	EXO1	-0.822991	7.17076e-11	2	1
AC093010.2	ABI3	-0.822974	7.18301e-11	3	17
UBR5-AS1	E2F2	-0.82295	7.19975e-11	8	1
MIR29B2CHG	TPX2	-0.822948	7.20106e-11	1	20
AC012645.4	NCAPG	-0.822897	7.23712e-11	16	4
AC007342.5	UBE2T	-0.822873	7.25447e-11	16	1
AC107959.3	MKI67	-0.822846	7.27375e-11	8	10
LINC01259	ABI3	-0.822784	7.31776e-11	4	17
LINC01127	CTLA4	-0.822619	7.43734e-11	2	2
AC015871.3	ORC1	-0.822526	7.50537e-11	15	1
LUCAT1	SCD	-0.822514	7.51395e-11	5	10
AC111000.4	MYRF	-0.8225	7.52407e-11	4	11
LINC02397	TCN2	-0.822405	7.59442e-11	12	22
UBR5-AS1	CCNB2	-0.822361	7.62676e-11	8	15
LINC00921	MCM2	-0.822328	7.6518e-11	16	3
UBR5-AS1	MCM2	-0.822311	7.66458e-11	8	3
AC004069.1	SLC6A9	-0.822254	7.70709e-11	4	1
UBR5-AS1	DNAJA4	-0.822192	7.7537e-11	8	15
AC012645.1	CCNE1	-0.822078	7.84038e-11	16	19
AC096921.2	GZMB	-0.822076	7.84231e-11	3	14
LINC00921	FANCI	-0.822022	7.88344e-11	16	15
AC107959.3	ZWINT	-0.821922	7.96091e-11	8	10
ZNF528-AS1	PSMF1	-0.821871	7.99998e-11	19	20
UBR5-AS1	ADA	-0.821788	8.06532e-11	8	20
PSMA3-AS1	NPRL3	-0.82159	8.22213e-11	14	16
AC007298.2	FAM83D	-0.821561	8.24514e-11	12	20
UBR5-AS1	CDCA5	-0.821552	8.2521e-11	8	11
AC012368.1	MTHFD1L	-0.821552	8.25261e-11	2	6
ZNF528-AS1	BLVRB	-0.821513	8.28346e-11	19	19
AC020916.1	KIF18A	-0.821472	8.31658e-11	19	11
AC012368.1	TYMS	-0.821433	8.34874e-11	2	18
AC093010.2	BLVRB	-0.821414	8.36358e-11	3	19
MIR29B2CHG	UBE2S	-0.821348	8.41757e-11	1	19
AC012368.1	E2F8	-0.821329	8.4327e-11	2	11
UBR5-AS1	EZH2	-0.821326	8.43527e-11	8	7
AC093010.2	PSMF1	-0.821302	8.45485e-11	3	20
LINC00921	PLAAT4	-0.821182	8.55391e-11	16	11
AC107959.3	CDKN3	-0.821182	8.55415e-11	8	14
MIR29B2CHG	DHCR24	-0.821141	8.58807e-11	1	1
AC012368.1	OIP5	-0.821137	8.59174e-11	2	15
HCG27	MCM4	-0.820995	8.71094e-11	6	8
AL133371.2	H2AJ	-0.820972	8.72983e-11	14	12
AC015871.3	C1QA	-0.820936	8.76063e-11	15	1
HCG27	MTHFD1	-0.820888	8.80153e-11	6	14
AC007298.2	KIF11	-0.820879	8.80901e-11	12	10
AC083799.1	CCNF	-0.820808	8.86954e-11	3	16
AC012368.1	CENPE	-0.820682	8.97829e-11	2	4
AC012368.1	ANLN	-0.820669	8.9897e-11	2	7
AC012645.1	MKI67	-0.820621	9.03176e-11	16	10
SCAT8	CIT	-0.820565	9.08084e-11	6	12
LINC00921	E2F2	-0.820548	9.09571e-11	16	1
AC012368.1	SHCBP1	-0.820494	9.14323e-11	2	16
AC107959.3	PSAT1	-0.8204	9.22668e-11	8	9
AC012645.1	DTL	-0.820357	9.26467e-11	16	1
LINC01127	CCNA2	-0.820273	9.33996e-11	2	4
AC083799.1	LRRC20	-0.820265	9.34672e-11	3	10
AC004069.1	SLC2A1	-0.820101	9.49565e-11	4	1
AC012645.4	CD38	-0.820049	9.54379e-11	16	4
LINC01127	FAM83D	-0.820015	9.57456e-11	2	20
LUCAT1	CENPF	-0.820014	9.57554e-11	5	1
AC107959.3	DEPDC1B	-0.819981	9.60597e-11	8	5
LINC01259	RNF208	-0.81998	9.60718e-11	4	9
AC007298.2	PCNA	-0.819925	9.65811e-11	12	20
UBR5-AS1	AURKB	-0.819825	9.752e-11	8	17
AL133371.2	MT2A	-0.819722	9.8482e-11	14	16
AC093010.2	TMCC2	-0.819708	9.86233e-11	3	1
AC107959.3	CENPA	-0.819686	9.88238e-11	8	2
ZNF528-AS1	SLC38A5	-0.81968	9.88839e-11	19	X
AC012645.1	PRC1	-0.819665	9.90269e-11	16	15
LINC00921	SLCO4A1	-0.819642	9.92466e-11	16	20
UBR5-AS1	MCM6	-0.81951	1.00511e-10	8	2
UBR5-AS1	GINS2	-0.81943	1.01286e-10	8	16
LINC00921	AURKA	-0.819423	1.01354e-10	16	20
PSMA3-AS1	SMOX	-0.819355	1.02018e-10	14	20
LINC00921	ODC1	-0.819351	1.02059e-10	16	2
LINC00921	ORC1	-0.81932	1.02361e-10	16	1
AC012645.1	GMNN	-0.819199	1.03558e-10	16	6
PSMA3-AS1	GRINA	-0.819182	1.03724e-10	14	8
LINC00921	CDT1	-0.819044	1.05105e-10	16	16
LINC02289	IFI27	-0.819007	1.05471e-10	14	14
SCAT8	KIF2C	-0.818994	1.05606e-10	6	1
LINC02289	STIL	-0.81894	1.06149e-10	14	1
LINC00921	PIMREG	-0.81883	1.07276e-10	16	17
WDR86-AS1	E2F1	-0.818764	1.07952e-10	7	20
UBR5-AS1	KIF2C	-0.818714	1.08469e-10	8	1
LINC01127	STIL	-0.818708	1.08532e-10	2	1
MALAT1	PRDX6	-0.818683	1.08789e-10	11	1
ZNF528-AS1	SLC1A5	-0.818683	1.08795e-10	19	19
AC012368.1	GMNN	-0.818658	1.09056e-10	2	6
AC111000.4	FAM20A	-0.818618	1.09473e-10	4	17
AL161785.1	CHI3L2	-0.818563	1.10046e-10	9	1
UBR5-AS1	RECQL4	-0.818538	1.10312e-10	8	8
AC007298.2	TOP2A	-0.818534	1.10351e-10	12	17
AC012368.1	CCNB2	-0.81846	1.11136e-10	2	15
AC015871.3	RAD51	-0.818404	1.11725e-10	15	15
AC107959.3	MCM4	-0.818392	1.11856e-10	8	8
AC020916.1	CENPF	-0.818344	1.12369e-10	19	1
MIR600HG	ACP2	-0.818324	1.12586e-10	9	11
AC007298.2	FEN1	-0.81831	1.12729e-10	12	11
AC107959.3	CENPN	-0.818283	1.13019e-10	8	16
AC012645.4	PRC1	-0.818218	1.13723e-10	16	15
AC096921.2	IDH2	-0.818073	1.15303e-10	3	15
AC007298.2	POLE2	-0.818053	1.15518e-10	12	14
AC012645.1	E2F7	-0.81805	1.15551e-10	16	12
MALAT1	MT2A	-0.818026	1.15815e-10	11	16
MALAT1	GUK1	-0.817934	1.16841e-10	11	1
SCAT8	HROB	-0.817933	1.16845e-10	6	17
MALAT1	H2AX	-0.817893	1.17296e-10	11	11
LINC00921	RAD51	-0.817845	1.17833e-10	16	15
LINC00921	DTL	-0.817832	1.17972e-10	16	1
UBR5-AS1	ESPL1	-0.817775	1.18617e-10	8	12
ITPKB-IT1	KIF18A	-0.817773	1.18637e-10	1	11
UBR5-AS1	UBE2S	-0.81775	1.189e-10	8	19
AC093010.2	ACP2	-0.817747	1.18927e-10	3	11
UBR5-AS1	H2AX	-0.817703	1.19429e-10	8	11
LINC01259	ASCL2	-0.817691	1.19567e-10	4	11
AC012645.1	SKA3	-0.817687	1.1961e-10	16	13
AC107959.3	TIPIN	-0.817579	1.20845e-10	8	15
SCAT8	CCNF	-0.817551	1.21167e-10	6	16
AC012368.1	KIF23	-0.817511	1.21629e-10	2	15
MIR600HG	SDC3	-0.817502	1.21731e-10	9	1
ITPKB-IT1	CENPN	-0.81748	1.21987e-10	1	16
MALAT1	ESPN	-0.817454	1.22288e-10	11	1
MALAT1	RNF10	-0.817415	1.22734e-10	11	12
AC020916.1	MTHFD1	-0.817348	1.23517e-10	19	14
AC012645.1	EXO1	-0.817319	1.23861e-10	16	1
ZNF528-AS1	SIAH2	-0.817225	1.24969e-10	19	3
SCAT8	ERCC6L	-0.817085	1.26634e-10	6	X
LINC01127	TOP2A	-0.817074	1.26763e-10	2	17
AC116366.1	SPAG5	-0.81698	1.27899e-10	5	17
AC007298.2	ZWINT	-0.81696	1.28132e-10	12	10
AC007342.4	UBE2T	-0.816948	1.28279e-10	16	1
AC012368.1	CDKN3	-0.816947	1.28294e-10	2	14
AC015871.3	HSPB1	-0.816947	1.28295e-10	15	7
AC116366.1	PCNA	-0.816848	1.29498e-10	5	20
AC007298.2	MCM6	-0.816825	1.29776e-10	12	2
AC012368.1	CDC25A	-0.816714	1.31145e-10	2	3
LINC02458	CDKN2A	-0.816612	1.32417e-10	12	9
AC107959.3	MCM10	-0.816607	1.32474e-10	8	10
AC012645.4	MCM4	-0.816604	1.3251e-10	16	8
WDR86-AS1	SCD	-0.816554	1.33143e-10	7	10
HCG27	MCM2	-0.816502	1.33792e-10	6	3
AC012645.1	NDC80	-0.816422	1.34807e-10	16	18
AC007298.2	SCD	-0.816406	1.35012e-10	12	10
MIR29B2CHG	OST4	-0.81637	1.35467e-10	1	2
AC116366.1	TPX2	-0.816267	1.36788e-10	5	20
AC012368.1	SLC27A2	-0.816251	1.36995e-10	2	15
AC083799.1	DNAJA4	-0.816249	1.37017e-10	3	15
SCAT8	SPAG5	-0.816191	1.37767e-10	6	17
AL161785.1	POLE2	-0.816188	1.37801e-10	9	14
LINC00921	PNP	-0.816172	1.38012e-10	16	14
AC012368.1	CDCA2	-0.816095	1.39021e-10	2	8
AC015871.3	ADA	-0.815989	1.40412e-10	15	20
ZNF528-AS1	ANKRD9	-0.815894	1.41672e-10	19	14
ITPKB-IT1	FANCI	-0.815829	1.4253e-10	1	15
AC007342.5	NUF2	-0.815756	1.43515e-10	16	1
AC083799.1	CCNE1	-0.815722	1.43976e-10	3	19
AC012645.4	NUF2	-0.81572	1.44004e-10	16	1
AC015871.3	PLAAT4	-0.815702	1.4424e-10	15	11
LINC01127	KIF15	-0.81567	1.44675e-10	2	3
AC096921.2	GALM	-0.815656	1.44862e-10	3	2
AC012645.4	MTHFD1L	-0.815624	1.45303e-10	16	6
LINC00921	PTTG1	-0.815611	1.45473e-10	16	5
AC096921.2	ACOT7	-0.815609	1.45502e-10	3	1
AC107959.3	E2F8	-0.815607	1.45531e-10	8	11
LINC02458	ADAMTS14	-0.815603	1.4559e-10	12	10
PSMA3-AS1	SLC1A5	-0.815597	1.45666e-10	14	19
AC012368.1	CTLA4	-0.815581	1.45881e-10	2	2
MIR29B2CHG	PLK1	-0.815547	1.46358e-10	1	16
KLF3-AS1	ASCL2	-0.81552	1.46728e-10	4	11
SCAT8	DNAJA4	-0.815469	1.47421e-10	6	15
UBR5-AS1	CCNE1	-0.815373	1.48752e-10	8	19
AC012645.1	ANLN	-0.815339	1.49227e-10	16	7
SCAT8	FANCI	-0.815315	1.49566e-10	6	15
AC096921.2	H2AX	-0.815299	1.49796e-10	3	11
LINC00921	SPAG5	-0.815293	1.49881e-10	16	17
LINC01259	SDC4	-0.81524	1.50612e-10	4	20
AL591895.1	BBS12	-0.815078	1.52924e-10	1	4
LINC02397	SDSL	-0.815076	1.52944e-10	12	12
LINC02132	SMPDL3A	-0.815044	1.53403e-10	16	6
LINC00921	CCNB2	-0.815044	1.53408e-10	16	15
AC107959.3	MCM6	-0.815002	1.54e-10	8	2
LUCAT1	FABP5	-0.814837	1.56402e-10	5	8
MIR600HG	ASCL2	-0.814834	1.56434e-10	9	11
SCAT8	FAM83D	-0.814782	1.572e-10	6	20
LINC00921	CCNE1	-0.814766	1.57429e-10	16	19
AC012645.1	KIF18B	-0.814766	1.57438e-10	16	17
AC007298.2	NCAPG	-0.814741	1.57797e-10	12	4
AC015871.3	TUBG1	-0.814697	1.5845e-10	15	17
AC116366.1	MKI67	-0.814694	1.58493e-10	5	10
LINC00921	PCNA	-0.814582	1.60162e-10	16	20
AC015871.3	MCM4	-0.814575	1.60265e-10	15	8
MIR600HG	PAQR4	-0.814574	1.60271e-10	9	16
AC012368.1	CD38	-0.814303	1.64369e-10	2	4
LINC00921	GTSE1	-0.81427	1.64879e-10	16	22
AC007298.2	MCM4	-0.81421	1.65803e-10	12	8
LINC00921	MCM6	-0.814164	1.6651e-10	16	2
MALAT1	NPRL3	-0.814123	1.67149e-10	11	16
AC024909.1	DNAJA4	-0.81411	1.67344e-10	12	15
AC012645.4	POLE2	-0.814089	1.67678e-10	16	14
AC012368.1	CKAP2L	-0.813981	1.69356e-10	2	2
AC116366.1	SGO1	-0.813965	1.6961e-10	5	3
AC007298.2	NUF2	-0.813909	1.70505e-10	12	1
AC116366.1	CDCA2	-0.813895	1.70717e-10	5	8
AC007298.2	CCNA2	-0.813842	1.71555e-10	12	4
AC116366.1	KIF18B	-0.813736	1.73261e-10	5	17
UBR5-AS1	MKI67	-0.813733	1.73308e-10	8	10
PSMA3-AS1	GALM	-0.813711	1.73651e-10	14	2
AC012645.4	MKI67	-0.813699	1.73854e-10	16	10
AC012645.1	CKAP2L	-0.813636	1.74862e-10	16	2
AC007298.2	PRC1	-0.813471	1.77564e-10	12	15
AC012645.1	RMI2	-0.813418	1.78438e-10	16	16
AC007342.5	CCNA2	-0.813411	1.78547e-10	16	4
AC012645.1	E2F8	-0.813346	1.79616e-10	16	11
AL161785.1	MTHFD1	-0.813271	1.80877e-10	9	14
AC007342.5	HMMR	-0.813269	1.80898e-10	16	5
AC007298.2	E2F7	-0.813259	1.81067e-10	12	12
AC093010.2	RILP	-0.81314	1.83069e-10	3	17
LINC01127	CDKN2A	-0.813092	1.83892e-10	2	9
AC116366.1	FABP5	-0.813083	1.84043e-10	5	8
HCG27	GINS4	-0.813059	1.84457e-10	6	8
AC007342.5	FABP5	-0.813032	1.84902e-10	16	8
AC116366.1	CENPW	-0.813028	1.84972e-10	5	6
AL591895.1	TOGARAM2	-0.813028	1.84983e-10	1	2
UBR5-AS1	MCM4	-0.81298	1.85806e-10	8	8
SCAT8	RAD51	-0.812972	1.85932e-10	6	15
AC116366.1	FANCI	-0.812966	1.86038e-10	5	15
AC012645.1	GTSE1	-0.812862	1.87827e-10	16	22
AC020916.1	FANCI	-0.812762	1.89565e-10	19	15
AL080317.2	PTMS	-0.812742	1.89912e-10	6	12
AC024909.1	HAPLN3	-0.812711	1.90455e-10	12	15
ZNF528-AS1	IGF2BP2	-0.812699	1.90682e-10	19	3
SCAT8	CDC20	-0.812693	1.90785e-10	6	1
AC107959.3	CCNA2	-0.812644	1.91638e-10	8	4
AC020916.1	CDCA7	-0.812524	1.93777e-10	19	2
LINC02289	METTL7B	-0.81251	1.94015e-10	14	12
LINC01127	ACP5	-0.812444	1.95196e-10	2	19
MALAT1	DPM2	-0.812317	1.97501e-10	11	9
AC007298.2	KIF18A	-0.812311	1.97594e-10	12	11
AC012368.1	CDC6	-0.812245	1.98813e-10	2	17
ITPKB-IT1	CENPF	-0.812226	1.99151e-10	1	1
LUCAT1	KPNA2	-0.8122	1.9963e-10	5	17
AL161785.1	CCNE1	-0.812149	2.00573e-10	9	19
AC093010.2	MARCHF2	-0.812127	2.00968e-10	3	19
AC116366.1	CCNF	-0.812084	2.01763e-10	5	16
AC012368.1	HJURP	-0.81207	2.02015e-10	2	2
AC107959.3	PLK4	-0.812045	2.02492e-10	8	4
SCAT8	ORC1	-0.811998	2.0336e-10	6	1
AC012645.1	CIT	-0.811992	2.03476e-10	16	12
AC007298.2	CCNB1	-0.811956	2.04155e-10	12	5
AC012645.1	FABP5	-0.811922	2.04784e-10	16	8
AL591895.1	CTNNAL1	-0.8119	2.05195e-10	1	9
UBR5-AS1	CDCA3	-0.811899	2.05224e-10	8	12
MDS2	HAVCR2	-0.811877	2.05631e-10	1	5
AC020916.1	SCD	-0.811854	2.06067e-10	19	10
AC093010.2	KANK2	-0.811838	2.0636e-10	3	19
LUCAT1	CHI3L2	-0.811798	2.07127e-10	5	1
AC093010.2	ESPN	-0.811791	2.07257e-10	3	1
AC093010.2	KLHDC8A	-0.811724	2.0853e-10	3	1
AC012645.4	HMMR	-0.811698	2.09027e-10	16	5
AL161785.1	EZH2	-0.811559	2.11705e-10	9	7
AC093010.2	YPEL4	-0.811491	2.13019e-10	3	11
AC012645.1	CDKN2C	-0.81143	2.14218e-10	16	1
AC015871.3	KIFC1	-0.811361	2.15584e-10	15	6
NALT1	TOP2A	-0.811318	2.16433e-10	9	17
AL161785.1	HAPLN3	-0.811306	2.16661e-10	9	15
MIR29B2CHG	IL32	-0.811302	2.16733e-10	1	16
LUCAT1	FEN1	-0.81129	2.1697e-10	5	11
AC012645.4	KIF18A	-0.811274	2.17293e-10	16	11
LINC01127	CDKN2C	-0.811215	2.18474e-10	2	1
MALAT1	ACOT7	-0.811125	2.20275e-10	11	1
AC083799.1	PTTG1	-0.811119	2.20396e-10	3	5
LINC01127	CENPF	-0.811079	2.21196e-10	2	1
AC020916.1	PSAT1	-0.811055	2.21673e-10	19	9
LINC00921	KIF18B	-0.811013	2.22541e-10	16	17
AC012645.4	CDCA7	-0.810961	2.23583e-10	16	2
AL161785.1	SCD	-0.810957	2.23679e-10	9	10
PSMA3-AS1	PBX1	-0.810957	2.23682e-10	14	1
LUCAT1	MTHFD1	-0.810916	2.245e-10	5	14
PSMA3-AS1	SMTN	-0.810847	2.25921e-10	14	22
WDR86-AS1	TUBA1B	-0.810836	2.26157e-10	7	12
SCAT8	CCNA2	-0.810756	2.27805e-10	6	4
AC093010.2	FKBP8	-0.810732	2.28299e-10	3	19
LINC01127	ZWINT	-0.810693	2.29117e-10	2	10
AC012645.1	HJURP	-0.810657	2.29867e-10	16	2
AC008669.1	FAH	-0.810566	2.3178e-10	5	15
UBR5-AS1	SCD	-0.81052	2.32748e-10	8	10
NALT1	STIL	-0.810498	2.33225e-10	9	1
LINC02289	FANCI	-0.81047	2.33807e-10	14	15
LINC01127	KPNA2	-0.810456	2.34119e-10	2	17
UBR5-AS1	RAD54L	-0.810438	2.34498e-10	8	1
LINC01127	CD38	-0.810425	2.34758e-10	2	4
LINC02289	MCM10	-0.810424	2.34785e-10	14	10
UBR5-AS1	FABP5	-0.810422	2.34823e-10	8	8
AC107959.3	NDC80	-0.81041	2.35079e-10	8	18
PSMA3-AS1	LYL1	-0.810407	2.35163e-10	14	19
LINC00921	LGALS3BP	-0.810405	2.35204e-10	16	17
MIR29B2CHG	MTHFD1	-0.810346	2.3646e-10	1	14
PSMA3-AS1	ESPN	-0.810323	2.36954e-10	14	1
WDR86-AS1	SEPTIN4	-0.810321	2.36991e-10	7	17
AC012645.4	E2F8	-0.81032	2.3702e-10	16	11
LINC02289	MCM4	-0.810172	2.40218e-10	14	8
AC007342.5	RGS1	-0.810132	2.41107e-10	16	1
MIR29B2CHG	PLAAT4	-0.81002	2.43569e-10	1	11
AC012368.1	KCNK5	-0.809953	2.45043e-10	2	6
AC012645.4	SKA3	-0.809861	2.47089e-10	16	13
AC012368.1	CIP2A	-0.809828	2.47844e-10	2	3
LINC02289	TPX2	-0.809822	2.47976e-10	14	20
AL161785.1	CENPA	-0.809802	2.48428e-10	9	2
AC007298.2	OIP5	-0.809791	2.48671e-10	12	15
UBR5-AS1	ACP5	-0.809627	2.5238e-10	8	19
SCAT8	CD38	-0.809612	2.52722e-10	6	4
AC012645.1	PSAT1	-0.809567	2.53755e-10	16	9
AC012645.1	UBE2T	-0.809517	2.54895e-10	16	1
PSMA3-AS1	PCYT1B	-0.809506	2.5516e-10	14	X
AC107959.3	DLGAP5	-0.809487	2.55589e-10	8	14
LINC01127	MTHFD1L	-0.809443	2.56607e-10	2	6
SCAT8	CENPA	-0.809408	2.57426e-10	6	2
AC012368.1	FEN1	-0.8094	2.57607e-10	2	11
AC111000.4	ADAMTS14	-0.809357	2.58621e-10	4	10
AC096921.2	IL15RA	-0.80932	2.59482e-10	3	10
LINC00921	LAG3	-0.809318	2.59538e-10	16	12
SCAT8	FABP5	-0.80927	2.60659e-10	6	8
LINC00921	CCNB1	-0.809184	2.627e-10	16	5
AC107959.3	CDK1	-0.809149	2.63523e-10	8	10
AC107959.3	UBE2T	-0.809076	2.65248e-10	8	1
AC012645.1	CIP2A	-0.809005	2.66971e-10	16	3
AC107959.3	POLQ	-0.808943	2.68449e-10	8	3
UBR5-AS1	RAD51	-0.80893	2.68766e-10	8	15
AC107959.3	MTHFD1	-0.808885	2.69875e-10	8	14
LUCAT1	MCM2	-0.808845	2.70842e-10	5	3
AC007298.2	FANCI	-0.808823	2.71366e-10	12	15
AC012368.1	DHCR24	-0.808691	2.7462e-10	2	1
AC012368.1	ESPL1	-0.808681	2.74864e-10	2	12
AC096921.2	PCNA	-0.808661	2.75354e-10	3	20
AC111000.4	IFI27	-0.808629	2.76142e-10	4	14
AC007298.2	CIP2A	-0.808604	2.76765e-10	12	3
SCAT8	KIF18B	-0.808593	2.77057e-10	6	17
AC004069.1	EIF2AK1	-0.808565	2.77753e-10	4	7
LINC00921	KIFC1	-0.808543	2.78299e-10	16	6
UBR5-AS1	CHEK1	-0.808484	2.79784e-10	8	11
AC096921.2	CDCA8	-0.808404	2.81794e-10	3	1
LINC00921	EPOP	-0.808338	2.83481e-10	16	17
AC012645.1	CCNB1	-0.808269	2.8523e-10	16	5
AC015871.3	TK1	-0.808243	2.859e-10	15	17
AC020916.1	CIT	-0.808231	2.86215e-10	19	12
LINC01127	NCAPG	-0.808228	2.86275e-10	2	4
AC012645.1	DEPDC1B	-0.808172	2.87731e-10	16	5
AC116366.1	CCNB1	-0.808166	2.87874e-10	5	5
UBR5-AS1	TRAIP	-0.808159	2.88057e-10	8	3
AC096921.2	GNGT2	-0.80812	2.89069e-10	3	17
AC116366.1	EME1	-0.808085	2.8997e-10	5	17
SCAT8	ZWINT	-0.808049	2.90902e-10	6	10
LINC02458	EPOP	-0.808026	2.91526e-10	12	17
AC020916.1	CDKL1	-0.808003	2.92107e-10	19	14
MALAT1	POLR1D	-0.807996	2.92311e-10	11	13
AL161785.1	GINS4	-0.807966	2.93074e-10	9	8
AC116366.1	STMN1	-0.807913	2.9449e-10	5	1
AC012645.1	ORC6	-0.807892	2.95047e-10	16	16
MIR29B2CHG	CENPM	-0.807891	2.95072e-10	1	22
LINC01259	EXOSC4	-0.807874	2.95516e-10	4	8
AC020916.1	KIF11	-0.807847	2.96214e-10	19	10
SCAT8	KIFC1	-0.807835	2.96549e-10	6	6
LINC00921	CHAF1B	-0.807799	2.97507e-10	16	21
AC107959.3	DTL	-0.807792	2.97689e-10	8	1
AL161785.1	MTHFD1L	-0.807754	2.98703e-10	9	6
AC116366.1	MCM4	-0.807743	2.98984e-10	5	8
PSMA3-AS1	TGFB1I1	-0.807726	2.9944e-10	14	16
MALAT1	MYL9	-0.807596	3.02943e-10	11	20
MIR29B2CHG	RAD23A	-0.807589	3.03132e-10	1	19
LINC00921	CENPA	-0.807501	3.05536e-10	16	2
LINC00921	IFI27	-0.807399	3.08341e-10	16	14
MALAT1	TMEM158	-0.807313	3.10699e-10	11	3
MIR29B2CHG	E2F2	-0.807296	3.11192e-10	1	1
LUCAT1	MCM6	-0.807249	3.12497e-10	5	2
AC007342.5	GMNN	-0.807174	3.1458e-10	16	6
AC007298.2	DTL	-0.807052	3.1802e-10	12	1
AC012645.1	RRM2	-0.80704	3.18355e-10	16	2
ITPKB-IT1	KIF11	-0.806989	3.1982e-10	1	10
AC007298.2	SHCBP1	-0.806957	3.20733e-10	12	16
AC093010.2	SMIM5	-0.806946	3.2103e-10	3	17
MIR600HG	NGFR	-0.806867	3.23304e-10	9	17
AC012645.1	BUB1B	-0.806721	3.27547e-10	16	15
AL080317.2	SLC1A5	-0.806708	3.27924e-10	6	19
AC096921.2	CDCA5	-0.806706	3.27961e-10	3	11
AL161785.1	CDCA7	-0.806673	3.28922e-10	9	2
AC107959.3	CIT	-0.80666	3.29329e-10	8	12
AC116366.1	EZH2	-0.806627	3.30288e-10	5	7
HCG27	E2F7	-0.806619	3.30505e-10	6	12
LINC02458	TSPAN17	-0.80661	3.3077e-10	12	5
WDR86-AS1	IFI27	-0.806585	3.31516e-10	7	14
AC107959.3	KIF18B	-0.806561	3.32211e-10	8	17
MIR29B2CHG	CHI3L2	-0.806502	3.33984e-10	1	1
LINC02158	E2F7	-0.806497	3.34124e-10	3	12
LINC02289	CKAP2L	-0.806462	3.35148e-10	14	2
KLF3-AS1	GRINA	-0.806344	3.38681e-10	4	8
SCAT8	TICRR	-0.806338	3.38884e-10	6	15
ZNF528-AS1	PBX1	-0.806321	3.39381e-10	19	1
MALAT1	SERF2	-0.80621	3.42743e-10	11	15
LINC00921	TICRR	-0.806131	3.45156e-10	16	15
LINC00921	CHEK1	-0.80613	3.45182e-10	16	11
AC012368.1	PLK4	-0.806059	3.47368e-10	2	4
UBR5-AS1	CENPM	-0.806024	3.48442e-10	8	22
AC012645.4	BUB1B	-0.80601	3.48875e-10	16	15
MALAT1	RNF208	-0.805844	3.54029e-10	11	9
HCG27	MCM6	-0.805827	3.54554e-10	6	2
AC116366.1	CEP55	-0.805821	3.54749e-10	5	10
AC012645.1	CENPA	-0.805777	3.56148e-10	16	2
LINC00921	VAMP5	-0.805749	3.57009e-10	16	2
MALAT1	ABI3	-0.805723	3.57852e-10	11	17
AC125494.2	CISD2	-0.805677	3.59303e-10	12	4
AC125494.2	DNAJA4	-0.805666	3.59647e-10	12	15
UBR5-AS1	WDR62	-0.805612	3.61385e-10	8	19
AC111000.4	ITGA7	-0.805577	3.625e-10	4	12
LINC01259	TCN2	-0.805541	3.63644e-10	4	22
AC015871.3	FANCI	-0.805533	3.63887e-10	15	15
LUCAT1	MCM4	-0.805459	3.66301e-10	5	8
AC012645.1	CENPI	-0.805447	3.66692e-10	16	X
AC020916.1	TOP2A	-0.805435	3.67062e-10	19	17
AC012645.4	KIF18B	-0.805339	3.70199e-10	16	17
AL161785.1	MCM6	-0.805324	3.70672e-10	9	2
LINC02289	ATP1B2	-0.805297	3.71556e-10	14	17
AC093010.2	GUK1	-0.80523	3.73771e-10	3	1
AC107959.3	SHCBP1	-0.805172	3.75674e-10	8	16
AC024909.1	CENPF	-0.805171	3.75721e-10	12	1
AC111000.4	RIPOR3	-0.805129	3.77098e-10	4	20
AC007298.2	MCM10	-0.805078	3.78807e-10	12	10
AC012368.1	TIMD4	-0.805004	3.81277e-10	2	5
AC012645.1	SLCO4A1	-0.804899	3.84809e-10	16	20
UBR5-AS1	PLAAT4	-0.804828	3.87246e-10	8	11
AL080317.2	RAD23A	-0.8048	3.88185e-10	6	19
ZNF528-AS1	BSG	-0.8048	3.88197e-10	19	19
LINC02289	GINS4	-0.804679	3.92361e-10	14	8
AC015871.3	AURKA	-0.804678	3.9237e-10	15	20
SCAT8	PYCR1	-0.804641	3.93642e-10	6	17
ITPKB-IT1	HMMR	-0.804575	3.95957e-10	1	5
AC012368.1	CTNNAL1	-0.804506	3.98355e-10	2	9
ZNF528-AS1	DCAF12	-0.804386	4.02571e-10	19	9
LINC02289	KIF18B	-0.80435	4.03836e-10	14	17
AC012645.4	CENPA	-0.804349	4.03881e-10	16	2
UBR5-AS1	LAG3	-0.804346	4.0399e-10	8	12
UBR5-AS1	CDC45	-0.804292	4.05895e-10	8	22
AC012368.1	CENPI	-0.804247	4.07498e-10	2	X
UBR5-AS1	TICRR	-0.8042	4.0918e-10	8	15
AL161785.1	MT1E	-0.804089	4.13209e-10	9	16
HCG27	CIT	-0.80402	4.15689e-10	6	12
AC093010.2	FAM210B	-0.803998	4.16507e-10	3	20
AC012368.1	CDCA8	-0.803967	4.17625e-10	2	1
UBR5-AS1	GTSE1	-0.803941	4.18571e-10	8	22
AC007298.2	UBE2T	-0.8038	4.23794e-10	12	1
LINC02207	MTHFD1L	-0.803758	4.25352e-10	15	6
HCG27	MCM10	-0.803748	4.25726e-10	6	10
LINC02289	PLAC8	-0.803742	4.25919e-10	14	4
SCAT8	EXO1	-0.803622	4.30406e-10	6	1
AC007298.2	MCM2	-0.803544	4.33384e-10	12	3
LINC02158	MTHFD1L	-0.803489	4.35448e-10	3	6
AC007298.2	MTHFD1	-0.803464	4.36401e-10	12	14
LINC02289	CIT	-0.803372	4.39902e-10	14	12
AC007298.2	KPNA2	-0.803364	4.40241e-10	12	17
AC116366.1	GTSE1	-0.803328	4.41613e-10	5	22
SCAT8	GTSE1	-0.803307	4.42406e-10	6	22
MALAT1	UBE2S	-0.80326	4.44223e-10	11	19
AC015871.3	CCNF	-0.803133	4.49169e-10	15	16
AC012368.1	BBS12	-0.803129	4.49352e-10	2	4
AL133371.2	LAG3	-0.803093	4.50736e-10	14	12
MIR29B2CHG	EXOSC4	-0.803065	4.5187e-10	1	8
AC093010.2	RBM38	-0.802991	4.54787e-10	3	20
AC093010.2	HBQ1	-0.80298	4.55191e-10	3	16
PSMA3-AS1	MYL9	-0.802871	4.5955e-10	14	20
UBR5-AS1	CHAF1B	-0.802853	4.60252e-10	8	21
AC015871.3	PCYT1B	-0.802822	4.61512e-10	15	X
LINC01127	MCM4	-0.802804	4.62221e-10	2	8
AC007342.5	MTHFD2	-0.802795	4.62614e-10	16	2
SCAT8	HAPLN3	-0.802788	4.62881e-10	6	15
LINC00921	MTHFD1L	-0.802748	4.64508e-10	16	6
AC012645.1	ESPL1	-0.802617	4.6981e-10	16	12
AC012368.1	TICRR	-0.802613	4.69953e-10	2	15
LINC00921	FHL2	-0.802607	4.70199e-10	16	2
LINC02289	SCD	-0.802567	4.71835e-10	14	10
AL161785.1	MYL6B	-0.802473	4.75736e-10	9	12
LUCAT1	PCNA	-0.802456	4.76413e-10	5	20
AC096921.2	KIFC1	-0.802439	4.77124e-10	3	6
AL133371.2	C1QA	-0.802436	4.77236e-10	14	1
AC012368.1	CHEK1	-0.802404	4.78564e-10	2	11
AL591895.1	C12orf75	-0.802403	4.78619e-10	1	12
SCAT8	PRC1	-0.802393	4.79048e-10	6	15
SCAT8	PTTG1	-0.802354	4.8067e-10	6	5
ZNF528-AS1	NEDD4L	-0.802316	4.82236e-10	19	18
AC107959.3	UHRF1	-0.802274	4.83985e-10	8	19
LUCAT1	EZH2	-0.802196	4.87275e-10	5	7
UBR5-AS1	FOXM1	-0.802189	4.87597e-10	8	12
LINC01127	SHCBP1	-0.802161	4.88772e-10	2	16
MALAT1	HSPB1	-0.802098	4.91456e-10	11	7
AC012368.1	MTHFD2	-0.80203	4.94353e-10	2	2
AC012368.1	KIF2C	-0.801976	4.96675e-10	2	1
AC096921.2	PRF1	-0.801972	4.96848e-10	3	10
AC007342.5	IL10	-0.801919	4.99105e-10	16	1
AC020916.1	POLE2	-0.801885	5.00588e-10	19	14
SCAT8	RRM2	-0.801853	5.01995e-10	6	2
LUCAT1	CCNB2	-0.801828	5.03083e-10	5	15
AC004069.1	ACP5	-0.801781	5.05113e-10	4	19
AL161785.1	MELK	-0.801747	5.06591e-10	9	9
AC015871.3	CDC20	-0.801688	5.09207e-10	15	1
MIR29B2CHG	ACP5	-0.801674	5.0982e-10	1	19
AC012645.4	ESPL1	-0.801656	5.10613e-10	16	12
MIR29B2CHG	ORC1	-0.801643	5.11193e-10	1	1
SCAT8	NUSAP1	-0.801628	5.11858e-10	6	15
AC008669.1	ACRBP	-0.801558	5.14958e-10	5	12
AC093010.2	NFIX	-0.801509	5.17115e-10	3	19
ZNF528-AS1	FKBP8	-0.801495	5.17766e-10	19	19
AL161785.1	ZWINT	-0.801485	5.18212e-10	9	10
LINC02289	CEP55	-0.801456	5.19498e-10	14	10
AC012645.1	KIF23	-0.80145	5.19765e-10	16	15
SCAT8	UBE2T	-0.801403	5.21884e-10	6	1
AL161785.1	UBE2T	-0.801393	5.22329e-10	9	1
AC012645.4	CHEK1	-0.801334	5.25003e-10	16	11
AC116366.1	KPNA2	-0.801333	5.25022e-10	5	17
UBR5-AS1	KIF18B	-0.801326	5.2535e-10	8	17
AC096921.2	HAVCR2	-0.801326	5.25369e-10	3	5
AC012368.1	AURKA	-0.801301	5.26507e-10	2	20
LINC00921	TK1	-0.801172	5.32391e-10	16	17
AC107959.3	BUB1B	-0.801131	5.34275e-10	8	15
LINC01127	CHEK1	-0.801128	5.34376e-10	2	11
MIR29B2CHG	CCNB2	-0.801106	5.35427e-10	1	15
LINC01127	GINS4	-0.801079	5.36643e-10	2	8
AC083799.1	CENPM	-0.801076	5.36793e-10	3	22
LINC01127	DTL	-0.801023	5.39252e-10	2	1
MALAT1	ANKRD9	-0.801008	5.39935e-10	11	14
UBR5-AS1	CENPF	-0.800947	5.4278e-10	8	1
ITPKB-IT1	CENPE	-0.800931	5.43538e-10	1	4
AC004069.1	POLR1D	-0.800857	5.46994e-10	4	13
SCAT8	CHI3L2	-0.800853	5.47185e-10	6	1
AL133371.2	E2F2	-0.800833	5.48144e-10	14	1
AC007298.2	DLGAP5	-0.800829	5.48333e-10	12	14
LINC02132	GUCY1B1	-0.800825	5.48537e-10	16	4
AC116366.1	ZWINT	-0.800799	5.49723e-10	5	10
UBR5-AS1	BIRC5	-0.800737	5.52703e-10	8	17
MIR29B2CHG	ADA	-0.800733	5.52864e-10	1	20
LUCAT1	CCNB1	-0.800705	5.54225e-10	5	5
LUCAT1	DHCR24	-0.800702	5.54371e-10	5	1
MIR29B2CHG	CDC20	-0.800698	5.5454e-10	1	1
AC096921.2	CHAF1B	-0.800695	5.54699e-10	3	21
SCAT8	CHEK1	-0.800647	5.56969e-10	6	11
ZNF528-AS1	CCRL2	-0.80055	5.61629e-10	19	3
AL591895.1	GUCY1B1	-0.800532	5.62499e-10	1	4
LINC02158	PSAT1	-0.800529	5.62626e-10	3	9
AC007298.2	PSAT1	-0.800518	5.63165e-10	12	9
AC004069.1	PRDX2	-0.800516	5.63254e-10	4	19
AC107959.3	FABP5	-0.800505	5.6379e-10	8	8
AC083799.1	TPX2	-0.800497	5.64217e-10	3	20
UBR5-AS1	SLC7A5	-0.800483	5.64862e-10	8	16
AC093010.2	DCAF12	-0.800476	5.65221e-10	3	9
AC116366.1	PRC1	-0.800467	5.65632e-10	5	15
AC116366.1	CENPF	-0.800438	5.67038e-10	5	1
AC116366.1	KIFC1	-0.800413	5.68277e-10	5	6
AC012368.1	CCNF	-0.800382	5.69781e-10	2	16
UBR5-AS1	FAM83D	-0.800382	5.69801e-10	8	20
AC107959.3	MCM2	-0.800327	5.72489e-10	8	3
AC020916.1	HAPLN3	-0.800319	5.72867e-10	19	15
AC015871.3	KPNA2	-0.80029	5.7432e-10	15	17
AC012368.1	SLCO4A1	-0.800266	5.75465e-10	2	20
ITPKB-IT1	CIT	-0.800265	5.75524e-10	1	12
AC007342.4	CDKN2A	-0.800197	5.78901e-10	16	9
AC096921.2	CDCA2	-0.800192	5.79131e-10	3	8
AC111000.4	SCD	-0.800182	5.79628e-10	4	10
AL161785.1	CENPF	-0.800175	5.80012e-10	9	1
MIR29B2CHG	RAD51	-0.800171	5.80213e-10	1	15
AC012645.1	PLAC8	-0.800142	5.81644e-10	16	4
AC111000.4	PNP	-0.800109	5.83305e-10	4	14
LINC02158	KIF15	-0.800088	5.84327e-10	3	3
LINC00921	PRR11	-0.800087	5.84393e-10	16	17
AC012645.1	CHEK1	-0.800025	5.87496e-10	16	11
AC092718.4	ACOT7	0.800088	5.84331e-10	16	1
CCR5AS	LGALS3	0.800163	5.80566e-10	3	14
LINC01943	CDKN2A	0.800167	5.80404e-10	2	9
AC008622.2	SLC4A1	0.800175	5.80015e-10	19	17
MIR4435-2HG	AQP1	0.800224	5.77539e-10	2	7
LINC02772	FAM210B	0.800243	5.76646e-10	1	20
AC100835.2	SLC2A4	0.800269	5.75325e-10	15	17
IL21-AS1	NDC80	0.800304	5.73638e-10	4	18
AL157756.1	POLR1D	0.800309	5.73372e-10	14	13
AC011498.6	CARM1	0.800317	5.72964e-10	19	19
AC022167.3	SIAH2	0.800323	5.72679e-10	16	3
AL157756.1	GPR146	0.800336	5.72058e-10	14	7
LINC00570	SGIP1	0.800358	5.70981e-10	2	1
AC130456.3	SERF2	0.80047	5.65493e-10	16	15
AC092718.4	E2F2	0.800504	5.63854e-10	16	1
LINC01501	DYRK3	0.800553	5.615e-10	9	1
AC092718.4	ZWINT	0.80062	5.58281e-10	16	10
LINC01943	SLC2A1	0.800657	5.56493e-10	2	1
CA3-AS1	NEDD4L	0.800689	5.54948e-10	8	18
AC022182.2	PCNA	0.800693	5.54796e-10	8	20
AL157756.1	TAL1	0.80085	5.47333e-10	14	1
USP30-AS1	CCNE1	0.800898	5.45077e-10	12	19
AC006205.2	SLC25A39	0.800917	5.44197e-10	12	17
AC100810.1	CTSE	0.800948	5.42749e-10	8	1
CYTOR	FABP5	0.801044	5.38256e-10	2	8
LINC02528	GRIN3A	0.801049	5.38029e-10	6	9
LINC01943	RBM38	0.801066	5.37266e-10	2	20
AL158071.2	NPDC1	0.801088	5.36229e-10	9	9
LINC02528	CXCL10	0.801104	5.35503e-10	6	4
AL139220.2	ARHGEF37	0.801173	5.32336e-10	1	5
MIR4435-2HG	GUK1	0.80119	5.31537e-10	2	1
LINC01501	KIF2C	0.801209	5.30678e-10	9	1
USP30-AS1	TICRR	0.801214	5.30472e-10	12	15
LINC01501	CTLA4	0.801234	5.29542e-10	9	2
CYTOR	C12orf75	0.801279	5.27495e-10	2	12
AC026369.3	SLAMF7	0.801298	5.26638e-10	12	1
CA3-AS1	RAB3IL1	0.801344	5.2455e-10	8	11
AC011498.6	SLC6A9	0.801346	5.24454e-10	19	1
LINC02528	GBP4	0.801456	5.19515e-10	6	1
MIR503HG	HROB	0.801483	5.18282e-10	X	17
MIR9-3HG	FIS1	0.801488	5.18052e-10	15	7
AC130456.3	SLC6A8	0.801647	5.1099e-10	16	X
IL21-AS1	NUSAP1	0.801654	5.10677e-10	4	15
USP30-AS1	UBE2S	0.801772	5.05487e-10	12	19
AC006205.2	FAM210B	0.801823	5.03289e-10	12	20
MIR4435-2HG	IL32	0.801852	5.02004e-10	2	16
AC104561.3	EIF2AK1	0.801921	4.99052e-10	8	7
AL139220.2	MPP1	0.801989	4.96096e-10	1	X
FAM225A	VAMP5	0.802024	4.94607e-10	9	2
LINC01501	TRAIP	0.802163	4.88696e-10	9	3
USP30-AS1	DLGAP5	0.802173	4.88261e-10	12	14
LINC02772	GYPA	0.802211	4.86663e-10	1	4
AC104561.3	STMP1	0.802229	4.85901e-10	8	7
AC022182.2	CENPW	0.802242	4.8535e-10	8	6
AC100810.1	SPTA1	0.802319	4.82138e-10	8	1
GASAL1	IFNG	0.80238	4.79555e-10	8	12
LINC02528	IL15RA	0.802429	4.77547e-10	6	10
LINC01501	TK1	0.802429	4.77527e-10	9	17
MIR9-3HG	TNFRSF18	0.802439	4.77138e-10	15	1
USP30-AS1	CDCA8	0.802487	4.75143e-10	12	1
AC006205.2	SLC4A1	0.802499	4.74667e-10	12	17
LINC00853	FKBP8	0.802539	4.72989e-10	1	19
AC104561.3	FRMD4A	0.802577	4.71459e-10	8	10
CCR5AS	PNP	0.802581	4.71264e-10	3	14
IL21-AS1	C12orf75	0.802607	4.70207e-10	4	12
AC026369.3	MTHFD2	0.802626	4.69431e-10	12	2
FAM225A	KLHDC7B	0.802659	4.68096e-10	9	22
AC022167.3	SLC2A1	0.802719	4.65674e-10	16	1
AC100810.1	FHL2	0.802738	4.64907e-10	8	2
LINC00570	PCSK1N	0.802746	4.6458e-10	2	X
LINC01501	GLRX5	0.802828	4.61261e-10	9	14
AC011498.6	OR2W3	0.802841	4.6076e-10	19	1
CA3-AS1	RHAG	0.802853	4.60288e-10	8	6
AC022167.3	FRMD4A	0.802874	4.59413e-10	16	10
LINC01501	KIF15	0.802875	4.59388e-10	9	3
KDM7A-DT	DNAJA4	0.802904	4.58211e-10	7	15
AC011498.6	BAG1	0.802948	4.56464e-10	19	9
AL157756.1	HSPB1	0.802964	4.55853e-10	14	7
IL21-AS1	CDKN2C	0.803044	4.52695e-10	4	1
AC130456.3	FBXO7	0.80305	4.52442e-10	16	22
AL157756.1	NFIX	0.803083	4.51139e-10	14	19
LINC01501	HAPLN3	0.803121	4.49648e-10	9	15
IL21-AS1	RGS16	0.803158	4.48221e-10	4	1
AL157756.1	FAM210B	0.803206	4.46336e-10	14	20
AC022167.3	FAXDC2	0.803228	4.45488e-10	16	5
FAM225A	SLAMF8	0.803279	4.43499e-10	9	1
LINC01501	PIMREG	0.803312	4.42239e-10	9	17
AL139220.2	HEMGN	0.803312	4.42223e-10	1	9
MIR4435-2HG	EMC3	0.803363	4.40249e-10	2	3
LINC02772	HEPACAM2	0.803391	4.3918e-10	1	7
AC008622.2	AQP1	0.803393	4.39099e-10	19	7
AC022167.3	RHCE	0.80347	4.3616e-10	16	1
USP30-AS1	CCNF	0.803601	4.31199e-10	12	16
FAM225A	C1QA	0.803618	4.30578e-10	9	1
MIR4435-2HG	ACOT7	0.803673	4.28509e-10	2	1
LINC00570	TMC5	0.803756	4.25417e-10	2	16
AC100835.2	OPTN	0.80384	4.22304e-10	15	10
AC010615.2	SLC14A1	0.803856	4.21705e-10	19	18
LINC01501	PLAAT4	0.80388	4.20806e-10	9	11
GASAL1	MTHFD2	0.803898	4.20157e-10	8	2
LINC00570	SLC38A5	0.803982	4.1708e-10	2	X
AC130456.3	TSPAN5	0.804025	4.15522e-10	16	4
AL157756.1	PBX1	0.804075	4.13696e-10	14	1
MIR9-3HG	LAG3	0.804147	4.11087e-10	15	12
AL157756.1	PRDX6	0.804193	4.09429e-10	14	1
LINC02772	KANK2	0.804216	4.08614e-10	1	19
AC100810.1	BPGM	0.804255	4.07223e-10	8	7
AC008622.2	SLC6A8	0.804274	4.06534e-10	19	X
AL157756.1	SLC6A8	0.804375	4.02976e-10	14	X
FAM225A	ATF3	0.804388	4.02513e-10	9	1
AL139220.2	OST4	0.80442	4.01363e-10	1	2
AC011498.6	GSPT1	0.804477	3.99359e-10	19	16
LINC01501	CDT1	0.804549	3.96865e-10	9	16
AL009031.1	NFIX	0.804595	3.95259e-10	6	19
KLHDC7B-DT	PSME2	0.804613	3.94634e-10	22	14
CYTOR	PLAAT4	0.804716	3.91071e-10	2	11
AC011498.6	SERF2	0.804733	3.90487e-10	19	15
IL21-AS1	CEP55	0.804767	3.89319e-10	4	10
AC022182.2	PLAAT4	0.80483	3.87184e-10	8	11
AL139220.2	C1orf116	0.804877	3.85573e-10	1	1
LINC00853	CLU	0.804888	3.85205e-10	1	8
AC006205.2	TSPO2	0.804895	3.84962e-10	12	6
LINC00853	NPRL3	0.804904	3.84653e-10	1	16
USP30-AS1	GALM	0.804929	3.83809e-10	12	2
AC104561.3	ABCG2	0.80496	3.82748e-10	8	4
USP30-AS1	AURKB	0.80501	3.81074e-10	12	17
LINC00570	HBM	0.80517	3.75752e-10	2	16
AC104561.3	HBD	0.805181	3.75398e-10	8	11
LINC00853	LYL1	0.805182	3.75346e-10	1	19
USP30-AS1	SCD	0.805222	3.74042e-10	12	10
AC092718.4	TUBG1	0.805376	3.68987e-10	16	17
USP30-AS1	PKMYT1	0.805382	3.68784e-10	12	16
AC006205.2	ADIPOR1	0.805394	3.68394e-10	12	1
LINC01501	ANKRD9	0.805592	3.62014e-10	9	14
LINC02772	SOX6	0.80564	3.60483e-10	1	11
AC100835.2	SMIM24	0.805658	3.59903e-10	15	19
AC104561.3	SMIM24	0.805678	3.59267e-10	8	19
LINC01871	NPDC1	0.80574	3.57319e-10	2	9
CA3-AS1	RHCE	0.805767	3.56454e-10	8	1
LINC02772	ACHE	0.805784	3.55924e-10	1	7
LINC00570	ANKRD9	0.805816	3.54898e-10	2	14
AC006205.2	SLC6A8	0.805829	3.54514e-10	12	X
LINC01943	RHCE	0.805869	3.53251e-10	2	1
USP30-AS1	E2F8	0.805873	3.53126e-10	12	11
AC010615.2	ARHGEF37	0.805917	3.51744e-10	19	5
AL157756.1	AQP1	0.805926	3.51464e-10	14	7
LINC02772	TNS1	0.806011	3.48837e-10	1	2
LINC01943	SLAMF8	0.806013	3.48776e-10	2	1
LINC01501	ZWINT	0.806063	3.47229e-10	9	10
LINC01501	NCAPH	0.80607	3.47004e-10	9	2
AC022167.3	NT5M	0.806095	3.46266e-10	16	17
KDM7A-DT	HBA1	0.806111	3.45763e-10	7	16
CA3-AS1	TMOD1	0.806127	3.45278e-10	8	9
AC100835.2	DPCD	0.806155	3.44405e-10	15	10
GASAL1	UBE2T	0.806193	3.43248e-10	8	1
AC011498.6	EMID1	0.806226	3.4226e-10	19	22
LINC01501	RRM2	0.806245	3.4167e-10	9	2
AC010615.2	RGS16	0.806267	3.41021e-10	19	1
USP30-AS1	CHAF1B	0.806336	3.38918e-10	12	21
AL139220.2	HBD	0.806442	3.35756e-10	1	11
CCR5AS	CREG1	0.806444	3.35703e-10	3	1
AC100810.1	TLCD4	0.806464	3.35097e-10	8	1
USP30-AS1	RECQL4	0.806491	3.34308e-10	12	8
CA3-AS1	NFIX	0.806505	3.33871e-10	8	19
AC130456.3	TMEM63B	0.806607	3.30864e-10	16	6
IL21-AS1	ACP5	0.806664	3.29193e-10	4	19
LINC01501	CTNNAL1	0.806671	3.29002e-10	9	9
IL21-AS1	FANCI	0.806686	3.28555e-10	4	15
AC104561.3	XK	0.806696	3.28262e-10	8	X
AC022167.3	TMCC2	0.806699	3.28187e-10	16	1
AC100835.2	FIS1	0.806754	3.26585e-10	15	7
AC011498.6	PDZK1IP1	0.80681	3.24963e-10	19	1
AC011498.6	UBB	0.806876	3.23039e-10	19	17
KDM7A-DT	E2F2	0.806886	3.22759e-10	7	1
AC092718.4	OIP5	0.806903	3.22278e-10	16	15
MIR4435-2HG	PAQR4	0.806928	3.21565e-10	2	16
AL139220.2	OR2W3	0.806963	3.20554e-10	1	1
KDM7A-DT	PAGE2B	0.806984	3.19956e-10	7	X
CCR5AS	HDGF	0.807045	3.18229e-10	3	1
IL21-AS1	HAPLN3	0.80707	3.17521e-10	4	15
LINC02772	OR2W3	0.807072	3.17451e-10	1	1
AC104561.3	PTMS	0.807104	3.16542e-10	8	12
USP30-AS1	ARHGEF39	0.807116	3.16212e-10	12	9
AC104561.3	RHAG	0.807119	3.16119e-10	8	6
AL157756.1	DMTN	0.807122	3.16054e-10	14	8
CCR5AS	C9orf78	0.807212	3.13525e-10	3	9
IL21-AS1	CISD2	0.807307	3.10886e-10	4	4
USP30-AS1	MKI67	0.807375	3.08986e-10	12	10
CCR5AS	AQP1	0.807391	3.08557e-10	3	7
USP30-AS1	BATF	0.807457	3.06736e-10	12	14
FAM225A	C1QC	0.807466	3.06485e-10	9	1
LINC01501	IQGAP3	0.807518	3.05058e-10	9	1
USP30-AS1	KIFC1	0.807575	3.03511e-10	12	6
AC100835.2	LGALS3	0.80758	3.03379e-10	15	14
LINC01501	SLC7A5	0.80764	3.01757e-10	9	16
AC104561.3	KANK2	0.80768	3.00674e-10	8	19
AL139220.2	HSPB1	0.80768	3.00673e-10	1	7
AL139220.2	TGM2	0.80769	3.00403e-10	1	20
AL157756.1	CR1L	0.807714	2.9977e-10	14	1
AC100810.1	SLC6A19	0.80782	2.9695e-10	8	5
AL157756.1	LYL1	0.807904	2.94721e-10	14	19
USP30-AS1	E2F2	0.807916	2.94413e-10	12	1
AC100810.1	TGM2	0.807981	2.92697e-10	8	20
AC092718.4	POMP	0.807991	2.9244e-10	16	13
AC006205.2	KEL	0.808009	2.91956e-10	12	7
MIR4435-2HG	HMBS	0.808127	2.88887e-10	2	11
AL139220.2	TMC5	0.808204	2.86889e-10	1	16
IL21-AS1	MCM6	0.808244	2.85879e-10	4	2
CCR5AS	SLC1A5	0.808275	2.85085e-10	3	19
AC011498.6	SPTB	0.808334	2.83563e-10	19	14
AC092718.4	AURKA	0.808374	2.82552e-10	16	20
AC100835.2	GYPB	0.808425	2.81263e-10	15	4
CCR5AS	ST6GALNAC4	0.808458	2.80427e-10	3	9
AC011498.6	GLRX5	0.808481	2.79841e-10	19	14
LINC00570	ITLN1	0.808511	2.79094e-10	2	1
CA3-AS1	SLC14A1	0.808603	2.76812e-10	8	18
AC008622.2	SIAH2	0.808672	2.75094e-10	19	3
LINC01501	CCNB1	0.808685	2.74758e-10	9	5
LINC02772	FRMD4A	0.808775	2.72559e-10	1	10
LINC01501	SPC24	0.808831	2.71178e-10	9	19
AC130456.3	DPM2	0.808865	2.70355e-10	16	9
MIR4435-2HG	E2F2	0.808879	2.70005e-10	2	1
CA3-AS1	GYPB	0.808988	2.67362e-10	8	4
AC011498.6	TMEM86B	0.809056	2.65747e-10	19	19
MIR4435-2HG	PSME2	0.809086	2.65022e-10	2	14
AC100810.1	SHISA7	0.809096	2.6479e-10	8	19
AC022167.3	TMEM63B	0.809103	2.64603e-10	16	6
CA3-AS1	HMBS	0.80914	2.63727e-10	8	11
AC022167.3	GLRX5	0.809149	2.63518e-10	16	14
LINC01501	TYMS	0.80918	2.62775e-10	9	18
AL139220.2	SLC2A1	0.809191	2.62525e-10	1	1
AC008622.2	BSG	0.809214	2.61981e-10	19	19
LINC00570	CHPT1	0.809246	2.61219e-10	2	12
AC092718.4	EZH2	0.80925	2.61119e-10	16	7
LINC00570	RHAG	0.809264	2.60793e-10	2	6
AC092718.4	EXO1	0.809269	2.60686e-10	16	1
KDM7A-DT	RAP1GAP	0.809314	2.5963e-10	7	1
LINC01943	MT1F	0.80934	2.59018e-10	2	16
LINC02772	SLC2A4	0.809376	2.58164e-10	1	17
AC008622.2	RILP	0.809481	2.55731e-10	19	17
AC130456.3	BLVRB	0.809482	2.55719e-10	16	19
CYTOR	EMC3	0.809581	2.53434e-10	2	3
AC011498.6	RAD23A	0.809593	2.53169e-10	19	19
AL139220.2	IFIT1B	0.809672	2.51351e-10	1	10
AC022182.2	RMI2	0.809687	2.51024e-10	8	16
CA3-AS1	RBM38	0.80971	2.50491e-10	8	20
AC092718.4	MCM6	0.809717	2.5033e-10	16	2
AC104561.3	ACHE	0.809728	2.50089e-10	8	7
AC100835.2	TMOD1	0.80973	2.50037e-10	15	9
LINC01501	DHCR24	0.809733	2.49967e-10	9	1
IL21-AS1	SLC2A1	0.809801	2.48439e-10	4	1
AC130456.3	CDC34	0.809886	2.46532e-10	16	19
LINC01943	MAPK11	0.809903	2.46149e-10	2	22
MIR4435-2HG	PLAAT4	0.809946	2.45197e-10	2	11
AL157756.1	UBXN6	0.809955	2.45001e-10	14	19
CYTOR	RAB13	0.810027	2.43403e-10	2	1
AL157756.1	SIAH2	0.810036	2.43207e-10	14	3
AL157756.1	SLC1A5	0.810051	2.42879e-10	14	19
LINC01943	RAB13	0.810134	2.41045e-10	2	1
AC022182.2	HAPLN3	0.810192	2.39784e-10	8	15
IL21-AS1	SLCO4A1	0.810235	2.38864e-10	4	20
AC100810.1	MPP1	0.81035	2.3638e-10	8	X
AL009031.1	ANK1	0.810454	2.34141e-10	6	8
CCR5AS	ATP5F1E	0.810479	2.33616e-10	3	20
AC022167.3	SHISA7	0.810491	2.33375e-10	16	19
AC011498.6	PRDX6	0.810546	2.32192e-10	19	1
LINC00570	BCAM	0.810622	2.30592e-10	2	19
AC006205.2	UBXN6	0.810658	2.29856e-10	12	19
AC011498.6	BSG	0.810703	2.289e-10	19	19
AC010615.2	SLC6A9	0.810756	2.27805e-10	19	1
AC092718.4	PLAAT4	0.810818	2.26518e-10	16	11
KDM7A-DT	ITLN1	0.81089	2.25044e-10	7	1
LINC01943	AHSP	0.810932	2.24178e-10	2	16
AC022167.3	HPS1	0.810955	2.23706e-10	16	10
MIR4435-2HG	FIS1	0.810961	2.23585e-10	2	7
AC011498.6	MFSD2B	0.811113	2.20511e-10	19	2
USP30-AS1	RMI2	0.811127	2.20225e-10	12	16
LINC01501	MCM4	0.811131	2.20142e-10	9	8
AC104561.3	ANKRD9	0.811145	2.19867e-10	8	14
IL21-AS1	KIF15	0.81122	2.18379e-10	4	3
USP30-AS1	KIF23	0.81133	2.16183e-10	12	15
MIR9-3HG	SERF2	0.811345	2.15881e-10	15	15
CA3-AS1	SLC4A1	0.81135	2.15797e-10	8	17
USP30-AS1	TIMD4	0.811355	2.15696e-10	12	5
AC011498.6	EIF2AK1	0.81137	2.15391e-10	19	7
AC006205.2	DMTN	0.811425	2.14322e-10	12	8
AC104561.3	TMC5	0.811472	2.13399e-10	8	16
USP30-AS1	RAD54L	0.81149	2.13051e-10	12	1
AL157756.1	GRINA	0.8115	2.1286e-10	14	8
AC100835.2	UBB	0.811523	2.12409e-10	15	17
LINC01501	H2AW	0.811554	2.11795e-10	9	1
LINC01943	IDH2	0.811588	2.11138e-10	2	15
AC011498.6	TMOD1	0.811655	2.0986e-10	19	9
AC104561.3	IFIT1B	0.811729	2.0843e-10	8	10
AC130456.3	AQP1	0.811732	2.08373e-10	16	7
CYTOR	IFI27L2	0.811832	2.0648e-10	2	14
AC092718.4	MCM4	0.811916	2.04889e-10	16	8
CA3-AS1	BPGM	0.811991	2.03485e-10	8	7
AC022167.3	SELENBP1	0.812104	2.0139e-10	16	1
MIR4435-2HG	POMP	0.812172	2.00145e-10	2	13
IL21-AS1	FAM83D	0.812195	1.99711e-10	4	20
USP30-AS1	UHRF1	0.812299	1.97826e-10	12	19
LINC01501	KIFC1	0.812305	1.9772e-10	9	6
AC011498.6	SMIM5	0.812369	1.96559e-10	19	17
USP30-AS1	E2F1	0.812421	1.95623e-10	12	20
AC011498.6	SLC2A1	0.812462	1.94885e-10	19	1
AC011498.6	SELENBP1	0.81248	1.94548e-10	19	1
USP30-AS1	GPR84	0.812549	1.9332e-10	12	12
AC092718.4	KIF20A	0.812612	1.92212e-10	16	5
AC100835.2	TFR2	0.812616	1.92139e-10	15	7
LINC01501	GPRIN1	0.812631	1.91872e-10	9	5
USP30-AS1	MYRF	0.812658	1.91399e-10	12	11
AC022167.3	YPEL4	0.812659	1.91373e-10	16	11
LINC01501	IFI27	0.812728	1.90161e-10	9	14
MIR4435-2HG	H2AX	0.812793	1.89035e-10	2	11
AC022182.2	MYL6B	0.813014	1.85215e-10	8	12
LINC01943	HMBS	0.81302	1.8511e-10	2	11
LINC02086	GZMH	0.813059	1.84457e-10	17	14
AC104561.3	ESPN	0.813125	1.8332e-10	8	1
LINC00570	RAD23A	0.813165	1.82649e-10	2	19
FAM225A	UBE2L6	0.813211	1.81884e-10	9	11
AC104561.3	MARCHF2	0.813224	1.81658e-10	8	19
AC022167.3	HBA1	0.813332	1.79852e-10	16	16
AC092718.4	SKA1	0.813391	1.78869e-10	16	18
USP30-AS1	SKA1	0.813424	1.7833e-10	12	18
IL21-AS1	TROAP	0.813516	1.76814e-10	4	12
LINC00570	PAQR9	0.813736	1.73259e-10	2	3
LINC01943	POLR1D	0.813746	1.73086e-10	2	13
AC092718.4	CDCA8	0.813793	1.72342e-10	16	1
CCR5AS	GUK1	0.813822	1.71879e-10	3	1
CA3-AS1	EPB42	0.813849	1.71444e-10	8	15
CA3-AS1	DCAF12	0.813907	1.70526e-10	8	9
LINC01943	PNP	0.813915	1.70398e-10	2	14
USP30-AS1	CENPW	0.813934	1.70107e-10	12	6
USP30-AS1	PNP	0.813947	1.69892e-10	12	14
LINC01943	TMCC2	0.813975	1.69454e-10	2	1
AC104561.3	LGALS3	0.814007	1.68951e-10	8	14
AC104561.3	TMEM86B	0.814019	1.68765e-10	8	19
AL009031.1	GSPT1	0.814143	1.66827e-10	6	16
LINC01943	PLEKHF1	0.81415	1.66717e-10	2	19
AL139220.2	FECH	0.814193	1.66066e-10	1	18
LINC01501	TNS4	0.814214	1.65742e-10	9	17
AC092718.4	PRC1	0.814269	1.64898e-10	16	15
LINC01501	CCNB2	0.814428	1.62474e-10	9	15
AC008622.2	HAGH	0.814435	1.62359e-10	19	16
AC104561.3	TSPAN5	0.814465	1.61908e-10	8	4
AC092718.4	MKI67	0.814651	1.59127e-10	16	10
AC092718.4	PSME2	0.814653	1.59104e-10	16	14
KDM7A-DT	BCAM	0.81468	1.58708e-10	7	19
MIR4435-2HG	GALM	0.814687	1.58594e-10	2	2
LINC00853	RGS6	0.814798	1.56959e-10	1	14
USP30-AS1	CEP55	0.814809	1.5681e-10	12	10
CA3-AS1	STRADB	0.81483	1.56493e-10	8	2
AC100835.2	EMC3	0.814836	1.56406e-10	15	3
AC100810.1	SNCA	0.814922	1.55168e-10	8	4
AC104561.3	CR1L	0.814945	1.54833e-10	8	1
AC104561.3	GLRX5	0.814974	1.54412e-10	8	14
AL009031.1	TMOD1	0.815068	1.53055e-10	6	9
IL21-AS1	SLC27A2	0.815103	1.52564e-10	4	15
AC011498.6	RNF10	0.815344	1.49167e-10	19	12
USP30-AS1	HOXB4	0.815382	1.48634e-10	12	17
AL157756.1	CDC34	0.815415	1.48174e-10	14	19
LINC01501	DTL	0.81543	1.47959e-10	9	1
AL009031.1	IGF2BP2	0.815556	1.46226e-10	6	3
AC022167.3	SLC6A9	0.815571	1.46027e-10	16	1
AC130456.3	PSMF1	0.815621	1.45346e-10	16	20
AC011498.6	TSPO2	0.815758	1.43487e-10	19	6
IL21-AS1	CD70	0.81578	1.43196e-10	4	19
CCR5AS	SIAH2	0.815793	1.43011e-10	3	3
IL21-AS1	MELK	0.815853	1.42213e-10	4	9
LINC00853	SAMD14	0.815858	1.42144e-10	1	17
USP30-AS1	GBP1	0.816023	1.39962e-10	12	1
USP30-AS1	KPNA2	0.816032	1.39847e-10	12	17
CCR5AS	DPM2	0.81612	1.38692e-10	3	9
LINC01501	ADAMTS14	0.816228	1.37295e-10	9	10
USP30-AS1	KIF2C	0.81625	1.37005e-10	12	1
AC100810.1	HBA1	0.816283	1.36584e-10	8	16
KLHDC7B-DT	APOL4	0.816292	1.36468e-10	22	22
AL139220.2	XK	0.8163	1.36368e-10	1	X
AC022167.3	TSPO2	0.816329	1.35989e-10	16	6
AL139220.2	ARHGEF12	0.81636	1.35591e-10	1	11
AC104561.3	HEPACAM2	0.816402	1.35064e-10	8	7
AC100810.1	SLC2A4	0.816429	1.34714e-10	8	17
USP30-AS1	HJURP	0.81644	1.34583e-10	12	2
AC022167.3	BSG	0.816539	1.33332e-10	16	19
AC092718.4	ORC1	0.816547	1.33233e-10	16	1
AL157756.1	PTPRN	0.816564	1.33017e-10	14	2
AC022167.3	TMPRSS9	0.816654	1.31896e-10	16	19
LINC01943	FIS1	0.816676	1.31621e-10	2	7
AC011498.6	SLC2A4	0.816677	1.316e-10	19	17
AC011498.6	HDGF	0.816681	1.31558e-10	19	1
AC100835.2	PBX1	0.816693	1.31411e-10	15	1
AC022167.3	DCAF12	0.81672	1.31075e-10	16	9
IL21-AS1	SCD	0.816756	1.30631e-10	4	10
USP30-AS1	IDH2	0.816758	1.30606e-10	12	15
KDM7A-DT	TGM2	0.816776	1.30375e-10	7	20
AC100810.1	FAXDC2	0.816914	1.2869e-10	8	5
LINC01501	RAB13	0.816975	1.27949e-10	9	1
KDM7A-DT	RHAG	0.817074	1.26758e-10	7	6
AL157756.1	BSG	0.817097	1.2649e-10	14	19
AC092718.4	MCM10	0.817111	1.2632e-10	16	10
USP30-AS1	C1QB	0.817148	1.25876e-10	12	1
USP30-AS1	SKA3	0.817207	1.25172e-10	12	13
USP30-AS1	CD38	0.817223	1.24984e-10	12	4
AC092718.4	SPC25	0.817308	1.23988e-10	16	2
AL157756.1	RAD23A	0.817386	1.23078e-10	14	19
AL157756.1	IGF2BP2	0.81743	1.22558e-10	14	3
AC104561.3	MPP1	0.817449	1.22339e-10	8	X
AC092718.4	WDR62	0.817484	1.2194e-10	16	19
AC022182.2	UBE2T	0.817548	1.21199e-10	8	1
AC100810.1	GYPB	0.817572	1.20922e-10	8	4
AL139220.2	KLHDC8A	0.817592	1.20693e-10	1	1
LINC01943	YPEL4	0.817729	1.19131e-10	2	11
LINC01501	CHEK1	0.817801	1.18329e-10	9	11
KDM7A-DT	ARHGEF37	0.817803	1.18304e-10	7	5
AL157756.1	SERF2	0.817842	1.17868e-10	14	15
AC010615.2	CTNNAL1	0.817868	1.17573e-10	19	9
AL157756.1	SLC25A39	0.817881	1.17432e-10	14	17
KDM7A-DT	CTSE	0.817891	1.17311e-10	7	1
MIR4435-2HG	NKG7	0.817945	1.16711e-10	2	19
AC022167.3	ANK1	0.818127	1.14714e-10	16	8
AC104561.3	POLR1D	0.818155	1.14406e-10	8	13
IL21-AS1	CTNNAL1	0.818181	1.14121e-10	4	9
USP30-AS1	MCM6	0.818238	1.13502e-10	12	2
AC006205.2	TSPAN5	0.818239	1.13494e-10	12	4
USP30-AS1	TPX2	0.818243	1.13452e-10	12	20
CA3-AS1	FAM210B	0.818255	1.13323e-10	8	20
AC092718.4	IDH2	0.818265	1.13212e-10	16	15
AC011498.6	POLR1D	0.818309	1.12742e-10	19	13
AC100835.2	HMBS	0.818317	1.12654e-10	15	11
MIR4435-2HG	BATF	0.818334	1.12471e-10	2	14
AC022182.2	VAMP5	0.818363	1.12168e-10	8	2
AC092718.4	MYBL2	0.81848	1.10915e-10	16	20
USP30-AS1	TK1	0.818481	1.10907e-10	12	17
LINC01501	MAPK11	0.818593	1.09735e-10	9	22
IL21-AS1	RGS1	0.818635	1.09288e-10	4	1
AL157756.1	SHISA7	0.81871	1.08516e-10	14	19
USP30-AS1	KIF4A	0.818752	1.08076e-10	12	X
LINC02772	SNCA	0.818757	1.08026e-10	1	4
IL21-AS1	H2AW	0.818787	1.07718e-10	4	1
LINC01871	CTLA4	0.818804	1.07545e-10	2	2
KDM7A-DT	SLC38A5	0.818942	1.06134e-10	7	X
LINC01501	CCNA2	0.818962	1.05928e-10	9	4
AC026369.3	GBP4	0.819017	1.05373e-10	12	1
AC130456.3	SMIM24	0.819029	1.05257e-10	16	19
AC092718.4	NUSAP1	0.819091	1.04628e-10	16	15
AC100810.1	PNP	0.819092	1.04625e-10	8	14
AC022182.2	CCNE1	0.819195	1.03594e-10	8	19
AL157756.1	BLVRB	0.819223	1.03316e-10	14	19
KDM7A-DT	ODC1	0.819254	1.03007e-10	7	2
AC006205.2	EPB42	0.819335	1.02217e-10	12	15
LINC01501	FOXM1	0.81943	1.01285e-10	9	12
AL157756.1	MYL4	0.819442	1.01166e-10	14	17
AC011498.6	AHSP	0.819501	1.00601e-10	19	16
AC100810.1	THEM5	0.819593	9.97156e-11	8	1
MIR4435-2HG	EXOSC4	0.819635	9.93172e-11	2	8
AC104561.3	PRDX6	0.819699	9.87021e-11	8	1
AC022167.3	CR1L	0.819728	9.84334e-11	16	1
AC092718.4	KIF4A	0.81982	9.75629e-11	16	X
AC006205.2	CDC34	0.819834	9.74341e-11	12	19
LINC01943	ANKRD9	0.819871	9.7084e-11	2	14
AC100810.1	TMEM158	0.819886	9.69424e-11	8	3
CCR5AS	POLR1D	0.819909	9.67313e-11	3	13
AC011498.6	TMPRSS9	0.819944	9.64083e-11	19	19
LINC01943	POMP	0.820031	9.56047e-11	2	13
AC011498.6	OSBP2	0.820095	9.50126e-11	19	22
AC130456.3	ADIPOR1	0.820195	9.41026e-11	16	1
USP30-AS1	LGALS3BP	0.820218	9.38937e-11	12	17
LINC02772	SLC4A1	0.820293	9.32159e-11	1	17
AC104561.3	MXI1	0.820297	9.31873e-11	8	10
AC011498.6	FAM210B	0.820604	9.04612e-11	19	20
AC092718.4	MTFR2	0.820658	8.99883e-11	16	6
AL157756.1	KLHDC8A	0.820672	8.98721e-11	14	1
AC011498.6	BCL2L1	0.820688	8.9733e-11	19	20
LINC01501	NUSAP1	0.820721	8.94497e-11	9	15
AC022167.3	DPCD	0.820726	8.94065e-11	16	10
AL157756.1	ADIPOR1	0.820728	8.93857e-11	14	1
KDM7A-DT	LYL1	0.820759	8.91187e-11	7	19
LINC00853	C2orf88	0.820759	8.91154e-11	1	2
LINC00570	ABCG2	0.820791	8.88442e-11	2	4
LINC01501	FAM83D	0.820972	8.7302e-11	9	20
LINC01679	ITGA7	0.82107	8.64765e-11	21	12
MIR4435-2HG	CCRL2	0.821233	8.51219e-11	2	3
FAM225A	C1QB	0.821349	8.41693e-11	9	1
AC008622.2	YPEL4	0.821372	8.39757e-11	19	11
AC011498.6	FBXO7	0.821375	8.3958e-11	19	22
AL157756.1	PTMS	0.821404	8.37152e-11	14	12
LINC01501	CENPM	0.821479	8.31087e-11	9	22
AL157756.1	KEL	0.821503	8.29168e-11	14	7
AC130456.3	TMC5	0.821525	8.27432e-11	16	16
AC100810.1	HSPB1	0.821553	8.25121e-11	8	7
CYTOR	PTMS	0.821621	8.1974e-11	2	12
AL139220.2	PDZK1IP1	0.821652	8.17235e-11	1	1
LINC01501	RAD51	0.821696	8.1378e-11	9	15
AC008622.2	BLVRB	0.821733	8.10807e-11	19	19
KLHDC7B-DT	KLHDC7B	0.821735	8.10691e-11	22	22
LINC00570	TMEM63B	0.821824	8.03706e-11	2	6
USP30-AS1	CCNB2	0.821875	7.99741e-11	12	15
AL139220.2	DPCD	0.821907	7.972e-11	1	10
AC092718.4	UBE2C	0.821985	7.91217e-11	16	20
CA3-AS1	MXI1	0.821995	7.90394e-11	8	10
AC022182.2	MAPK11	0.822064	7.85122e-11	8	22
LINC00570	NEDD4L	0.822081	7.83793e-11	2	18
LINC01943	ACOT7	0.822108	7.81766e-11	2	1
LINC01501	TROAP	0.822129	7.80166e-11	9	12
LINC01501	GINS2	0.822155	7.7819e-11	9	16
LINC01501	CCNE1	0.822221	7.73184e-11	9	19
AC092718.4	CDKN2C	0.822565	7.47609e-11	16	1
AC022167.3	ALAS2	0.822612	7.44201e-11	16	X
AC011498.6	HBM	0.822689	7.38615e-11	19	16
AL139220.2	BAG6	0.822751	7.34169e-11	1	6
AC008622.2	TFR2	0.82278	7.32102e-11	19	7
LINC01501	BIRC5	0.822795	7.30982e-11	9	17
USP30-AS1	CDCA2	0.822806	7.30248e-11	12	8
LINC01943	GLRX5	0.822822	7.29074e-11	2	14
USP30-AS1	SPC24	0.822824	7.28958e-11	12	19
AL009031.1	CARM1	0.822841	7.27694e-11	6	19
AC092718.4	STMN1	0.822847	7.2726e-11	16	1
AC130456.3	SLC2A4	0.82285	7.27082e-11	16	17
AC104561.3	TMOD1	0.823043	7.13459e-11	8	9
AL139220.2	GYPB	0.823059	7.12335e-11	1	4
AC130456.3	SLC25A39	0.823176	7.04218e-11	16	17
AC011498.6	FIS1	0.823294	6.96074e-11	19	7
LINC01501	NDC80	0.823325	6.93984e-11	9	18
CYTOR	HMBS	0.82347	6.84167e-11	2	11
LINC01501	CCNF	0.823539	6.79546e-11	9	16
USP30-AS1	HMGB3	0.823562	6.78019e-11	12	X
AL139220.2	TRIM58	0.823682	6.69996e-11	1	1
AC092718.4	CCNF	0.823713	6.68012e-11	16	16
AC011498.6	EMC3	0.823727	6.6708e-11	19	3
FAM225A	PSME2	0.823767	6.64442e-11	9	14
AC130456.3	DMTN	0.82381	6.61659e-11	16	8
KDM7A-DT	TESC	0.823834	6.601e-11	7	12
CA3-AS1	ADIPOR1	0.823951	6.52472e-11	8	1
AC010536.1	GPR84	0.823998	6.49498e-11	16	12
AC100810.1	MARCHF2	0.824051	6.46107e-11	8	19
LINC01501	FEN1	0.824109	6.42381e-11	9	11
AC104561.3	SLC38A5	0.824264	6.32644e-11	8	X
USP30-AS1	RAD51	0.824315	6.29467e-11	12	15
FAM225A	GRIN3A	0.824316	6.29384e-11	9	9
LINC01501	E2F2	0.82438	6.25438e-11	9	1
LINC01501	YPEL4	0.824393	6.24629e-11	9	11
AL139220.2	TFR2	0.8244	6.24166e-11	1	7
AC011498.6	RILP	0.824411	6.235e-11	19	17
AC010615.2	DYRK3	0.824569	6.13864e-11	19	1
LINC00570	HDGF	0.824586	6.12798e-11	2	1
KDM7A-DT	BAG6	0.824679	6.07161e-11	7	6
AC100835.2	FAM210B	0.824714	6.05068e-11	15	20
LINC00570	SOX6	0.824749	6.02972e-11	2	11
USP30-AS1	TROAP	0.824759	6.02416e-11	12	12
AL139220.2	STMP1	0.824854	5.96752e-11	1	7
AC104561.3	TMCC2	0.824869	5.95867e-11	8	1
AC092718.4	HJURP	0.824895	5.94328e-11	16	2
AC092718.4	POC1A	0.824934	5.9203e-11	16	3
USP30-AS1	ESPL1	0.824942	5.91552e-11	12	12
AC100835.2	TRIM10	0.824947	5.91276e-11	15	6
AC100835.2	OSBP2	0.824991	5.88684e-11	15	22
AC092718.4	TEDC2	0.825032	5.86309e-11	16	16
LINC01501	SPAG5	0.825145	5.79764e-11	9	17
USP30-AS1	C1QC	0.825175	5.78031e-11	12	1
AC104561.3	BSG	0.825194	5.76914e-11	8	19
AC100835.2	NPRL3	0.825199	5.76643e-11	15	16
AL139220.2	TMEM158	0.825238	5.74413e-11	1	3
MIR4435-2HG	HDGF	0.825264	5.72909e-11	2	1
KDM7A-DT	HBQ1	0.825332	5.69067e-11	7	16
AC008622.2	LGALS3	0.825347	5.68195e-11	19	14
USP30-AS1	POLE2	0.825417	5.64272e-11	12	14
USP30-AS1	SLAMF7	0.825636	5.52074e-11	12	1
AL157756.1	GYPC	0.825705	5.48311e-11	14	2
MIR4435-2HG	GNGT2	0.825718	5.47579e-11	2	17
AC104561.3	HPS1	0.825779	5.44271e-11	8	10
LINC00570	MPP1	0.825864	5.39705e-11	2	X
AC100835.2	OR2W3	0.825899	5.37772e-11	15	1
AC100810.1	CA1	0.825934	5.35896e-11	8	8
LINC01501	CDCA5	0.825941	5.35536e-11	9	11
AC022167.3	FBXO7	0.826042	5.30182e-11	16	22
KDM7A-DT	GYPA	0.826056	5.29433e-11	7	4
AC022182.2	EPOP	0.826091	5.27604e-11	8	17
LINC01501	TMCC2	0.826318	5.15746e-11	9	1
USP30-AS1	EXO1	0.826366	5.13249e-11	12	1
AC104561.3	PBX1	0.826431	5.09904e-11	8	1
LINC00570	KRT1	0.826432	5.09879e-11	2	12
AL139220.2	SPTA1	0.826464	5.0823e-11	1	1
AC092718.4	DTL	0.826536	5.04579e-11	16	1
CYTOR	GZMB	0.826579	5.02408e-11	2	14
USP30-AS1	CDCA5	0.826706	4.96082e-11	12	11
KDM7A-DT	HBM	0.826733	4.94716e-11	7	16
LINC01501	FANCI	0.826893	4.86825e-11	9	15
LINC01943	SIAH2	0.826947	4.84181e-11	2	3
AC104561.3	OSBP2	0.826967	4.83233e-11	8	22
LINC01501	STOM	0.827181	4.72926e-11	9	9
AC006205.2	STRADB	0.827194	4.72315e-11	12	2
AC104561.3	TESC	0.827269	4.68753e-11	8	12
CYTOR	NKG7	0.827302	4.67215e-11	2	19
LINC00570	SERF2	0.827325	4.66124e-11	2	15
AL157756.1	DPM2	0.827329	4.65946e-11	14	9
AC104561.3	SMIM5	0.827401	4.62561e-11	8	17
USP30-AS1	FAM83D	0.827401	4.62561e-11	12	20
AC010615.2	SLC2A1	0.82746	4.59815e-11	19	1
USP30-AS1	ACOD1	0.827517	4.57207e-11	12	13
CCR5AS	HMBS	0.827599	4.53435e-11	3	11
AC011498.6	YBX3	0.827702	4.48745e-11	19	12
LINC00570	NPRL3	0.82777	4.45644e-11	2	16
AC092718.4	PCNA	0.827822	4.4334e-11	16	20
LINC00570	SLC2A1	0.827878	4.40798e-11	2	1
AC022167.3	ASCC2	0.827905	4.39631e-11	16	22
AC130456.3	OPTN	0.827963	4.37039e-11	16	10
AC100835.2	GPR146	0.828006	4.35127e-11	15	7
AC100810.1	ACHE	0.828115	4.30364e-11	8	7
AC092718.4	KIF18B	0.828141	4.29253e-11	16	17
AC100810.1	KANK2	0.828145	4.29053e-11	8	19
LINC00853	GP9	0.828199	4.26719e-11	1	3
CA3-AS1	CA1	0.828225	4.2558e-11	8	8
LINC01501	CDKN2A	0.828238	4.25048e-11	9	9
USP30-AS1	FOXM1	0.828271	4.23608e-11	12	12
MIR4435-2HG	RAB13	0.828298	4.22482e-11	2	1
LINC01501	MYRF	0.828351	4.20191e-11	9	11
LINC01501	CDKN2C	0.828363	4.19684e-11	9	1
AC100835.2	SELENBP1	0.828422	4.17165e-11	15	1
KDM7A-DT	NPRL3	0.828525	4.12852e-11	7	16
CYTOR	POMP	0.82855	4.11802e-11	2	13
LINC00853	CMTM5	0.828566	4.11136e-11	1	14
LINC00570	MARCHF8	0.828581	4.10489e-11	2	10
AC092718.4	MYL6B	0.828624	4.08728e-11	16	12
AL139220.2	ASCC2	0.828625	4.08681e-11	1	22
AC092718.4	FOXM1	0.828635	4.08276e-11	16	12
MIR4435-2HG	ACP2	0.828655	4.07444e-11	2	11
AC100810.1	OSBP2	0.828709	4.05213e-11	8	22
LINC01501	GTSE1	0.828709	4.05188e-11	9	22
AC022167.3	BCL2L1	0.828715	4.0497e-11	16	20
AC022167.3	HDGF	0.828788	4.01968e-11	16	1
IL21-AS1	DHCR24	0.828794	4.01693e-11	4	1
AC130456.3	TAL1	0.82884	3.99834e-11	16	1
AC022182.2	PTTG1	0.828894	3.97635e-11	8	5
LINC01501	BATF	0.82895	3.95367e-11	9	14
AL157756.1	NEDD4L	0.828956	3.95157e-11	14	18
IL21-AS1	POLE2	0.828966	3.94726e-11	4	14
AC011498.6	TMEM63B	0.828992	3.93716e-11	19	6
IL21-AS1	LAG3	0.82903	3.92162e-11	4	12
LINC00853	MYL9	0.829034	3.92034e-11	1	20
AC104561.3	ST6GALNAC4	0.829051	3.91335e-11	8	9
LINC02528	STAT1	0.82906	3.90998e-11	6	2
LINC00570	THEM5	0.829127	3.88337e-11	2	1
AC130456.3	PRDX6	0.829192	3.8574e-11	16	1
LINC01501	AURKB	0.829241	3.83835e-11	9	17
MIR4435-2HG	KLHDC7B	0.829242	3.83799e-11	2	22
AC008622.2	IGF2BP2	0.829269	3.82754e-11	19	3
AC104561.3	CA1	0.829303	3.81429e-11	8	8
CCR5AS	OST4	0.829311	3.81108e-11	3	2
AC100835.2	RNF10	0.829385	3.78218e-11	15	12
FAM225A	ACOD1	0.829465	3.75159e-11	9	13
USP30-AS1	MCM10	0.829528	3.7276e-11	12	10
LINC00853	PF4	0.829553	3.71784e-11	1	4
AC092718.4	ESPL1	0.829614	3.69479e-11	16	12
USP30-AS1	HAPLN3	0.829623	3.69149e-11	12	15
AL157756.1	ANKRD9	0.829691	3.66578e-11	14	14
AC022167.3	TRIM10	0.829751	3.64344e-11	16	6
AC026369.3	AIM2	0.829824	3.6163e-11	12	1
AC100810.1	KLHDC8A	0.82986	3.60302e-11	8	1
AC100810.1	CR1L	0.829924	3.57961e-11	8	1
AL139220.2	RNF123	0.829929	3.57762e-11	1	3
AC100835.2	TMPRSS9	0.829985	3.55729e-11	15	19
AC104561.3	LYL1	0.830139	3.50136e-11	8	19
AC092718.4	KPNA2	0.830165	3.49202e-11	16	17
AL157756.1	GALM	0.83019	3.48304e-11	14	2
LINC00570	ARHGEF12	0.830203	3.47866e-11	2	11
CCR5AS	H2AJ	0.830228	3.46947e-11	3	12
LINC00570	XK	0.830241	3.4649e-11	2	X
AC092718.4	TPX2	0.830493	3.37635e-11	16	20
AC100810.1	SLC7A5	0.830509	3.37079e-11	8	16
AC092718.4	GTSE1	0.830673	3.31455e-11	16	22
KDM7A-DT	CISD2	0.830745	3.29005e-11	7	4
IL21-AS1	CCNA2	0.830812	3.26734e-11	4	4
LINC00570	MYL4	0.830848	3.25521e-11	2	17
USP30-AS1	WDR62	0.830913	3.23337e-11	12	19
LINC01501	WDR62	0.830946	3.22254e-11	9	19
AL139220.2	EMID1	0.83098	3.2112e-11	1	22
LINC00570	GYPA	0.831032	3.19396e-11	2	4
AC008622.2	HDGF	0.831063	3.18397e-11	19	1
AC104561.3	FIS1	0.831158	3.15279e-11	8	7
AC104561.3	YPEL4	0.831176	3.14681e-11	8	11
AL157756.1	SMIM5	0.831187	3.14345e-11	14	17
AL139220.2	NEDD4L	0.831209	3.13635e-11	1	18
LINC00853	TREML1	0.831353	3.08994e-11	1	6
AC008622.2	YBX3	0.831391	3.07772e-11	19	12
LINC01501	CDCA8	0.831395	3.0766e-11	9	1
MIR4435-2HG	MARCHF2	0.831411	3.07153e-11	2	19
LINC02772	GYPB	0.83144	3.06229e-11	1	4
AL157756.1	EMC3	0.831445	3.06072e-11	14	3
IL21-AS1	NPDC1	0.831453	3.05797e-11	4	9
LINC02772	RAB3IL1	0.831538	3.03124e-11	1	11
AC026369.3	CXCL10	0.831613	3.00776e-11	12	4
LINC01501	AURKA	0.831808	2.94773e-11	9	20
AC022167.3	SPTB	0.831816	2.94534e-11	16	14
MIR9-3HG	TNS4	0.831881	2.92552e-11	15	17
USP30-AS1	TYMS	0.831947	2.90551e-11	12	18
CCR5AS	STMP1	0.831978	2.89597e-11	3	7
LINC01501	KPNA2	0.832103	2.85861e-11	9	17
FAM225A	IL15RA	0.832113	2.85575e-11	9	10
AC022167.3	STRADB	0.832167	2.83987e-11	16	2
AC022167.3	UBB	0.832379	2.77788e-11	16	17
LINC01501	KIF18B	0.832428	2.76379e-11	9	17
GASAL1	FABP5	0.832444	2.75903e-11	8	8
AL139220.2	SNCA	0.832451	2.75703e-11	1	4
LINC01501	MTHFD1	0.832522	2.73684e-11	9	14
AC011498.6	HBQ1	0.832525	2.73586e-11	19	16
USP30-AS1	ZWINT	0.832625	2.70759e-11	12	10
LINC01501	TPX2	0.832815	2.65435e-11	9	20
AC130456.3	HAGH	0.832921	2.62522e-11	16	16
AC130456.3	ST6GALNAC4	0.832937	2.62081e-11	16	9
AC104561.3	GYPB	0.832977	2.60986e-11	8	4
AC022167.3	CARM1	0.833008	2.60141e-11	16	19
CA3-AS1	PLEK2	0.833035	2.59421e-11	8	14
AL157756.1	OST4	0.833085	2.58065e-11	14	2
AC011498.6	DCAF12	0.833154	2.56207e-11	19	9
AC022167.3	MFSD2B	0.833188	2.55284e-11	16	2
AC104561.3	PSMF1	0.833204	2.54852e-11	8	20
AC011498.6	SLC4A1	0.833215	2.54566e-11	19	17
AC100835.2	C9orf78	0.833244	2.53807e-11	15	9
IL21-AS1	PNP	0.833264	2.53257e-11	4	14
FAM225A	CCRL2	0.833427	2.48973e-11	9	3
LINC01501	PNP	0.83344	2.48646e-11	9	14
CYTOR	OST4	0.833443	2.48566e-11	2	2
LINC01501	ACP5	0.833482	2.47546e-11	9	19
AC011498.6	FKBP8	0.833578	2.45063e-11	19	19
LINC02772	HBD	0.833584	2.44915e-11	1	11
AC022167.3	RAD23A	0.833653	2.43142e-11	16	19
IL21-AS1	PIF1	0.83371	2.41699e-11	4	15
LINC02772	IFIT1B	0.833732	2.41126e-11	1	10
USP30-AS1	CENPA	0.833815	2.39033e-11	12	2
AC011498.6	HPS1	0.833847	2.38232e-11	19	10
AL157756.1	HBQ1	0.833956	2.35516e-11	14	16
USP30-AS1	BCL2L14	0.833982	2.34889e-11	12	12
AC011498.6	NFIX	0.834072	2.32669e-11	19	19
AC008622.2	FAM210B	0.834114	2.31633e-11	19	20
KDM7A-DT	FKBP8	0.83414	2.31008e-11	7	19
AL139220.2	HBA1	0.834151	2.30731e-11	1	16
AC100835.2	RBM38	0.834212	2.29261e-11	15	20
AL139220.2	TESC	0.834244	2.285e-11	1	12
LINC01501	SLC2A1	0.834262	2.28069e-11	9	1
AL139220.2	CR1L	0.834305	2.27035e-11	1	1
AC104561.3	HBA1	0.834324	2.26562e-11	8	16
AC130456.3	BBOF1	0.834347	2.26032e-11	16	14
USP30-AS1	IL15RA	0.834427	2.24128e-11	12	10
AC130456.3	LYL1	0.834497	2.2247e-11	16	19
LINC01943	STOM	0.834502	2.22354e-11	2	9
AC022167.3	BBOF1	0.834583	2.20462e-11	16	14
CYTOR	TSPAN17	0.834712	2.1749e-11	2	5
AC104561.3	SERF2	0.834736	2.16923e-11	8	15
LINC00853	TGFB1I1	0.83495	2.12063e-11	1	16
LINC01943	ACHE	0.834978	2.11446e-11	2	7
MIR4435-2HG	IDH2	0.835069	2.09412e-11	2	15
AC104561.3	HMBS	0.835086	2.09039e-11	8	11
AC100835.2	GMPR	0.835088	2.08989e-11	15	6
KDM7A-DT	ACHE	0.835169	2.07219e-11	7	7
LINC01501	MYL6B	0.835207	2.06374e-11	9	12
LINC00570	TMEM86B	0.835471	2.00666e-11	2	19
AC008622.2	DCAF12	0.835525	1.99534e-11	19	9
KDM7A-DT	UBXN6	0.835526	1.99505e-11	7	19
USP30-AS1	STOM	0.83564	1.97102e-11	12	9
AL139220.2	KANK2	0.835662	1.96648e-11	1	19
LINC00570	POLR1D	0.835724	1.95355e-11	2	13
AC011498.6	GPR146	0.835794	1.93903e-11	19	7
AC011498.6	RUNDC3A	0.83589	1.91932e-11	19	17
AC100810.1	ANK1	0.835901	1.91695e-11	8	8
AC022167.3	TMEM86B	0.835945	1.90798e-11	16	19
AC008622.2	SLC1A5	0.83601	1.89489e-11	19	19
USP30-AS1	GTSE1	0.836018	1.89318e-11	12	22
USP30-AS1	RRM2	0.836021	1.89265e-11	12	2
AC011498.6	TFR2	0.836057	1.8853e-11	19	7
IL21-AS1	NEIL3	0.836161	1.86459e-11	4	4
AC092718.4	CENPA	0.836427	1.81236e-11	16	2
AC022167.3	HMBS	0.836694	1.76117e-11	16	11
USP30-AS1	CDC45	0.836712	1.75782e-11	12	22
CYTOR	FIS1	0.836723	1.75578e-11	2	7
AC011498.6	BLVRB	0.836731	1.75439e-11	19	19
AL139220.2	CA1	0.836734	1.75382e-11	1	8
AC022167.3	PTMS	0.836769	1.74724e-11	16	12
USP30-AS1	UBE2T	0.836808	1.73991e-11	12	1
AC100810.1	TRIM10	0.83686	1.73025e-11	8	6
USP30-AS1	BIRC5	0.836872	1.7279e-11	12	17
KDM7A-DT	CA2	0.836882	1.72614e-11	7	8
MIR4435-2HG	TUBA1B	0.836945	1.71451e-11	2	12
AC011498.6	ASCC2	0.837098	1.6865e-11	19	22
AC104561.3	SIAH2	0.837396	1.63347e-11	8	3
AC104561.3	FBXO7	0.837415	1.63012e-11	8	22
AC011498.6	TAL1	0.837424	1.62846e-11	19	1
AC022167.3	SLC4A1	0.837486	1.61768e-11	16	17
LINC01943	EPOP	0.837555	1.60573e-11	2	17
IL21-AS1	PTTG1	0.837647	1.58974e-11	4	5
USP30-AS1	NDC80	0.837652	1.589e-11	12	18
AC092718.4	SPAG5	0.83769	1.58252e-11	16	17
USP30-AS1	CCNB1	0.837759	1.57074e-11	12	5
AL139220.2	GSPT1	0.837841	1.5569e-11	1	16
AC100835.2	HBA1	0.837855	1.55451e-11	15	16
AL139220.2	PTMS	0.837855	1.55449e-11	1	12
AC100810.1	OST4	0.837908	1.54561e-11	8	2
KDM7A-DT	GYPC	0.838125	1.50992e-11	7	2
AC104561.3	UBB	0.838188	1.49952e-11	8	17
LINC00853	PTCRA	0.838246	1.49017e-11	1	6
AL157756.1	BAG6	0.838359	1.47205e-11	14	6
AL139220.2	FAXDC2	0.838398	1.46595e-11	1	5
AC022167.3	FAM210B	0.838413	1.4635e-11	16	20
LINC01943	SERF2	0.838498	1.45012e-11	2	15
LINC00570	RUNDC3A	0.838529	1.44526e-11	2	17
AC011498.6	TRIM10	0.838529	1.44523e-11	19	6
AL157756.1	FAH	0.838537	1.44392e-11	14	15
LINC02528	GBP1	0.83862	1.43099e-11	6	1
AC022167.3	SMIM5	0.838665	1.42412e-11	16	17
AC011498.6	HMBS	0.838807	1.40229e-11	19	11
USP30-AS1	POMP	0.838828	1.39908e-11	12	13
USP30-AS1	DTL	0.838837	1.3977e-11	12	1
AC100810.1	TSPO2	0.838871	1.39254e-11	8	6
AC100810.1	ASCC2	0.838911	1.38643e-11	8	22
CYTOR	ATP5F1E	0.838955	1.3799e-11	2	20
GASAL1	CENPN	0.839119	1.35548e-11	8	16
KDM7A-DT	CHPT1	0.839193	1.34453e-11	7	12
AL157756.1	EIF2AK1	0.839213	1.34164e-11	14	7
LINC01871	IFNG	0.839393	1.3156e-11	2	12
LINC00570	STMP1	0.839397	1.31508e-11	2	7
AC130456.3	PDZK1IP1	0.839522	1.29724e-11	16	1
KDM7A-DT	RILP	0.839547	1.29371e-11	7	17
AC100810.1	FRMD4A	0.839551	1.29303e-11	8	10
AC022167.3	RNF10	0.839596	1.28683e-11	16	12
AC022167.3	NFIX	0.83964	1.28057e-11	16	19
AC104561.3	IGF2BP2	0.839737	1.26703e-11	8	3
AL139220.2	TMEM63B	0.83982	1.25563e-11	1	6
KDM7A-DT	SLC6A19	0.839901	1.24462e-11	7	5
AC100810.1	TMCC2	0.840083	1.22005e-11	8	1
CA3-AS1	KLHDC8A	0.840175	1.2078e-11	8	1
AC104561.3	RBM38	0.840184	1.2065e-11	8	20
KDM7A-DT	FKBP1B	0.840278	1.19413e-11	7	2
AL139220.2	SLC6A9	0.840289	1.19271e-11	1	1
USP30-AS1	GINS2	0.840363	1.18307e-11	12	16
AL139220.2	GLRX5	0.840369	1.18226e-11	1	14
MIR4435-2HG	MT2A	0.840589	1.15406e-11	2	16
AL139220.2	CARM1	0.840639	1.14773e-11	1	19
LINC00570	SIAH2	0.840705	1.13941e-11	2	3
AC104561.3	PLEK2	0.84075	1.13385e-11	8	14
LINC00853	NT5M	0.840755	1.13318e-11	1	17
AC100810.1	PRDX2	0.840776	1.13054e-11	8	19
KDM7A-DT	FAXDC2	0.840846	1.12185e-11	7	5
IL21-AS1	CENPA	0.840869	1.11909e-11	4	2
AC104561.3	BCL2L1	0.840935	1.11095e-11	8	20
AC100835.2	ST6GALNAC4	0.841011	1.10164e-11	15	9
AC100835.2	TAL1	0.841106	1.09012e-11	15	1
LINC01501	IDH2	0.841124	1.08807e-11	9	15
USP30-AS1	CENPM	0.841184	1.08088e-11	12	22
LINC01501	ARHGEF39	0.841226	1.07581e-11	9	9
LINC01943	NPDC1	0.841351	1.06111e-11	2	9
AC011498.6	PSMF1	0.841356	1.0605e-11	19	20
MIR9-3HG	PLEKHF1	0.84137	1.0588e-11	15	19
AC100810.1	NEDD4L	0.841385	1.05708e-11	8	18
USP30-AS1	EZH2	0.841419	1.05309e-11	12	7
CA3-AS1	TSPO2	0.84144	1.05066e-11	8	6
AC008622.2	ADIPOR1	0.841486	1.04533e-11	19	1
AC011498.6	GMPR	0.841498	1.0439e-11	19	6
LINC02772	RHAG	0.841581	1.03442e-11	1	6
AL139220.2	HEPACAM2	0.841633	1.02843e-11	1	7
AC022167.3	TESC	0.841648	1.02677e-11	16	12
AC092718.4	CCNB2	0.841687	1.02227e-11	16	15
IL21-AS1	MYL6B	0.841802	1.00934e-11	4	12
AC022167.3	TMOD1	0.841831	1.00616e-11	16	9
LINC01501	EPOP	0.841851	1.00391e-11	9	17
AC092718.4	CDC20	0.841877	1.00101e-11	16	1
LINC02772	AHSP	0.841898	9.98722e-12	1	16
AC092718.4	H2AX	0.841936	9.94493e-12	16	11
USP30-AS1	PLK1	0.842069	9.79887e-12	12	16
AL157756.1	RNF10	0.84208	9.78735e-12	14	12
LINC02772	TMCC2	0.842082	9.78501e-12	1	1
USP30-AS1	CDC25A	0.842141	9.72085e-12	12	3
LINC01501	PDCD1	0.842226	9.62955e-12	9	2
AC130456.3	GPR146	0.842242	9.61265e-12	16	7
KDM7A-DT	HSPB1	0.842246	9.60836e-12	7	7
KDM7A-DT	PAQR9	0.842281	9.57045e-12	7	3
AC092718.4	UBE2S	0.842546	9.29292e-12	16	19
LINC00570	PRDX6	0.84257	9.26762e-12	2	1
USP30-AS1	ORC1	0.842611	9.22537e-12	12	1
AC100835.2	HPS1	0.842721	9.1126e-12	15	10
USP30-AS1	AIM2	0.842897	8.93573e-12	12	1
MIR4435-2HG	SERF2	0.842929	8.90355e-12	2	15
KDM7A-DT	ABCG2	0.843114	8.72163e-12	7	4
KDM7A-DT	DYRK3	0.84313	8.70585e-12	7	1
AC100810.1	PDZK1IP1	0.843267	8.57328e-12	8	1
AC100835.2	CARM1	0.843291	8.55031e-12	15	19
USP30-AS1	METTL7B	0.84341	8.43702e-12	12	12
LINC01501	EZH2	0.843516	8.33717e-12	9	7
AC100810.1	SLC2A1	0.84357	8.28707e-12	8	1
AC011498.6	TNS1	0.84359	8.26849e-12	19	2
AL139220.2	OSBP2	0.843601	8.2577e-12	1	22
LINC00570	LYL1	0.843639	8.223e-12	2	19
LINC00570	HBA1	0.843652	8.21069e-12	2	16
AC022167.3	ADIPOR1	0.843661	8.20254e-12	16	1
AC092718.4	CDCA2	0.843681	8.18381e-12	16	8
KDM7A-DT	HEPACAM2	0.843739	8.13074e-12	7	7
AL139220.2	TMEM86B	0.843838	8.04077e-12	1	19
LINC00570	BAG1	0.843902	7.98325e-12	2	9
USP30-AS1	SPAG5	0.843995	7.90003e-12	12	17
KDM7A-DT	MYL4	0.844022	7.87573e-12	7	17
AC022167.3	OST4	0.844203	7.71721e-12	16	2
USP30-AS1	KLHDC7B	0.844288	7.64381e-12	12	22
AC104561.3	TNS1	0.844324	7.6124e-12	8	2
LINC01501	MCM6	0.844329	7.60788e-12	9	2
USP30-AS1	NUSAP1	0.84454	7.42938e-12	12	15
AC022167.3	EIF2AK1	0.844619	7.36333e-12	16	7
AC100810.1	SPTB	0.844829	7.1903e-12	8	14
IL21-AS1	PCNA	0.844833	7.18706e-12	4	20
LINC01501	TIMD4	0.844877	7.15129e-12	9	5
LINC01501	UBE2T	0.845028	7.02972e-12	9	1
USP30-AS1	FAM20A	0.845303	6.81376e-12	12	17
USP30-AS1	EPOP	0.845417	6.72594e-12	12	17
LINC00570	SHISA7	0.845442	6.70669e-12	2	19
LINC01501	PLK1	0.845686	6.52343e-12	9	16
AC100810.1	PTMS	0.845795	6.44285e-12	8	12
USP30-AS1	FABP5	0.845858	6.39676e-12	12	8
AC104561.3	DPM2	0.845862	6.39354e-12	8	9
AC104561.3	HDGF	0.845889	6.37389e-12	8	1
FAM225A	MT2A	0.846022	6.278e-12	9	16
LINC01501	SLC27A2	0.846142	6.19267e-12	9	15
LINC00570	HBQ1	0.846195	6.15505e-12	2	16
AC022167.3	ACHE	0.846292	6.08721e-12	16	7
AC104561.3	CHPT1	0.846313	6.07235e-12	8	12
USP30-AS1	APOL4	0.846433	5.98973e-12	12	22
LINC00853	RNF208	0.846495	5.94725e-12	1	9
LINC00570	FIS1	0.846522	5.92885e-12	2	7
AL157756.1	FKBP8	0.846705	5.80596e-12	14	19
USP30-AS1	PLAC8	0.846756	5.77158e-12	12	4
AC100810.1	MXI1	0.846941	5.65061e-12	8	10
AL139220.2	FRMD4A	0.846977	5.62697e-12	1	10
AC104561.3	KEL	0.846988	5.6197e-12	8	7
AC100835.2	RNF123	0.8471	5.54831e-12	15	3
AC100810.1	ANKRD9	0.847112	5.54025e-12	8	14
AL139220.2	RHCE	0.847155	5.51292e-12	1	1
AC022167.3	EPB42	0.847207	5.48037e-12	16	15
AC130456.3	SLC38A5	0.847298	5.42317e-12	16	X
AC104561.3	KLC3	0.84731	5.4156e-12	8	19
LINC02772	SPTA1	0.847315	5.41264e-12	1	1
AC092718.4	RRM2	0.847343	5.39473e-12	16	2
LINC00570	EIF2AK1	0.847406	5.35606e-12	2	7
LINC01501	PRC1	0.847412	5.35187e-12	9	15
AC011498.6	OPTN	0.847452	5.32748e-12	19	10
AC092718.4	CDC25A	0.847539	5.27438e-12	16	3
AC022167.3	PLEK2	0.847548	5.26857e-12	16	14
AC100810.1	FBXO7	0.847686	5.1853e-12	8	22
AC022167.3	AHSP	0.847719	5.16573e-12	16	16
AC022167.3	SMIM24	0.847789	5.12388e-12	16	19
USP30-AS1	NCAPH	0.847828	5.10093e-12	12	2
LINC00570	HBD	0.847834	5.0977e-12	2	11
MIR4435-2HG	OST4	0.847854	5.08599e-12	2	2
AC011498.6	AQP1	0.847868	5.07756e-12	19	7
KDM7A-DT	TMEM158	0.847871	5.07583e-12	7	3
LINC02772	CA1	0.84804	4.9774e-12	1	8
LINC00570	SLC6A9	0.848061	4.96518e-12	2	1
AC022167.3	POLR1D	0.848155	4.91134e-12	16	13
AL157756.1	TMEM63B	0.848181	4.89688e-12	14	6
LINC01501	CDC45	0.848525	4.70495e-12	9	22
LINC01501	HOXB4	0.84853	4.70197e-12	9	17
KDM7A-DT	UBE2O	0.848656	4.63368e-12	7	17
KDM7A-DT	BBOF1	0.848658	4.6327e-12	7	14
KDM7A-DT	SGIP1	0.848797	4.55828e-12	7	1
KDM7A-DT	HBD	0.848957	4.47407e-12	7	11
AL139220.2	SLC1A5	0.849082	4.40932e-12	1	19
AC011498.6	SLC6A8	0.849112	4.39392e-12	19	X
USP30-AS1	MYL6B	0.849187	4.35545e-12	12	12
LINC01943	PTMS	0.849316	4.29042e-12	2	12
USP30-AS1	ACOT7	0.849355	4.27089e-12	12	1
AC100810.1	ALAS2	0.849492	4.20291e-12	8	X
AL139220.2	ANKRD9	0.849509	4.19484e-12	1	14
USP30-AS1	PLAAT4	0.849516	4.19125e-12	12	11
CYTOR	SERF2	0.8496	4.15043e-12	2	15
KDM7A-DT	SLC7A5	0.849617	4.14184e-12	7	16
LINC00570	CTSE	0.849742	4.0816e-12	2	1
LINC01501	CENPW	0.849807	4.0509e-12	9	6
LINC01943	PLAAT4	0.850084	3.92106e-12	2	11
AL157756.1	YBX3	0.850144	3.89355e-12	14	12
USP30-AS1	CDCA3	0.850147	3.89229e-12	12	12
AL139220.2	OPTN	0.850175	3.87945e-12	1	10
AC011498.6	EPB42	0.85018	3.8772e-12	19	15
LINC00570	SLC2A4	0.850265	3.83857e-12	2	17
AC100835.2	SPTB	0.850458	3.75233e-12	15	14
AL139220.2	HPS1	0.850548	3.71238e-12	1	10
AL139220.2	RAD23A	0.85069	3.65104e-12	1	19
AC011498.6	PLEK2	0.850732	3.63264e-12	19	14
LINC00570	SLC14A1	0.850734	3.632e-12	2	18
AL139220.2	FIS1	0.850854	3.58096e-12	1	7
AC100810.1	BAG6	0.850865	3.57612e-12	8	6
AC104561.3	SNCA	0.850911	3.55689e-12	8	4
AL139220.2	SELENBP1	0.85093	3.54888e-12	1	1
USP30-AS1	CDKN2C	0.85097	3.53183e-12	12	1
KDM7A-DT	THEM5	0.851034	3.5053e-12	7	1
AL157756.1	HBM	0.851037	3.50393e-12	14	16
AC100835.2	SLC4A1	0.851082	3.48547e-12	15	17
AC100810.1	GSPT1	0.851089	3.48272e-12	8	16
KDM7A-DT	AQP1	0.851128	3.46671e-12	7	7
AC100835.2	ADIPOR1	0.851178	3.44625e-12	15	1
AC022167.3	YBX3	0.851217	3.43033e-12	16	12
AL139220.2	MXI1	0.851288	3.40148e-12	1	10
AC022182.2	STAP2	0.851326	3.38631e-12	8	19
AC104561.3	HBM	0.851393	3.35919e-12	8	16
USP30-AS1	KIF18B	0.851443	3.33953e-12	12	17
USP30-AS1	PRC1	0.851558	3.29401e-12	12	15
AC011498.6	MYL4	0.851598	3.27848e-12	19	17
AL139220.2	BBOF1	0.851645	3.26041e-12	1	14
USP30-AS1	LAG3	0.851698	3.23982e-12	12	12
USP30-AS1	GBP4	0.85199	3.12893e-12	12	1
LINC01501	SCD	0.85206	3.1031e-12	9	10
AC022167.3	FIS1	0.85209	3.09204e-12	16	7
AL139220.2	SERF2	0.852249	3.03394e-12	1	15
KDM7A-DT	RIPOR3	0.85227	3.02618e-12	7	20
LINC01501	PCNA	0.852273	3.02502e-12	9	20
LINC01943	ZNRF1	0.852275	3.02446e-12	2	16
LINC00853	ACRBP	0.852824	2.83208e-12	1	12
AC100835.2	DCAF12	0.852892	2.80901e-12	15	9
AC104561.3	TAL1	0.852896	2.80758e-12	8	1
AL139220.2	SIAH2	0.85291	2.80293e-12	1	3
AL139220.2	BSG	0.853214	2.70236e-12	1	19
AC092718.4	LRRC20	0.853227	2.69831e-12	16	10
LINC02772	TRIM58	0.853544	2.59708e-12	1	1
AL139220.2	ANK1	0.853725	2.54089e-12	1	8
AL009031.1	FRMD4A	0.853731	2.53919e-12	6	10
AL139220.2	TMCC2	0.853818	2.51255e-12	1	1
AC092718.4	KIF2C	0.853843	2.50497e-12	16	1
KDM7A-DT	KRT1	0.853898	2.48849e-12	7	12
AC022167.3	GMPR	0.854006	2.45631e-12	16	6
LINC00570	SMIM5	0.85412	2.42248e-12	2	17
AC011498.6	STRADB	0.854202	2.39863e-12	19	2
MIR4435-2HG	LAG3	0.854209	2.39664e-12	2	12
AC100810.1	FECH	0.85429	2.37319e-12	8	18
AC100810.1	SELENBP1	0.854343	2.35795e-12	8	1
LINC01501	PTTG1	0.854365	2.35171e-12	9	5
AC100835.2	PRDX6	0.854551	2.29925e-12	15	1
AC022167.3	SERF2	0.854712	2.25469e-12	16	15
IL21-AS1	TIMD4	0.854885	2.20758e-12	4	5
AC104561.3	EMC3	0.855031	2.16883e-12	8	3
LINC02772	SPTB	0.855039	2.16652e-12	1	14
AL139220.2	YPEL4	0.855121	2.14508e-12	1	11
IL21-AS1	PDCD1	0.855194	2.12603e-12	4	2
USP30-AS1	CCL25	0.855297	2.09933e-12	12	19
LINC00570	HEPACAM2	0.855334	2.09003e-12	2	7
AC011498.6	RAB3IL1	0.855519	2.04313e-12	19	11
[truncated: 566 more rows]

## Sheet: Top Hubs in networks
Top Hubs in Network Analysis as displayed in Figure 7A
Gene name	Degree	Betweenness	Type	Subnetwork
MIR4435-2HG	48	16447.5	Long non-coding RNA	1
AC092718.4	87	12568.9	Long non-coding RNA	2
LINC01501	131	34681	Long non-coding RNA	2
USP30-AS1	183	47319.5	Long non-coding RNA	2
KDM7A-DT	154	31163.7	Long non-coding RNA	3
LINC01943	39	8805.81	Long non-coding RNA	3
IL21-AS1	117	29719.6	Long non-coding RNA	5
CYTOR	20	2983.85	Long non-coding RNA	6
LINC00853	18	7073.42	Long non-coding RNA	7
AL157756.1	56	3904.52	Long non-coding RNA	3
AC104561.3	101	4224.11	Long non-coding RNA	3
AC100810.1	126	12500.2	Long non-coding RNA	3
FAM225A	16	3412.35	Long non-coding RNA	8
AL139220.2	128	7783.53	Long non-coding RNA	3
AC011498.6	81	2859.79	Long non-coding RNA	3
AC022167.3	96	4664.66	Long non-coding RNA	3
LINC00570	138	9250.1	Long non-coding RNA	3
AC100835.2	71	1480.08	Long non-coding RNA	3
AC022182.2	33	2415.96	Long non-coding RNA	2
GASAL1	38	5801.31	Long non-coding RNA	5
E2F2	5	9093.65	Protein coding gene	2
LAG3	7	2847.84	Protein coding gene	6
MARCHF2	5	2343.02	Protein coding gene	3
PSME2	5	1555.29	Protein coding gene	8
PLAAT4	7	1910.82	Protein coding gene	2
SERF2	14	1780.86	Protein coding gene	3
GALM	3	2160.41	Protein coding gene	1
FIS1	13	1694.8	Protein coding gene	3
HMBS	13	1550.66	Protein coding gene	3
PNP	7	12353.5	Protein coding gene	3
NPRL3	11	1775.45	Protein coding gene	3
LYL1	11	1775.45	Protein coding gene	3
FKBP8	11	1775.45	Protein coding gene	3
SLC2A1	10	10580.1	Protein coding gene	3
TMCC2	9	3561.48	Protein coding gene	3
ANKRD9	8	3383.11	Protein coding gene	3
YPEL4	9	3514.51	Protein coding gene	3
GLRX5	9	3654.32	Protein coding gene	3
CISD2	2	1366.87	Protein coding gene	3
SH3BP4	2	1366.87	Protein coding gene	3
Top Hubs in Network Analysis as displayed in Figure 7B
Gene name	Degree	Betweenness	Type	Subnetwork
UBR5-AS1	166	46097	Long non-coding RNA	1
MIR29B2CHG	97	15164.1	Long non-coding RNA	1
LINC00921	143	24352.4	Long non-coding RNA	1
AC015871.3	92	11713	Long non-coding RNA	1
MALAT1	59	25514.8	Long non-coding RNA	3
AC093010.2	34	10768.4	Long non-coding RNA	3
PSMA3-AS1	44	15094.5	Long non-coding RNA	3
MIR600HG	31	14099.3	Long non-coding RNA	4
AC111000.4	58	37539.1	Long non-coding RNA	5
AL161785.1	179	8944.12	Long non-coding RNA	1
AC012368.1	269	33679	Long non-coding RNA	1
AC007298.2	212	12244.6	Long non-coding RNA	1
SCAT8	221	18396.5	Long non-coding RNA	1
LINC01127	214	15538.2	Long non-coding RNA	1
AC012645.1	204	15471	Long non-coding RNA	1
AC107959.3	214	16079.5	Long non-coding RNA	1
AL591895.1	23	24793.2	Long non-coding RNA	6
AC004069.1	65	12590.6	Long non-coding RNA	1
AC083799.1	112	11361	Long non-coding RNA	1
AC020916.1	176	14859.6	Long non-coding RNA	1
EXOSC4	3	4222.72	Protein coding gene	3
SCD	13	7997.82	Protein coding gene	1
SLC7A5	2	7844.8	Protein coding gene	3
ZBTB18	10	7352.01	Protein coding gene	1
CCDC191	8	3101.75	Protein coding gene	3
FRY	17	6148.07	Protein coding gene	1
SGK1	16	3146.88	Protein coding gene	1
CCN3	15	3443.72	Protein coding gene	1
MEGF6	16	5464.23	Protein coding gene	1
DPEP2	15	7151.21	Protein coding gene	1
TMEM154	19	5937.05	Protein coding gene	1
CBX7	13	3088.92	Protein coding gene	1
CD300LB	16	6161.02	Protein coding gene	1
CYP4F12	7	5596.06	Protein coding gene	5
RRM2B	8	2981.24	Protein coding gene	1
PKN2	8	3983.44	Protein coding gene	1
TP53INP1	8	3983.44	Protein coding gene	1
DEF8	16	3286.34	Protein coding gene	1
N4BP3	5	11079.4	Protein coding gene	4
GNG7	4	5234.26	Protein coding gene	4

## Sheet: Reactome pathways from networks
Reactome pathways retrievied from Network Analysis involving 58 lncRNAs up-regulated in VL patients (PD0), 89 lncRNAs down-regulated in in VL patients (PD0) and 1,263 differentialy expressed protein coding genes, as represented in Figure 7.
ID	Description	GeneRatio	BgRatio	pvalue	p.adjust	qvalue	geneID	Count	log10padj
Cell Cycle Checkpoints	Cell Cycle Checkpoints	40/437	275/11387	2.44658e-13	2.41477e-10	2.19419e-10	ZWINT/UBE2S/SGO1/RMI2/PSMF1/PLK1/ORC6/ORC1/NUF2/NDC80/MCM6/MCM4/MCM2/MCM10/KIF2C/KIF18A/GTSE1/EXO1/ERCC6L/CHEK1/CENPN/CENPM/CENPI/CENPF/CENPE/CENPA/CDKN2A/CDK1/CDCA8/CDC6/CDC45/CDC25A/CDC20/CCNE1/CCNB2/CCNB1/CCNA2/BUB1B/BIRC5/AURKB	40	9.61712
Resolution of Sister Chromatid Cohesion	Resolution of Sister Chromatid Cohesion	23/437	107/11387	1.11163e-11	5.48592e-09	4.98481e-09	ZWINT/SGO1/PLK1/NUF2/NDC80/KIF2C/KIF18A/ERCC6L/CENPN/CENPM/CENPI/CENPF/CENPE/CENPA/CDK1/CDCA8/CDCA5/CDC20/CCNB2/CCNB1/BUB1B/BIRC5/AURKB	23	8.26075
Mitotic G1 phase and G1/S transition	Mitotic G1 phase and G1/S transition	26/437	149/11387	7.27817e-11	2.39452e-08	2.17579e-08	TYMS/TOP2A/TK1/RRM2/PSMF1/POLE2/PCNA/ORC6/ORC1/MCM6/MCM4/MCM2/MCM10/GMNN/E2F2/E2F1/CDT1/CDKN2C/CDKN2A/CDK1/CDC6/CDC45/CDC25A/CCNE1/CCNB1/CCNA2	26	7.62078
G1/S-Specific Transcription	G1/S-Specific Transcription	12/437	29/11387	2.52061e-10	6.21961e-08	5.65148e-08	TYMS/TK1/RRM2/PCNA/ORC1/E2F1/CDT1/CDK1/CDC6/CDC45/CDC25A/CCNE1	12	7.20624
Amplification of signal from unattached kinetochores via a MAD2 inhibitory signal	Amplification of signal from unattached kinetochores via a MAD2 inhibitory signal	19/437	94/11387	2.14146e-09	3.5227e-07	3.20092e-07	ZWINT/SGO1/PLK1/NUF2/NDC80/KIF2C/KIF18A/ERCC6L/CENPN/CENPM/CENPI/CENPF/CENPE/CENPA/CDCA8/CDC20/BUB1B/BIRC5/AURKB	19	6.45312
Amplification of signal from the kinetochores	Amplification of signal from the kinetochores	19/437	94/11387	2.14146e-09	3.5227e-07	3.20092e-07	ZWINT/SGO1/PLK1/NUF2/NDC80/KIF2C/KIF18A/ERCC6L/CENPN/CENPM/CENPI/CENPF/CENPE/CENPA/CDCA8/CDC20/BUB1B/BIRC5/AURKB	19	6.45312
Mitotic Prometaphase	Mitotic Prometaphase	27/437	188/11387	2.86732e-09	4.04292e-07	3.67362e-07	ZWINT/TUBG1/SGO1/PLK4/PLK1/NUF2/NDC80/NCAPG/KIF2C/KIF18A/ERCC6L/CEP43/CENPN/CENPM/CENPI/CENPF/CENPE/CENPA/CDK1/CDCA8/CDCA5/CDC20/CCNB2/CCNB1/BUB1B/BIRC5/AURKB	27	6.3933
EML4 and NUDC in mitotic spindle formation	EML4 and NUDC in mitotic spindle formation	19/437	98/11387	4.46691e-09	5.00104e-07	4.54421e-07	ZWINT/SGO1/PLK1/NUF2/NDC80/KIF2C/KIF18A/ERCC6L/CENPN/CENPM/CENPI/CENPF/CENPE/CENPA/CDCA8/CDC20/BUB1B/BIRC5/AURKB	19	6.30094
G1/S Transition	G1/S Transition	22/437	131/11387	4.56021e-09	5.00104e-07	4.54421e-07	TYMS/TK1/RRM2/PSMF1/POLE2/PCNA/ORC6/ORC1/MCM6/MCM4/MCM2/MCM10/GMNN/E2F1/CDT1/CDK1/CDC6/CDC45/CDC25A/CCNE1/CCNB1/CCNA2	22	6.30094
Mitotic Spindle Checkpoint	Mitotic Spindle Checkpoint	20/437	111/11387	6.62411e-09	6.53799e-07	5.94078e-07	ZWINT/UBE2S/SGO1/PLK1/NUF2/NDC80/KIF2C/KIF18A/ERCC6L/CENPN/CENPM/CENPI/CENPF/CENPE/CENPA/CDCA8/CDC20/BUB1B/BIRC5/AURKB	20	6.18456
DNA Replication	DNA Replication	21/437	128/11387	1.57807e-08	1.41596e-06	1.28662e-06	UBE2S/PSMF1/POLE2/PCNA/ORC6/ORC1/MCM6/MCM4/MCM2/MCM10/GMNN/GINS4/GINS2/FEN1/E2F2/E2F1/CDT1/CDC6/CDC45/CCNE1/CCNA2	21	5.84895
Activation of the pre-replicative complex	Activation of the pre-replicative complex	11/437	33/11387	2.11566e-08	1.74013e-06	1.58118e-06	POLE2/ORC6/ORC1/MCM6/MCM4/MCM2/MCM10/GMNN/CDT1/CDC6/CDC45	11	5.75942
RHO GTPases Activate Formins	RHO GTPases Activate Formins	20/437	121/11387	3.05823e-08	2.3219e-06	2.10981e-06	ZWINT/SGO1/RHOB/PLK1/NUF2/NDC80/KIF2C/KIF18A/ERCC6L/CENPN/CENPM/CENPI/CENPF/CENPE/CENPA/CDCA8/CDC20/BUB1B/BIRC5/AURKB	20	5.63416
Separation of Sister Chromatids	Separation of Sister Chromatids	24/437	172/11387	3.91005e-08	2.75659e-06	2.50478e-06	ZWINT/UBE2S/SGO1/PTTG1/PSMF1/PLK1/NUF2/NDC80/KIF2C/KIF18A/ESPL1/ERCC6L/CENPN/CENPM/CENPI/CENPF/CENPE/CENPA/CDCA8/CDCA5/CDC20/BUB1B/BIRC5/AURKB	24	5.55963
Mitotic Anaphase	Mitotic Anaphase	28/437	235/11387	9.34928e-08	6.15182e-06	5.58988e-06	ZWINT/UBE2S/TUBA1B/SGO1/PTTG1/PSMF1/PLK1/NUF2/NDC80/KIF2C/KIF18A/ESPL1/ERCC6L/CENPN/CENPM/CENPI/CENPF/CENPE/CENPA/CDK1/CDCA8/CDCA5/CDC20/CCNB2/CCNB1/BUB1B/BIRC5/AURKB	28	5.211
Mitotic Metaphase and Anaphase	Mitotic Metaphase and Anaphase	28/437	236/11387	1.02369e-07	6.3149e-06	5.73806e-06	ZWINT/UBE2S/TUBA1B/SGO1/PTTG1/PSMF1/PLK1/NUF2/NDC80/KIF2C/KIF18A/ESPL1/ERCC6L/CENPN/CENPM/CENPI/CENPF/CENPE/CENPA/CDK1/CDCA8/CDCA5/CDC20/CCNB2/CCNB1/BUB1B/BIRC5/AURKB	28	5.19963
Activation of ATR in response to replication stress	Activation of ATR in response to replication stress	10/437	37/11387	8.58089e-07	4.98196e-05	4.52688e-05	ORC6/ORC1/MCM6/MCM4/MCM2/MCM10/CHEK1/CDC6/CDC45/CDC25A	10	4.3026
Unwinding of DNA	Unwinding of DNA	6/437	12/11387	2.34346e-06	0.0001285	0.000116762	MCM6/MCM4/MCM2/GINS4/GINS2/CDC45	6	3.8911
Synthesis of DNA	Synthesis of DNA	17/437	120/11387	3.09979e-06	0.000161026	0.000146317	UBE2S/PSMF1/POLE2/PCNA/ORC6/ORC1/MCM6/MCM4/MCM2/GINS4/GINS2/FEN1/CDT1/CDC6/CDC45/CCNE1/CCNA2	17	3.7931
S Phase	S Phase	20/437	162/11387	3.79314e-06	0.000179982	0.000163542	UBE2S/PSMF1/POLE2/PCNA/ORC6/ORC1/MCM6/MCM4/MCM2/GINS4/GINS2/FEN1/E2F1/CDT1/CDCA5/CDC6/CDC45/CDC25A/CCNE1/CCNA2	20	3.74477
DNA Replication Pre-Initiation	DNA Replication Pre-Initiation	14/437	85/11387	3.82941e-06	0.000179982	0.000163542	PSMF1/POLE2/ORC6/ORC1/MCM6/MCM4/MCM2/MCM10/GMNN/E2F2/E2F1/CDT1/CDC6/CDC45	14	3.74477
G0 and Early G1	G0 and Early G1	8/437	27/11387	5.14884e-06	0.000225887	0.000205254	TOP2A/PCNA/E2F1/CDK1/CDC6/CDC25A/CCNE1/CCNA2	8	3.64611
M Phase	M Phase	34/437	386/11387	5.26384e-06	0.000225887	0.000205254	ZWINT/UBE2S/TUBG1/TUBA1B/SGO1/PTTG1/PSMF1/PLK4/PLK1/NUF2/NDC80/NCAPG/KIF2C/KIF23/KIF18A/H2AJ/ESPL1/ERCC6L/CEP43/CENPN/CENPM/CENPI/CENPF/CENPE/CENPA/CDK1/CDCA8/CDCA5/CDC20/CCNB2/CCNB1/BUB1B/BIRC5/AURKB	34	3.64611
Polo-like kinase mediated events	Polo-like kinase mediated events	6/437	16/11387	1.781e-05	0.000732436	0.000665532	PLK1/FOXM1/CENPF/CDC25A/CCNB2/CCNB1	6	3.13523
DNA strand elongation	DNA strand elongation	8/437	32/11387	2.06003e-05	0.000813299	0.000739007	PCNA/MCM6/MCM4/MCM2/GINS4/GINS2/FEN1/CDC45	8	3.08975
Cyclin A/B1/B2 associated events during G2/M transition	Cyclin A/B1/B2 associated events during G2/M transition	7/437	25/11387	3.07947e-05	0.00113449	0.00103086	PLK1/FOXM1/CDK1/CDC25A/CCNB2/CCNB1/CCNA2	7	2.9452
CDC6 association with the ORC:origin complex	CDC6 association with the ORC:origin complex	5/437	11/11387	3.10347e-05	0.00113449	0.00103086	ORC6/ORC1/E2F2/E2F1/CDC6	5	2.9452
Assembly of the pre-replicative complex	Assembly of the pre-replicative complex	11/437	68/11387	4.98211e-05	0.00175619	0.00159577	PSMF1/ORC6/ORC1/MCM6/MCM4/MCM2/GMNN/E2F2/E2F1/CDT1/CDC6	11	2.75543
RHO GTPase Effectors	RHO GTPase Effectors	25/437	274/11387	5.33285e-05	0.00181501	0.00164922	ZWINT/SGO1/RHOB/PRC1/PLK1/PKN2/NUF2/NDC80/MYL9/KIF2C/KIF18A/H2AJ/ERCC6L/CIT/CENPN/CENPM/CENPI/CENPF/CENPE/CENPA/CDCA8/CDC20/BUB1B/BIRC5/AURKB	25	2.74112
G2/M Checkpoints	G2/M Checkpoints	17/437	151/11387	6.6588e-05	0.00219074	0.00199063	RMI2/PSMF1/ORC6/ORC1/MCM6/MCM4/MCM2/MCM10/GTSE1/EXO1/CHEK1/CDK1/CDC6/CDC45/CDC25A/CCNB2/CCNB1	17	2.65941
TP53 Regulates Transcription of Cell Cycle Genes	TP53 Regulates Transcription of Cell Cycle Genes	9/437	49/11387	8.70913e-05	0.00277288	0.00251959	PCNA/E2F8/E2F7/E2F1/CDK1/CCNE1/CCNB1/CCNA2/AURKA	9	2.55707
TP53 Regulates Transcription of Genes Involved in G1 Cell Cycle Arrest	TP53 Regulates Transcription of Genes Involved in G1 Cell Cycle Arrest	5/437	14/11387	0.000122196	0.00376898	0.0034247	E2F8/E2F7/E2F1/CCNE1/CCNA2	5	2.42378
Signaling by Interleukins	Signaling by Interleukins	34/437	453/11387	0.000140281	0.00419567	0.00381241	TEC/STX3/RPS6KA5/RPS6KA2/RORC/PTGS2/PTAFR/PSMF1/PELI2/PELI1/IRS2/IL5RA/IL34/IL32/IL2RA/IL1RAP/IL1R2/IL1R1/IL15RA/IL13RA1/IL10/HAVCR2/GAB2/FOS/FCER2/FASLG/DUSP6/CXCL8/CXCL1/CSF3R/CSF2RB/BIRC5/BCL2L1/ALOX15	34	2.3772
Kinesins	Kinesins	8/437	44/11387	0.000231701	0.00672615	0.00611174	KIFC1/KIF2C/KIF23/KIF18B/KIF18A/KIF15/KIF11/CENPE	8	2.17223
Mitotic G2-G2/M phases	Mitotic G2-G2/M phases	18/437	185/11387	0.000268062	0.00755936	0.00686885	TUBG1/TPX2/PSMF1/PLK4/PLK1/OPTN/HMMR/GTSE1/FOXM1/E2F1/CEP43/CENPF/CDK1/CDC25A/CCNB2/CCNB1/CCNA2/AURKA	18	2.12152
Interleukin-10 signaling	Interleukin-10 signaling	8/437	47/11387	0.000371716	0.0101912	0.0092603	PTGS2/PTAFR/IL1R2/IL1R1/IL10/FCER2/CXCL8/CXCL1	8	1.99177
APC/C-mediated degradation of cell cycle proteins	APC/C-mediated degradation of cell cycle proteins	11/437	88/11387	0.000522515	0.0135716	0.0123319	UBE2S/PTTG1/PSMF1/PLK1/CDK1/CDC20/CCNB1/CCNA2/BUB1B/AURKB/AURKA	11	1.86737
Regulation of mitotic cell cycle	Regulation of mitotic cell cycle	11/437	88/11387	0.000522515	0.0135716	0.0123319	UBE2S/PTTG1/PSMF1/PLK1/CDK1/CDC20/CCNB1/CCNA2/BUB1B/AURKB/AURKA	11	1.86737
Condensation of Prometaphase Chromosomes	Condensation of Prometaphase Chromosomes	4/437	11/11387	0.000569456	0.0144116	0.0130952	NCAPG/CDK1/CCNB2/CCNB1	4	1.84129
Transcription of E2F targets under negative control by DREAM complex	Transcription of E2F targets under negative control by DREAM complex	5/437	19/11387	0.000605343	0.0149368	0.0135724	TOP2A/PCNA/E2F1/CDC6/CDC25A	5	1.82574
G2/M Transition	G2/M Transition	17/437	183/11387	0.000672206	0.0161821	0.014704	TUBG1/TPX2/PSMF1/PLK4/PLK1/OPTN/HMMR/GTSE1/FOXM1/CEP43/CENPF/CDK1/CDC25A/CCNB2/CCNB1/CCNA2/AURKA	17	1.79096
Switching of origins to a post-replicative state	Switching of origins to a post-replicative state	11/437	91/11387	0.000697044	0.0163805	0.0148842	UBE2S/PSMF1/ORC6/ORC1/MCM6/MCM4/MCM2/CDT1/CDC6/CCNE1/CCNA2	11	1.78567
Deposition of new CENPA-containing nucleosomes at the centromere	Deposition of new CENPA-containing nucleosomes at the centromere	8/437	54/11387	0.000972917	0.0218243	0.0198307	OIP5/HJURP/H2AJ/CENPW/CENPN/CENPM/CENPI/CENPA	8	1.66106
Nucleosome assembly	Nucleosome assembly	8/437	54/11387	0.000972917	0.0218243	0.0198307	OIP5/HJURP/H2AJ/CENPW/CENPN/CENPM/CENPI/CENPA	8	1.66106
E2F mediated regulation of DNA replication	E2F mediated regulation of DNA replication	5/437	22/11387	0.00124657	0.0273414	0.0248439	ORC6/ORC1/E2F1/CDK1/CCNB1	5	1.56318
Metabolism of nucleotides	Metabolism of nucleotides	11/437	99/11387	0.00141159	0.0302878	0.0275212	TYMS/TK1/RRM2B/RRM2/PNP/NT5M/GUK1/ENTPD2/ENTPD1/AMPD2/ADA	11	1.51873
Orc1 removal from chromatin	Orc1 removal from chromatin	9/437	71/11387	0.00149895	0.0314779	0.0286026	PSMF1/ORC6/ORC1/MCM6/MCM4/MCM2/CDT1/CDC6/CCNA2	9	1.50199
Golgi Cisternae Pericentriolar Stack Reorganization	Golgi Cisternae Pericentriolar Stack Reorganization	4/437	14/11387	0.00157591	0.0324046	0.0294446	PLK1/CDK1/CCNB2/CCNB1	4	1.48939
Cellular Senescence	Cellular Senescence	15/437	168/11387	0.00203031	0.0408963	0.0371606	VENTX/UBE2S/RPS6KA2/KDM6B/H2AJ/FOS/EZH2/E2F2/E2F1/CXCL8/CDKN2C/CDKN2A/CCNE1/CCNA2/AGO4	15	1.38832
Nuclear Events (kinase and transcription factor activation)	Nuclear Events (kinase and transcription factor activation)	8/437	62/11387	0.00242104	0.0477914	0.0434258	TRIB1/SGK1/RPS6KA5/RPS6KA2/LYL1/ID3/FOS/DUSP6	8	1.32065
