# Supplementary material for: Insight Into the Long Noncoding RNA and mRNA Coexpression Profile in the Human Blood Transcriptome Upon Leishmania infantum Infection
Source: Front Immunol. 2022 Mar 15;13:784463. doi: 10.3389/fimmu.2022.784463 (PMC8965071; doi:10.3389/fimmu.2022.784463)
Supplement: Supplementary Table 6 — Catalog of lncRNA subcellular location and interaction partners searched for lncRNAs featuring hubs in network analysis (Figure 7) and predicted as cis-acting lncRNAs (Figure 8) . Data mining was performed using the LncSLdb and RNA Inter databases and the LncLocator prediction tool. [file Table_6.xlsx]

## Sheet: SubcellularLocation_Interaction
	Number of correlation with PCG found in this work			Subcellular Location		RNAInter
lncRNA	Total	Positive	Negative	LncSLdb Database	LncLocator (predictor)	lncRNA - mRNA	mRNA correlation found in this work	lncRNA - mirRNA	miRNA - CPG correlation found in this work	lncRNA - lncRNA	lncRNA - DNA	CPG correlation found in this work	lncRNA - Protein (protein, TF e RBP)	TF correlation found in this work	histone modification
AL139220.2	128	128	0	NF	Cytosol (score 0.779)	1		4	CARM1	0	0		336	LYL1	43
AC011498.6	81	81	0	NF	Cytoplasm (score 0.535)	0		0		0	0		286	KLF1	43
FAM225A	16	16	0	Nucleus/Cytoplasm	Cytosol (score 0.774)	2		2	UBE2L6	2	0		142		28
KDM7A-DT	154	152	2	NF	Exosome (score 0.481)	0		0		2	1		370	LYL1	44
IL21-AS1	117	47	70	NF	Cytoplasm (score 0.889)	1		0		1	0		134	TLE3	34
AL157756.1	56	56	0	NF	Cytoplasm (score 0.843)	NF		NF		NF	NF		NF		NF
LINC01501	131	95	36	NF	Cytosol (score 0.673)	0		0		0	0		95	EZH2	28
AC022167.3	96	96	0	NF	Nucleus (score 0.591)	0		0		0	10		243	LYL1	44
AC100810.1	126	126	0	NF	Cytosol (score 0.576)	NF		NF		NF	NF		NF		NF
AC092718.4	87	78	9	NF	Nucleus (score 0.415)	1		0		0	0		373	E2F2	45
AC100835.2	71	71	0	NF	Cytoplasm (score 0.387)	0		0		0	0		367	LYL1	45
AC104561.3	101	101	0	NF	Cytoplasm (score 0.352)	0		0		0	0		199	KLF1	41
MIR4435-2HG	49	33	16	NF	Cytoplasm (score 0.482)	7		6	ZFP28	4	0		260	BATF	36
USP30-AS1	183	120	63	Cytoplasm	Nucleus (score 0.412)	1		0		0	0		310	E2F8	44
GASAL1	38	5	33	NF	Cytosol (score 0.911)	1		8	TMCC3	2	0		370		46
AC022182.2	33	14	19	NF	Cytosol (score 0.316)	2		0		0	0		150		36
LINC01943	39	33	6	NF	Cytoplasm (score 0.758)	1		0		0	0		164	BATF	39
LINC00570	138	138	0	NF	Cytoplasm (score 0.516)	2		0		1	0		293	LYL1	40
LINC00853	18	18	0	NF	Cytoplasm (score 0.402)	2		0		3	0		239		41
CYTOR	20	19	1	NF	Cytoplasm (score 0.715)	9		23	ATP2B1	2	3		248	BATF	36
AL139020.1	3	3	0	NF	Cytoplasm (score 0.836)	2		0		0	0		158		36
AC007922.1	40	40	0	NF	Cytoplasm (0.775)	NF		NF		NF	NF		NF		NF
MIR29B2CHG	97	67	30	NF	Nucleus (score 0.576)	38	FAM126B	5	STK38L	2	0		333	BACH1	42
CA3-AS1	22	22	0	NF	Nucleus (score 0.382)	0		1	NEDD4L	0	0		207	MXI1	41
TCL6	8	8	0	NF	Cytosol (score 0.484)	2		1		1	1		143		34
AC130456.3	38	38	0	NF	Cytoplasm (score 0.408)	1		0		0	0		231	LYL1	38
AC024909.1	20	17	3	NF	Exosome (score 0.559)	0		0		0	0		532		83
AC008622.2	18	18	0	NF	Exosome (score 0.453)	0		0		0	0		350		43
AC007298.2	212	173	39	NF	Cytoplasm (score 0.696)	0		0		0	0		178	TLE3	36
UBR5-AS1	166	100	66	NF	Cytoplasm (score 0.447)	1		0		0	0		359	MXD1	46
AP002907.1	43	42	1	NF	Cytoplasm (score 0.776)	0		0		0	0		330		46
AC012368.1	269	172	97	NF	Cytosol (score 0.462)	0		0		0	0		323	CENPA	44
KLHDC7B-DT	3	3	0	NF	Nucleus (score 0.430)	NF		NF		NF	NF		NF		NF
AC083799.1	112	101	11	NF	Cytoplasm (score 0.856)	0		0		0	0		184	BACH1	38
AP002761.4	29	29	0	NF	Cytosol (score 0.475)	1		1		1	0		297		45
LINC01127	214	171	43	NF	Nucleus (score 0.608)	1		0		2	94	NUF2	132	MXD1	35
AC107959.3	214	160	54	NF	Cytoplasm (score 0.457)	0		0		1	0		342	CENPA	46
AC015871.3	92	29	63	NF	Cytoplasm (score 0.421)	4		2	ZBTB18	0	0		362		44
AC018695.6	5	5	0	NF	Ribosome (score 0.360)	0		0		0	0		261	ID3	43
MALAT1	59	20	39	Ciculation, Cytoplasm, Exosome, Cytosol, Nucleus	Cytoplasm (score 0.597)	2892	ZNF117	194		31	1291	RAD23A	3579	RRM2B	45
AL161785.1	179	158	21	NF	Cytosol (score 0.278)	NF		NF		NF	NF		NF		NF
AC012645.1	204	137	67	Cytosol, Ribosome, Nucleus, Endoplasmic reticulum, Ribosome	Cytosol (score 0.315)	0		0		0	0		353	CENPA	46
AC004069.1	65	53	12	Cytosol, Ribosome, Nucleus	Cytoplasm (score 0.769)	0		2	BAZ2B	0	0		245	MXD1	45
LINC00921	143	87	56	Cytosol, Ribosome, Nucleus	Cytosol (score 0.881)	0		0		1	0		366	MXD1	45
AC111000.4	58	49	9	NF	Cytoplasm (score 0.911)	NF		NF		NF	NF		NF		NF
AL591895.1	23	13	10	NF	Cytoplasm (score 0.449)	0		0		0	0		304		43
AC093010.2	34	3	31	NF	Cytoplasm (score 0.906)	NF		NF		NF	NF		NF		NF
MIR600HG	28	24	7	NF	Nucleus (score 0.833)	4		6	SDC3	2	0		249		39
SCAT8	221	171	50	Nucleus, Endoplasmic reticulum	Cytoplasm (score 0.798)	5		0		0	0		154	CENPA	36
PSMA3-AS1	44	19	25	Nucleus	Nucleus (score 0.489)	3		12	ZBTB18	0	0		420	LYL1	45
AC020916.1	176	156	20	Cytosol, Ribosome, Nucleus, Endoplasmic reticulum	Cytosol (score 0.888)	5		0		0	47		435	MXD1	90
NF	Not found
